# Supplementary material for: Identification and characterization of circular RNAs in Ganoderma lucidum
Source: Sci Rep. 2019 Nov 11;9:16522. doi: 10.1038/s41598-019-52932-w (PMC6848116; doi:10.1038/s41598-019-52932-w)
Supplement: Supplementary file 2 — Dataset 4 [file 41598_2019_52932_MOESM2_ESM.xlsx]

## Sheet: Sheet1
Identification and characterization of circular RNAs in Ganoderma lucidum
Junjie Shao#1, Liqiang Wang#1, Xinyue Liu2, Meng Yang1, Haimei Chen1,Bin Wu$1, Chang Liu$1
1Institute of Medicinal Plant Development, Chinese Academy of Medical Sciences & Peking Union Medical College, No. 151 Malianwa North Road, Haidian District, Beijing 100193, P. R. China.
2School of Chinese Materia Medica, Beijing University of Chinese Medicine, Beijing 100029, P. R. China
#Those authors contributed equally to this work.
$Corresponding author: Chang Liu, cliu6688@yahoo.com, Phone:+86-10-57833111 and Bin Wu, E-mail: bwu@implad.ac.cn, Phone:+86-10-57833201
JJS: shaojie415@126.com
LQW: lys832000@163.com
XYL: lxy_medicine@163.com
MY: 347988352@qq.com
HMC: hmchen@implad.ac.cn
BW: bwu@implad.ac.cn
CL: cliu6688@yahoo.com
Table S6 Primers used for the validation of exonic circRNAs
Primer No.	circRNA_ID	circRNA predition softwares	Convergent Primer Name	Convergent Primer Sequences (c_primers)	PCR Products with gDNA as template and c_primers	PCR Products with cDNA as template and c_primers	Divergent Primer Name	Divergent Primer Sequences (d_primers)	PCR Products with cDNA as template and d_primers	Sanger sequencing result	Validation
1	GaLu96scf_31_39627_39859	CIRCexplorer2	conGL31_79F	CGCATTATCTTCAGGCTCTT	√	√	diGL31_79F	CGAGCTCACGGAAGTTACGG	√	√	Successful
			conGL31_79R	CTCGCCGTAGATGGACTT			diGL31_79R	ACTTCATGCTTCAGGGTGGC
2	GaLu96scf_18_226622_227010	CIRCexplorer2	conGL18_20F	TCTACGTCCCGACTGTGTTC	√	√	diGL18_20F	GAATCAGGGGAGTCTACGGC	√	√	Successful
			conGL18_20R	ACTGGCCTCTGGTTCGTCTT			diGL18_20R	GTGGATTTCCGAGGTCATGC
3	GaLu96scf_18_226875_227010	CIRCexplorer2	conGL18_50F	ACCTGTCTCTTGATCGTCTTCTC	√	√	diGL18_50F	CAACCGACAAGGATGACAGGA	√	√	Successful
			conGL18_50R	CTGGCCTCTGGTTCGTCTTCCTAA			diGL18_50R	CCGTAGACTCCCCTGATTCG
4	GaLu96scf_33_107955_108150	CIRCexplorer2	conGL33_50F	CCAACCGAGCATTGTCAT	√	√	diGL33_50F	TTCATGACAATGCTCGGTTG	×	-	Failed
			conGL33_50R	CTCCATAGCAGCAACGAT			diGL33_50R	GAATGTGGTATCGGTCAGAC
5	GaLu96scf_1_3968929_3969173	CIRCexplorer2	conGL1_93F	CGGAAGGCGATGAAAGAC	√	√	diGL1_93F	AGAGTACCCTTCGGGATGAA	×	-	Failed
			conGL1_93R	GGAGGTGTTGACGAACTG			diGL1_93R	TGTTTGAACCATTCCGCTTC
6	GaLu96scf_31_235519_235921	CIRCexplorer2	conGL31_91F	CAAGCGTCTGCCCTATCT	√	√	diGL31_91F	TGCTGAGCGTGCCGACGTACA	×	-	Failed
			conGL31_91R	AACGAGAACGGGTTGAAC			diGL31_91R	GCGGAGCGCCTCGTTGATGA
7	GaLu96scf_12_387721_388104	CIRCexplorer2	conGL12_14F	GCGATATTGTGCACCTTGATGTTG	√	√	diGL12_14F	CCGCTGGACGTTTACCTTGAATGG	×	-	Failed
			conGL12_14R	GTTGGTCGGCGGCGTAGTTCTGC			diGL12_14R	AGAGGGGGCCCGATCGGAGTAGTT
8	GaLu96scf_43_107810_108039	CIRCexplorer2	conGL43_09F	CTCGGCTGCGACGAACAACGC	√	√	diGL43_09F	CGCAACGCCGGTAATGTCC	×	-	Failed
			conGL43_09R	GTTGCTGGTGTCGATGGTCGC			diGL43_09R	CGCAGCCGAGTCGCAGTTGG
9	GaLu96scf_1_213969_214288	CIRCexplorer2	conGL1_98F	AGACCAAGCGCCCGAACTG	√	√	diGL1_98F	CCACGAAGATTCTGTTCCAG	×	-	Failed
			conGL1_98R	GCCTCCCGCGACGACGACCTC			diGL1_98R	CCAGTCGAGAGTCATTGATAG
10	GaLu96scf_25_426165_426869	CIRCexplorer2	conGL25_59F	GCCGGCCGACGTACGAGGACATC	√	√	diGL25_59F	TAGCCAAGCCCGCGCCACAATACT	×	-	Failed
			conGL25_59R	CCGGCGTTGAAGGGGAGGAAGA			diGL25_59R	GCGAGCGCGAACACCGAGAACG
11	GaLu96scf_2_778674_779108	CIRCexplorer2	conGL2_48F	AGATTGCCGATCTGCTCGTCG	√	×	diGL2_48F	CAGATCGAAGGCGTAGGCG	×	-	Failed
			conGL2_48R	GACCGGTCTTGGTGTCCTCTG			diGL2_48R	TCGTACTGCTCGACCGC
12	GaLu96scf_2_60274_60547	CIRCexplorer2	conGL2_47F	CGCGGTCGAGCAGTACGA	√	√	diGL2_47F	AGATCGAAGGCGTAGGCGA	√	-	Failed
			conGL2_47R	CCGTTGCAATCGTCAGGGTG			diGL2_47R	GCCCGTCTCGCAGTCGTA
13	GaLu96scf_2_226817_227149	CIRCexplorer2	conGL2_79F	TCAAAGACCTCTTTCGCCGC	√	×	diGL2_79F	CCGACGCGGAATTTGTTTGT	×	-	Failed
			conGL2_79R	CGAGAAACTCACCGTCCCAA			diGL2_79R	TGTCTTCGCCCATCCTGTCT
14	GaLu96scf_3_1113082_1113421	CIRCexplorer2	conGL3_21F	TGTGTCGACTCCTCCACTGT	×	×	diGL3_21F	GGTACGCGCGAGATACTTCC	×	-	Failed
			conGL3_21R	TCTGAAGAAGGTACCCGCGA			diGL3_21R	ATAGAAGTGGCGGCAGAAACA
15	GaLu96scf_3_711837_712165	CIRCexplorer2	conGL3_75F	CTCAAGAAACCGACCCGCTT	×	×	diGL3_75F	GCAGTCCTGTGCTACATGGT	×	-	Failed
			conGL3_75R	GGTAACGACGGCCTCTTCTT			diGL3_75R	GCGTTGTAGAAAACGCCCTG
16	GaLu96scf_4_1279083_1279396	CIRCexplorer2	conGL4_36F	ATCCGCATCTCACCTGCATC	×	×	diGL4_36F	GATGAGGGCGAACTGTGGG	√	-	Failed
			conGL4_36R	CGAGAATGTCGCGCGTTG			diGL4_36R	TCGATCTTGTTCCCGACGAG
17	GaLu96scf_7_847374_847794	CIRCexplorer2	conGL7_44F	AAGTTACATGCGCTCGCTCT	√	×	diGL7_44F	CGCTCATCAACTTTTCGGGC	×	-	Failed
			conGL7_44R	GACGATGCGCTTGTCTTTGG			diGL7_44R	TTTCACGGCCAATGACTGGA
18	GaLu96scf_8_863123_863358	CIRCexplorer2	conGL8_38F	TCCAGAACGCCATTAAGGAGAC	√	×	diGL8_38F	AGGACAAGTTCTCGGACAAGC	×	-	Failed
			conGL8_38R	CTTCTACCATCGCCTTCACCT			diGL8_38R	GGTGCTCGACCTTGACGG
19	GaLu96scf_24_643347_643626	CIRCexplorer2	conGL24_76F	ACCACCAGGCGTACGTGAA	√	×	diGL24_76F	CCACATCAACCACTCGCTCT	×	-	Failed
			conGL24_76R	ATCTTCTGCTTGAGCGGGC			diGL24_76R	CGTTCAGGCCGTTCACGTA
20	GaLu96scf_27_128049_128539	CIRCexplorer2	conGL27_99F	GCCAACATTCGACGTATCGC	×	×	diGL27_99F	CCCTGCCTTCTAATCCGGC	√	-	Failed
			conGL27_99R	ACGCGTGTCTCTGTCCAAAA			diGL27_99R	ACAGGAGCCAGTTGTAGTTCG
21	GaLu96scf_1_3294956_3295348	CIRI2/CIRCexplorer2/circRNA_finder	c1_5648F	CGGAATGCGGGATCTGATGA	√	×	d1_5648F	GCGTGGACGAAGACGAATCT	-	-	Failed
			c1_5648R	CGGAAGCCATTCTGTCGGAT			d1_5648R	CACTCACCCAGTCAAACCGA
22	GaLu96scf_1_810737_811037	CIRI2/CIRCexplorer2/circRNA_finder	c1_3737F	CCAGCGCCACCTATTCCATT	×	-	-	-	-	-	Failed
			c1_3737R	CGAACCTGTAATCTCGGGCG			-	-
23	GaLu96scf_1_4091166_4091514	CIRI2/CIRCexplorer2/circRNA_finder	c1_6614F	CAACGACGCCCCTATGTCC	√	√	d1_6614F	CGTCAGGGGCGATGGTTC	×	-	Failed
			c1_6614R	CAATCTTGGCAAAGGCAGCTT			d1_6614R	GTTGGACATAGGGGCGTCGT
24	GaLu96scf_1_3332784_3333104	CIRI2/CIRCexplorer2/circRNA_finder	c1_8404F	CACGGGGTTCTCAAGTCTCA	√	√	d1_8404F	AACTTAACGCACGCAGTTGT	×	-	Failed
			c1_8404R	CGTAGTGCTCAAGCCTCTTCT			d1_8404R	CGCGGTGTTGAGACTTGAGA
25	GaLu96scf_1_3699847_3700144	CIRI2/CIRCexplorer2/circRNA_finder	c1_4744F	CCCCACGACACTGCTTTCTA	×	-	-	-	-	-	Failed
			c1_4744R	TACGACGCTAACTTGCCTCC			-	-
26	GaLu96scf_2_226775_227149	CIRI2/CIRCexplorer2/circRNA_finder	c2_7549F	GATTGCCGATCTGCTCGTCG	√	×	-	-	-	-	Failed
			c2_7549R	CCGTTGCAATCGTCAGGGTG			-	-
27	GaLu96scf_1_2922218_2922676	CIRI2/CIRCexplorer2/circRNA_finder	c1_1886F	CCAAGGAAGAATGGGAGCGT	√	×	-	-	-	-	Failed
			c1_1886R	TACGGGTTATTGCGTCACCA			-	-
28	GaLu96scf_2_226775_227044	CIRI2/CIRCexplorer2/circRNA_finder	c2_7544F	AGAAGAGGTGCGCCAAGATT	×	-	-	-	-	-	Failed
			c2_7544R	TTCGCCTACGCCTTCGATCT			-	-
29	GaLu96scf_2_226775_227014	CIRI2/CIRCexplorer2/circRNA_finder	c2_7514F	CAGTCGCGAGAAGAGGTGC	√	√	-	-	×	-	Failed
			c2_7514R	GCCTACGCCTTCGATCTGC			-	-
30	GaLu96scf_2_226775_226987	CIRI2/CIRCexplorer2/circRNA_finder	c2_7587F	GCAGTCGCGAGAAGAGGTG	√	√	-	-	×	-	Failed
			c2_7587R	GCAGCTACGCCTTCGTCC			-	-
31	GaLu96scf_2_226799_227131	CIRI2/CIRCexplorer2/circRNA_finder	c2_9931F	AGCAGTACGACTGCGAGAC	×	√	d2_9831F	ATCGAAGGCGTAGGCGAAGC	×	-	Failed
			c2_9931R	CCGTTGCAATCGTCAGGGT			d2_9831R	GTCGTACTGCTCGACCGC
32	GaLu96scf_2_226829_227131	CIRI2/CIRCexplorer2/circRNA_finder	c2_2931F	CAGTACGACTGCGAGACGG	√	×	-	-	-	-	Failed
			c2_2931R	CGTTGCAATCGTCAGGGTG			-	-
33	GaLu96scf_2_226829_227044	CIRI2/CIRCexplorer2/circRNA_finder	c2_2944F	GATTGCCGATCTGCTCGT	√	×	-	-	-	-	Failed
			c2_2944R	CGGGACCGGTCTTGGTG			-	-
34	GaLu96scf_2_226829_227014	CIRI2/CIRCexplorer2/circRNA_finder	c2_2914F	ATTGCCGATCTGCTCGTCG	√	×	-	-	-	-	Failed
			c2_2914R	CGCCTACGCCTTCGATCTG			-	-
35	GaLu96scf_2_226829_227149	CIRI2/CIRCexplorer2/circRNA_finder	c2_2949F	GATTGCCGATCTGCTCGTCG	√	×	-	-	-	-	Failed
			c2_2949R	CCGTTGCAATCGTCAGGGTG			-	-
36	GaLu96scf_2_778975_780464	CIRI2/CIRCexplorer2/circRNA_finder	c2_7564F	GCCTTTAGGGTACGTGCGA	×	-	-	-	-	-	Failed
			c2_7564R	CGCAGCCACTACAGAACCAT			-	-
37	GaLu96scf_2_821744_822137	CIRI2/CIRCexplorer2/circRNA_finder	c2_4437F	TTCTCGCGCAAGGACTACAA	√	√	d2_4337F	CAGAGTGCGAGTTCCACGAG	×	-	Failed
			c2_4437R	AAGAGGACGGTACCCTTGGA			d2_4337R	GGGGAGACACGTACCTTCAT
38	GaLu96scf_2_1224539_1224876	CIRI2/CIRCexplorer2/circRNA_finder	c2_3976F	GCATTTCGTCGTCACGCTC	√	×	-	-	-	-	Failed
			c2_3976R	CACGCCATGACCGCAATAAT			-	-
39	GaLu96scf_2_226799_226987	CIRI2/CIRCexplorer2/circRNA_finder	c2_9987F	AAGAGGTGCGCCAAGATTGC	√	×	-	-	-	-	Failed
			c2_9987R	AGCTACGCCTTCGTCCTTGG			-	-
40	GaLu96scf_1-407027-407504	CIRI2/CIRCexplorer2/circRNA_finder	c1_2704F	ACGCTTCTCATTCCAGTCGG	√	√	d1_2704F	AGCGGGTGATACGCACTGTT	×	-	Failed
			c1_2704R	GTGTACGATGTGACGGACGA			d1_2704R	CCGAGGGCGTGAACAAGAT
41	GaLu96scf_1-89102-89611	CIRI2/CIRCexplorer2/circRNA_finder	c1_0211F	CGTCCAGAGGTAAATGCCGA	√	√	d1_0211F	TTTGGCACGCAAACTCCCA	√	×	Failed
			c1_0211R	GCATGTGGGAGTTTGCGTG			d1_0211R	GGACGGTGTCGCGGATTTAC
42	GaLu96scf_1-213970-214288	CIRI2/CIRCexplorer2/circRNA_finder	c1_7088F	GACTACCGCTCTTCGTCCAT	√	×	-	-	-	-	Failed
			c1_7088R	ATTGATAGCGCCTCCCGC			-	-
43	GaLu96scf_1-440859-441430	CIRI2/CIRCexplorer2/circRNA_finder	c1_5930F	TCCTTGAGGTGGAAGAAGCG	√	×	-	-	-	-	Failed
			c1_5930R	GGTCAAGGACGGGCAGAAC			-	-
44	GaLu96scf_1-441535-441919	CIRI2/CIRCexplorer2/circRNA_finder	c1_3519F	CTTGAACTGGATCTCGGCGT	√	×	-	-	-	-	Failed
			c1_3519R	GTTCTACTACGTCTCGCCCG			-	-
45	GaLu96scf_1-3002926-3003256	CIRI2/CIRCexplorer2/circRNA_finder	c1_2656F	CTTCCCCGACTTCGTCGTTA	√	×	-	-	-	-	Failed
			c1_2656R	TGGCAGGGGAAGACGTAGAA			-	-
46	GaLu96scf_1-2046414-2046987	CIRI2/CIRCexplorer2/circRNA_finder	c1_1487F	GACGCGCTTGTACTCAACATC	×	-	-	-	-	-	Failed
			c1_1487R	TCTCAGGGAAAGGTCAGCAAG			-	-
47	GaLu96scf_1-3968930-3969173	CIRI2/CIRCexplorer2/circRNA_finder	c1_3073F	AGGTGTTGACGAACTGGTGC	×	-	-	-	-	-	Failed
			c1_3073R	ACCTTCATCCCGAAGGGTACT			-	-
48	GaLu96scf_2-176741-177035	CIRI2/CIRCexplorer2/circRNA_finder	c2_4135F	CGGTCCTATCCAACCTCATCG	×	-	d2_4135F	TTGGGCACGACAAGAGTCAA	-	-	Failed
			c2_4135R	AAACGCCATCGCCGAAGAA			d2_4135R	CACCTTGTAGGATGGCGGTA
49	GaLu96scf_2-202080-202358	CIRI2/CIRCexplorer2/circRNA_finder	c2_8058F	GCCAACTGGACGTTCCTTGA	×	-	d2_8058F	CAGGGGCATGAGGACTTTGG	-	-	Failed
			c2_8058R	ATGAACAAGAACAGCCTCGC			d2_8058R	GACGAAGGAGACGTGTACGG
50	GaLu96scf_2-179450-179714	CIRI2/CIRCexplorer2/circRNA_finder	c2_5014F	CCGCTTCAAGAACGTGTACGA	√	×	-	-	-	-	Failed
			c2_5014R	AACGTCACACCCAGTACGTTA			-	-
51	GaLu96scf_2-1057062-1057450	CIRI2/CIRCexplorer2/circRNA_finder	c2_6250F	CGGGTGGTAGATCTTGGTCG	√	√	d2_6250F	GGTCCCATGATCGTTGCTTG	√	√	Successful
			c2_6250R	GCAAGCAACGATCATGGGAC			d2_6250R	TTCCCCACCGACTACCCTTT
52	GaLu96scf_2-313830-314427	CIRI2/CIRCexplorer2/circRNA_finder	c2_3027F	GATGTCGCAACAAACGAGCA	×	-	-	-	-	-	Failed
			c2_3027R	GGAACAGTGGCAGGGTACG			-	-
53	GaLu96scf_2-724505-724771	CIRI2/CIRCexplorer2/circRNA_finder	c2_0571F	GTCGCCTTGGGGGATATTGAT	√	√	d2_0571F	CTGGACGCACCACGAGACC	×	-	Failed
			c2_0571R	AACTCCCTCGACGACTTCTG			d2_0571R	TCCAGACCCCGGACTACG
54	GaLu96scf_2-820828-822137	CIRI2/CIRCexplorer2/circRNA_finder	c2_2837F	CCACATCTATCGTCGCCCTG	√	√	-	-	-	-	Failed
			c2_2837R	CATCTCGCGCATGAACTCGT			-	-
55	GaLu96scf_2-1463453-1463671	CIRI2/CIRCexplorer2/circRNA_finder	c2_5371F	CTCCTCAGCGTCCACCTCTC	×	-	-	-	-	-	Failed
			c2_5371R	GGATGGACTCGTCGTACTCG			-	-
56	GaLu96scf_3-1654377-1654824	CIRI2/CIRCexplorer2/circRNA_finder	c3_7724F	GTGAGCACCTTCGTCGTCAT	×	-	-	-	-	-	Failed
			c3_7724R	GGATAGTTGGCCGTAGCGAG			-	-
57	GaLu96scf_5-683754-684096	CIRI2/CIRCexplorer2/circRNA_finder	c5_5496F	CAGCCGACCCGTGATCTTC	√	√	d5_5496F	GCCTGTCTTCTCCTTTCCCCT	×	-	Failed
			c5_5496R	TTCGACATCCTCTTCGACTGC			d5_5496R	TCTGCGGGCGAGAAGATCAC
58	GaLu96scf_5-811663-812027	CIRI2/CIRCexplorer2/circRNA_finder	c5_6327F	CGCACAATCTCAAGGCATCG	√	√	d5_6327F	CCGAAGAGCGATACAGAGGAG	×	-	Failed
			c5_6327R	TCCGTAAGGTCGAAACTCGC			d5_6327R	TCAGCGATGGAATTGACGGC
59	GaLu96scf_5-10566-10871	CIRI2/CIRCexplorer2/circRNA_finder	c5_6671F	TAAACTCTCCCTGCGCCAGA	√	×	-	-	-	-	Failed
			c5_6671R	GACAGAAGGTCGCGGATCTC			-	-
60	GaLu96scf_5-516817-517239	CIRI2/CIRCexplorer2/circRNA_finder	c5_1739F	CGTTCCAAACCTTCACCCCA	√	×	-	-	-	-	Failed
			c5_1739R	ACCGGCCTGAACAACTTCTC			-	-
61	GaLu96scf_5-683754-684258	CIRI2/CIRCexplorer2/circRNA_finder	c5_5458F	GACCCGTGATCTTCTCGCC	√	×	-	-	-	-	Failed
			c5_5458R	TTACGTGCTGACGTTCGGAT			-	-
62	GaLu96scf_5-686346-686732	CIRI2/CIRCexplorer2/circRNA_finder	c5_4632F	TTTGCCCTGTCTTTCTCGCC	√	×	-	-	-	-	Failed
			c5_4632R	TGCCAAACTTGGAGGTGGTA			-	-
63	GaLu96scf_5-36394-36732	CIRI2/CIRCexplorer2/circRNA_finder	c5_9432F	GACACCAAAGTTGCCACCTG	√	×	-	-	-	-	Failed
			c5_9432R	ATGGGTTGTCCTCTCCGACT			-	-
64	GaLu96scf_4-1283552-1283837	CIRI2/CIRCexplorer2/circRNA_finder	c4_5237F	CCAAGGTCATCGGCGGC	√	×	-	-	-	-	Failed
			c4_5237R	TCCCACTCCTTGGTGATGGT			-	-
65	GaLu96scf_4-988436-988869	CIRI2/CIRCexplorer2/circRNA_finder	c4_3669F	ACCAAAACGATGCTCCCTCC	√	×	-	-	-	-	Failed
			c4_3669R	GTTCGTCATTACCGCCGACT			-	-
66	GaLu96scf_4-138241-138550	CIRI2/CIRCexplorer2/circRNA_finder	c4_4150F	CGCCATACACACCGTCTTGA	√	×	-	-	-	-	Failed
			c4_4150R	TCATATCGCATCCTCGCTGG			-	-
67	GaLu96scf_6-670720-670947	CIRI2/CIRCexplorer2/circRNA_finder	c6_2047F	TGACCCGTGAACTCGAGAAG	√	×	-	-	-	-	Failed
			c6_2047R	CAGTTTTGAGCCATCGACCG			-	-
68	GaLu96scf_6-1278058-1278485	CIRI2/CIRCexplorer2/circRNA_finder	c6_5885F	GCTCGTAGGGATCACGCC	×	-	-	-	-	-	Failed
			c6_5885R	ATCCAAACGGCAACAGGGAA			-	-
69	GaLu96scf_45-47326-47584	CIRI2/CIRCexplorer2/circRNA_finder	c45_2684F	GAACAGCCTCGCTACGGTC	×	-	-	-	-	-	Failed
			c45_2684R	TGACGAAGATCGTGTTTTCGC			-	-
70	GaLu96scf_18-382505-382751	CIRI2/CIRCexplorer2/circRNA_finder	c18_0551F	TTTTATCCTCGGCACCTCGT	×	-	-	-	-	-	Failed
			c18_0551R	ATTTTCACCACACCCGGAGA			-	-
71	GaLu96scf_25_426166_426869	CIRI2/CIRCexplorer2/circRNA_finder	c25_6669F	GCTGACGTTCTCGGTGTTCG	√	×	-	-	-	-	Failed
			c25_6669R	GGGGAGGAAGATGAACGGGT			-	-
72	GaLu96scf_7-847374-848067	CIRI2/CIRCexplorer2/circRNA_finder	c7_7467F	CACGGCACACCCTACGTTA	√	√	d7_7467F	GGACGAACGTGAGCTTCCAT	√	×	Failed
			c7_7467R	GGAAGCTCACGTTCGTCCAT			d7_7467R	TAGGCACGGGCACAGATTAC
73	GaLu96scf_22_181589_181808	CIRI2/CIRCexplorer2/circRNA_finder	c22_8908F	ATATCGTGACCGCGACCTTC	√	√	d22_8908F	ACGAGAATGGATGTGTCCTTCG	×	-	Failed
			c22_8908R	CTTGACACCCTCGGGGACAG			d22_8908R	ATGTCGATGCTGACGTTCTC
74	GaLu96scf_18-621639-622038	CIRI2/CIRCexplorer2/circRNA_finder	c18_3938F	GAAAGCAATCAGAACCCGGC	×	-	-	-	-	-	Failed
			c18_3938R	TCGCCTGTGACCTTTACCAC			-	-
75	GaLu96scf_7-847374-848404	CIRI2/CIRCexplorer2/circRNA_finder	c7_7404F	TCCAGTCATTGGCCGTGAAA	×	-	-	-	-	-	Failed
			c7_7404R	GGCGCAGAGATAGACTCACC			-	-
76	GaLu96scf_6-217666-218029	CIRI2/CIRCexplorer2/circRNA_finder	c6_6629F	TCGGCCCTTTTACCTATGCG	×	-	-	-	-	-	Failed
			c6_6629R	ACGTTCCCCGCATACTTGTG			-	-
77	GaLu96scf_21_34416_34722	CIRI2/CIRCexplorer2/circRNA_finder	c21_1622F	ATCTCAACGTCCACCACTCA	√	√	d21_1622F	CGAACACGATGCCGTCAACT	√	√	Successful
			c21_1622R	CGAGAGGACTTGGGATATGGC			d21_1622R	GTTCTGAGTGGTGGACGTTG
78	GaLu96scf_7-148442-148680	CIRI2/CIRCexplorer2/circRNA_finder	c7_4280F	CCATGCAAAGTTGCCAGAGT	×	-	-	-	-	-	Failed
			c7_4280R	CAAGCGTTCGCACACCG			-	-
79	GaLu96scf_28_434984_435391	CIRI2/CIRCexplorer2/circRNA_finder	c28_8491F	CCCGCGAAATACAAGGGC	×	-	-	-	-	-	Failed
			c28_8491R	CGAGCCGAAGGGGTAGC			-	-
80	GaLu96scf_29_427460_427700	CIRI2/CIRCexplorer2/circRNA_finder	c29_6000F	CGTCGCAATTAGCACCCGT	×	-	-	-	-	-	Failed
			c29_6000R	CGTCCAGAGCCGAGTTCAA			-	-
81	GaLu96scf_7-851852-852235	CIRI2/CIRCexplorer2/circRNA_finder	c7_5235F	AGCATCGTCGCATGAGGTTAT	×	-	-	-	-	-	Failed
			c7_5235R	GGCTTCGTCACCTTCAGCAC			-	-
82	GaLu96scf_7-847537-847936	CIRI2/CIRCexplorer2/circRNA_finder	c7_3736F	ATGGACCGCATCCAGATCAAG	√	×	-	-	-	-	Failed
			c7_3736R	ATGGAAGCTCACGTTCGTCC			-	-
83	GaLu96scf_7-1167779-1168011	CIRI2/CIRCexplorer2/circRNA_finder	c7_7911F	GGCCGAACTCGTTCTTCAAAT	√	×	-	-	-	-	Failed
			c7_7911R	CTTTGTCCACCACGAGAAGTG			-	-
84	GaLu96scf_7-847537-847794	CIRI2/CIRCexplorer2/circRNA_finder	c7_3794F	GACCGCATCCAGATCAAGCG	√	√	d7_3794F	GCGCTCATCAACTTTTCGGG	×	-	Failed
			c7_3794R	CGTCCTTGGAGGTTTCTTCGT			d7_3794R	CCATATCGAAACCGGCCTGA
85	GaLu96scf_7-848192-848404	CIRI2/CIRCexplorer2/circRNA_finder	c7_9204F	GCGAGCCGGACTTCATCATC	√	√	d7_9204F	CTCCACCACATCCGTCGAG	×	-	Failed
			c7_9204R	CTTCTTCATCTCACCGGCGTA			d7_9204R	GAACTGGCCCGCGTTGTA
86	GaLu96scf_8-89555-89854	CIRI2/CIRCexplorer2/circRNA_finder	c8_5554F	TTTTCGATGAGGGCGGTGAG	√	√	d8_5554F	ACGGAGTAGTAGCCTCGGTC	×	-	Failed
			c8_5554R	GGCAACTCTCCCGACACAAA			d8_5554R	AACGCGAACGTGTGGAGATA
87	GaLu96scf_3-1675828-1676107	CIRI2/CIRCexplorer2/circRNA_finder	c3_2807F	GCTGAGCCATGCTACAACCT	√	×	d3_2807F	ACCATCATTGGCTCGCGGA	-	-	Failed
			c3_2807R	CTTGATCCGCGAGCCAATGA			d3_2807R	CCGCACATTCGGCACCATC
88	GaLu96scf_3-1899355-1899568	CIRI2/CIRCexplorer2/circRNA_finder	c3_5568F	GGCGACGAGGTCGAAAACT	√	×	-	-	-	-	Failed
			c3_5568R	CGCCGAAGATACCCCTGC			-	-
89	GaLu96scf_3-1654566-1654824	CIRI2/CIRCexplorer2/circRNA_finder	c3_6624F	CGCTTCGTACTCCGCCTATG	√	×	d3_6624F	CCTCCGGTCTCATCTCCAAG	-	-	Failed
			c3_6624R	CGTATTGACGACAGCGATGG			d3_6624R	GTCACCGACGAGATTGGGG
90	GaLu96scf_3-1121841-1122206	CIRI2/CIRCexplorer2/circRNA_finder	c3_4106F	TCATGCGAAACACCATGCCT	×	-	-	-	-	-	Failed
			c3_4106R	CACCCGCCGATCTATGGTTT			-	-
91	GaLu96scf_9-820472-820877	CIRI2/CIRCexplorer2/circRNA_finder	c9_7277F	ACGGACCCCGAAAAACCTG	√	×	-	-	-	-	Failed
			c9_7277R	GTGCCTACGGATCGACATGG			-	-
92	GaLu96scf_9-1049222-1049550	CIRI2/CIRCexplorer2/circRNA_finder	c9_2250F	CACAGTAAGCACGTTCCGTC	√	×	-	-	-	-	Failed
			c9_2250R	GAACCACTTGTGCTGCTTGAC			-	-
93	GaLu96scf_9-819997-820255	CIRI2/CIRCexplorer2/circRNA_finder	c9_9755F	AAGCGGAAGAAGGAGCGTG	√	×	-	-	-	-	Failed
			c9_9755R	TTGCTCCCACAAGAAGCTACC			-	-
94	GaLu96scf_8-1164204-1164592	CIRI2/CIRCexplorer2/circRNA_finder	c8_0492F	TCGTCGTGTAGTTTGCGGAT	√	×	-	-	-	-	Failed
			c8_0492R	TCGGAGCATAAGGTGAACGG			-	-
95	GaLu96scf_10-956006-956405	CIRI2/CIRCexplorer2/circRNA_finder	c10_0605F	ACGAACGGCTCCCAGTTTTT	×	-	d10_0605F	TACGAGGACTACCCAGAGGA	-	-	Failed
			c10_0605R	GTCCTGGTCCTCTGGGTAGT			d10_0605R	ATGACGCACGGCTCAACG
96	GaLu96scf_10-633174-633434	CIRI2/CIRCexplorer2/circRNA_finder	c10_7434F	AGCACAAGGTCGGCATCAAG	√	×	-	-	-	-	Failed
			c10_7434R	GCATGCCTCCCAATGACGA			-	-
97	GaLu96scf_10-941607-941818	CIRI2/CIRCexplorer2/circRNA_finder	c10_0718F	TTAGCGTTAGCGACGATGGG	×	-	-	-	-	-	Failed
			c10_0718R	CGAGAGCCAGACAGAGCG			-	-
98	GaLu96scf_9-981636-982113	CIRI2/CIRCexplorer2/circRNA_finder	c9_3613F	AATACCGTTCCGACCACTGC	√	×	-	-	-	-	Failed
			c9_3613R	CTCTACACGCACCATCCCTT			-	-
99	GaLu96scf_11-1153013-1153342	CIRI2/CIRCexplorer2/circRNA_finder	c11_1342F	ACCCTGATCCCGCTTCTTGA	√	×	-	-	-	-	Failed
			c11_1342R	GATGGTTTGTCCAAGCGCGA			-	-
100	GaLu96scf_11-627414-627989	CIRI2/CIRCexplorer2/circRNA_finder	c11_1489F	TACTCGAAGGCGAAGATCGG	√	×	-	-	-	-	Failed
			c11_1489R	TGAAGAAGATGTCCGCGCTC			-	-
101	GaLu96scf_11-730172-730635	CIRI2/CIRCexplorer2/circRNA_finder	c11_7235F	CATTGCCCAAAACCTTGCCG	√	×	d11_7235F	GGCGTGTGTAAAGGACAGGA	-	-	Failed
			c11_7235R	ATGCGCGTAGGACCAACTTC			d11_7235R	TTCGGTAAGGTCGGTATGCG
102	GaLu96scf_11-101361-101610	CIRI2/CIRCexplorer2/circRNA_finder	c11_6110F	AAGGCGATGAAGGACGTGAC	√	×	-	-	-	-	Failed
			c11_6110R	TGCCCGAACGTGATGAAGTC			-	-
103	GaLu96scf_14-731710-732043	CIRI2/CIRCexplorer2/circRNA_finder	c14_1043F	CCTTGGGAGCCTCTTTGTAGG	×	-	-	-	-	-	Failed
			c14_1043R	CTCCGTGTCTCACCTGGTCT			-	-
104	GaLu96scf_12-716900-717289	CIRI2/CIRCexplorer2/circRNA_finder	c12_0089F	AGTACACCGGGACGAGGAT	√	×	-	-	-	-	Failed
			c12_0089R	ACATGCGAAAGGAGAAGGAGT			-	-
105	GaLu96scf_17-692009-692283	CIRI2/CIRCexplorer2/circRNA_finder	c17_0983F	TGGCAACAATGTACGTGCTC	√	×	-	-	-	-	Failed
			c17_0983R	GTAATTGCGCTTCTCAGCGTC			-	-
106	GaLu96scf_17-309530-309938	CIRI2/CIRCexplorer2/circRNA_finder	c17_3038F	TGCGCGTATCCTCTCCCTA	√	×	-	-	-	-	Failed
			c17_3038R	GGTCGAAGAGTTCACGGCAT			-	-
107	GaLu96scf_15-791487-791712	CIRI2/CIRCexplorer2/circRNA_finder	c15_8712F	GGCGGTCTACAAGCACTCG	√	×	-	-	-	-	Failed
			c15_8712R	TTTCGTCTAAGCAGAGGAGGAC			-	-
108	GaLu96scf_16-544241-544486	CIRI2/CIRCexplorer2/circRNA_finder	c16_4186F	TACTGGTCAAAGGAAGCGGAA	√	√	d16_4186F	ACTCCTCTACGACACGGGAA	×	-	Failed
			c16_4186R	CCGGTAAATCGCTCGTATGC			d16_4186R	AACGAGAAGGCGTCAGGTG
109	GaLu96scf_15-527992-528366	CIRI2/CIRCexplorer2/circRNA_finder	c15_9266F	GGCACCCGACTTCAGTGTC	√	×	-	-	-	-	Failed
			c15_9266R	GTCCTGCTTAACTTCGGCGT			-	-
110	GaLu96scf_13-438877-439167	CIRI2/CIRCexplorer2/circRNA_finder	c13_7767F	CTGAAGGCCAAGGGCGTG	√	×	-	-	-	-	Failed
			c13_7767R	GGAGAGGTCGACGGTGAGG			-	-
111	GaLu96scf_16-604577-605067	CIRI2/CIRCexplorer2/circRNA_finder	c16_7767F	TCACGGACGACTCCATCATCT	√	×	-	-	-	-	Failed
			c16_7767R	TCGATTACGTCTGCGACATCC			-	-
112	GaLu96scf_16-604799-605067	CIRI2/CIRCexplorer2/circRNA_finder	c16_9967F	CTCGCCTTGCTCTGCACGTA	×	-	-	-	-	-	Failed
			c16_9967R	CCTCGCCATCCCTGATCGAA			-	-
113	GaLu96scf_15-577801-578307	CIRI2/CIRCexplorer2/circRNA_finder	c15_0107F	CCAGGTAAGCACGCTCCAA	×	-	-	-	-	-	Failed
			c15_0107R	TCGAGCGAAGAGAGAGTCAG			-	-
114	GaLu96scf_15-577956-578307	CIRI2/CIRCexplorer2/circRNA_finder	c15_5607F	CCGGGTGAGTCCATAGTCC	√	×	-	-	-	-	Failed
			c15_5607R	ATGCGCGTGACGAACTCC			-	-
115	GaLu96scf_19-390916-391439	CIRI2/CIRCexplorer2/circRNA_finder	c19_1639F	ACGCATCGAGAAACTCGGAC	√	×	-	-	-	-	Failed
			c19_1639R	CCACGTCGGTCTTGTTGACT			-	-
116	GaLu96scf_26_117580_117907	CIRI2/CIRCexplorer2/circRNA_finder	c26_8007F	TCTTAACAGAACCCCTTCCTGC	×	-	-	-	-	-	Failed
			c26_8007R	CAAACCAGCCGAAGCCAAC			-	-
117	GaLu96scf_27_428520_428861	CIRI2/CIRCexplorer2/circRNA_finder	c27_2061F	CCGGAACATACACCGTCCC	×	-	-	-	-	-	Failed
			c27_2061R	TTCGCACTGAGGAGGATGTC			-	-
118	GaLu96scf_18-226623-227010	CIRI2/CIRCexplorer2/circRNA_finder	c18_2310F	ACTATGTTGCCGATGTCGAGG	√	×	-	-	-	-	Failed
			c18_2310R	GGTAACTGGCCTCTGGTTCG			-	-
119	GaLu96scf_18-226489-227010	CIRI2/CIRCexplorer2/circRNA_finder	c18_8910F	GGCGCTAAATCTCCGCTTCT	√	√	d18_8910F	ACAGGAGAAGGTGCGTCATC	√	×	Failed
			c18_8910R	GGTAACTGGCCTCTGGTTCG			d18_8910R	GAACGCAAAAGACAACGCCA
120	GaLu96scf_29_50958_51214	CIRI2/CIRCexplorer2/circRNA_finder	c29_5814F	GAACGTGATTTTCGACCGCTT	×	-	-	-	-	-	Failed
			c29_5814R	GTCGCCGTAAACCCAGATTG			-	-
121	GaLu96scf_45_24181_24572	CIRI2/CIRCexplorer2/circRNA_finder	c45_8172F	CTCGGGGGCGTCAACTC	×	-	-	-	-	-	Failed
			c45_8172R	GTCGGAATCGAAATCGTCGG			-	-
122	GaLu96scf_35_259015_259521	CIRI2/CIRCexplorer2/circRNA_finder	c35_1521F	TACGTGACGGTCCAGGTCAT	×	-	-	-	-	-	Failed
			c35_1521R	AGACCAAAGTACACCGAGCG			-	-
123	GaLu96scf_34_336502_336980	CIRI2/CIRCexplorer2/circRNA_finder	c34_0280F	TGGATGTTCTCGGCTTCGTTG	√	×	-	-	-	-	Failed
			c34_0280R	AAACGCTTGCTGCACTACTC			-	-
124	GaLu96scf_41_156525_157254	CIRI2/CIRCexplorer2/circRNA_finder	c41_2554F	CATACAGGGGCGACAGTACA	×	-	d41_2554F	CAAATCGTCGGTGCCAGTAG	-	-	Failed
			c41_2554R	GTGGAGCCTGTATGCCTTCG			d41_2554R	GACACATAAGGGGCTGTCCA
125	GaLu96scf_35_314044_314229	CIRI2/CIRCexplorer2/circRNA_finder	c35_4429F	GCCCACCTTGATGGGACTC	×	-	-	-	-	-	Failed
			c35_4429R	CATCTTCCTCCCCTCGTCGT			-	-
126	GaLu96scf_19-175501-176092	CIRI2/CIRCexplorer2/circRNA_finder	c19_0192F	GTCTCGTTCCTCGTCGGAGT	×	-	-	-	-	-	Failed
			c19_0192R	GGGCGAAAACGTAGCATTGA			-	-
127	GaLu96scf_19-649331-649603	CIRI2/CIRCexplorer2/circRNA_finder	c19_3103F	TGTACCCGTTACCGTCCTTA	√	√	d19_3103F	TCGATCGTGCCGTTCCTG	√	×	Failed
			c19_3103R	CGATGGCACGATCACGAC			d19_3103R	GAGGAGATCAAGGAGGCGTTC
128	GaLu96scf_19-664018-664332	CIRI2/CIRCexplorer2/circRNA_finder	c19_1832F	CCTGAAGATTATCCCTGGCCG	√	×	-	-	-	-	Failed
			c19_1832R	ACGAAGGGTGAAATCAGGGTG			-	-
129	GaLu96scf_47-89641-90331	CIRI2/CIRCexplorer2/circRNA_finder	c47_4131F	ATTCATGCGTGTGCGGAAGA	×	-	-	-	-	-	Failed
			c47_4131R	GTCAAGCAACACGTACCAGC			-	-
130	GaLu96scf_27_284011_284295	CIRI2/CIRCexplorer2/circRNA_finder	c27_1195F	CTGTCGCAACTATGCTCCAA	×	-	-	-	-	-	Failed
			c27_1195R	TCAGCAGACTCCCTTTGCG			-	-
131	GaLu96scf_35_328572_328844	CIRI2/CIRCexplorer2/circRNA_finder	c35_7244F	GTATCGGCGGTGGTCTCTTC	√	√	d35_7244F	CTCATTCTTCGGAGCCTTGG	√	√	Successful
			c35_7244R	TGGAGCCGATGACCCAAATC			d35_7244R	GCGAGGGAGAGTCAGGGTAG
Note:
"√": Successful experiments
"×": Failed experiments
"-": Experiments not done
F: Forword primers
R: Reverse primers.
d,di,c_primers: Divergent primers
c,con,c_primers: Convergent primers
