# Supplementary material for: Identification and characterization of circular RNAs in Ganoderma lucidum
Source: Sci Rep. 2019 Nov 11;9:16522. doi: 10.1038/s41598-019-52932-w (PMC6848116; doi:10.1038/s41598-019-52932-w)
Supplement: Supplementary file 4 — Dataset 2 [file 41598_2019_52932_MOESM4_ESM.xlsx]

## Sheet: Sheet1
Identification and characterization of circular RNAs in Ganoderma lucidum
Junjie Shao#1, Liqiang Wang#1, Xinyue Liu2, Meng Yang1, Haimei Chen1,Bin Wu$1, Chang Liu$1
1Institute of Medicinal Plant Development, Chinese Academy of Medical Sciences & Peking Union Medical College, No. 151 Malianwa North Road, Haidian District, Beijing 100193, P. R. China.
2School of Chinese Materia Medica, Beijing University of Chinese Medicine, Beijing 100029, P. R. China
#Those authors contributed equally to this work.
$Corresponding author: Chang Liu, cliu6688@yahoo.com, Phone:+86-10-57833111 and Bin Wu, E-mail: bwu@implad.ac.cn, Phone:+86-10-57833201
JJS: shaojie415@126.com
LQW: lys832000@163.com
XYL: lxy_medicine@163.com
MY: 347988352@qq.com
HMC: hmchen@implad.ac.cn
BW: bwu@implad.ac.cn
CL: cliu6688@yahoo.com
Experiment	circRNA_ID	chr	circRNA_start	circRNA_end	#junction_reads	SM_MS_SMS	#non_junction_reads	junction_reads_ratio	circRNA_type	gene_id	strand	junction_reads_ID
C1_R1	GaLu96scf_1:46046|47614	GaLu96scf_1	46046	47614	7	1_2_1	22	0.389	intergenic_region	n/a	-	ST-E00494:101:HF72TALXX:1:1201:23246:10820,ST-E00494:101:HF72TALXX:1:1201:23673:11242,ST-E00494:101:HF72TALXX:1:1201:23419:11294,ST-E00494:101:HF72TALXX:1:1202:3498:7269,ST-E00494:101:HF72TALXX:1:2123:18700:35854,ST-E00494:101:HF72TALXX:1:2123:18781:36979,ST-E00494:101:HF72TALXX:1:2123:18751:37032,
C1_R1	GaLu96scf_1:83632|83927	GaLu96scf_1	83632	83927	9	2_2_0	55	0.247	exon	GL30422-G,	-	ST-E00494:101:HF72TALXX:1:1108:32684:47773,ST-E00494:101:HF72TALXX:1:1110:5051:26659,ST-E00494:101:HF72TALXX:1:1110:4777:27029,ST-E00494:101:HF72TALXX:1:1120:13991:36944,ST-E00494:101:HF72TALXX:1:1217:5518:25358,ST-E00494:101:HF72TALXX:1:1219:26271:60853,ST-E00494:101:HF72TALXX:1:2109:17665:55684,ST-E00494:101:HF72TALXX:1:2116:15838:21298,ST-E00494:101:HF72TALXX:1:2218:29762:24427,
C1_R1	GaLu96scf_1:89102|89611	GaLu96scf_1	89102	89611	15	5_5_0	9	0.769	exon	GL30875-G,	-	ST-E00494:101:HF72TALXX:1:1109:5994:41972,ST-E00494:101:HF72TALXX:1:1110:17827:68588,ST-E00494:101:HF72TALXX:1:1117:27164:32303,ST-E00494:101:HF72TALXX:1:1123:29031:51043,ST-E00494:101:HF72TALXX:1:1206:32258:9167,ST-E00494:101:HF72TALXX:1:1209:2889:53188,ST-E00494:101:HF72TALXX:1:1213:12804:47966,ST-E00494:101:HF72TALXX:1:1218:5132:62312,ST-E00494:101:HF72TALXX:1:2119:19421:70680,ST-E00494:101:HF…
C1_R1	GaLu96scf_1:89917|90340	GaLu96scf_1	89917	90340	23	6_5_1	95	0.326	intergenic_region	n/a	-	ST-E00494:101:HF72TALXX:1:1110:29305:23390,ST-E00494:101:HF72TALXX:1:1121:5000:65353,ST-E00494:101:HF72TALXX:1:1208:11393:26361,ST-E00494:101:HF72TALXX:1:1208:11728:26589,ST-E00494:101:HF72TALXX:1:1210:4949:42692,ST-E00494:101:HF72TALXX:1:1214:18609:69836,ST-E00494:101:HF72TALXX:1:1224:9435:44732,ST-E00494:101:HF72TALXX:1:2101:2493:24761,ST-E00494:101:HF72TALXX:1:2101:30929:65476,ST-E00494:101:HF…
C1_R1	GaLu96scf_1:89917|90349	GaLu96scf_1	89917	90349	28	6_4_1	48	0.538	intergenic_region	n/a	-	ST-E00494:101:HF72TALXX:1:1101:28798:54858,ST-E00494:101:HF72TALXX:1:1103:23581:14986,ST-E00494:101:HF72TALXX:1:1113:20202:39792,ST-E00494:101:HF72TALXX:1:1117:11454:47246,ST-E00494:101:HF72TALXX:1:1119:3660:7515,ST-E00494:101:HF72TALXX:1:1203:10084:37102,ST-E00494:101:HF72TALXX:1:1203:9780:37313,ST-E00494:101:HF72TALXX:1:1205:5954:22739,ST-E00494:101:HF72TALXX:1:1214:25702:52449,ST-E00494:101:HF…
C1_R1	GaLu96scf_1:89917|90485	GaLu96scf_1	89917	90485	126	25_12_16	65	0.795	intergenic_region	n/a	-	ST-E00494:101:HF72TALXX:1:1103:22709:25675,ST-E00494:101:HF72TALXX:1:1103:22201:26027,ST-E00494:101:HF72TALXX:1:1104:32096:67533,ST-E00494:101:HF72TALXX:1:1109:17827:17922,ST-E00494:101:HF72TALXX:1:1114:8460:8130,ST-E00494:101:HF72TALXX:1:1114:11160:65335,ST-E00494:101:HF72TALXX:1:1119:18842:1362,ST-E00494:101:HF72TALXX:1:1120:21816:11330,ST-E00494:101:HF72TALXX:1:1120:21978:11400,ST-E00494:101:H…
C1_R1	GaLu96scf_1:210190|210452	GaLu96scf_1	210190	210452	20	0_2_4	602	0.062	intron	GL30525-G,	-	ST-E00494:101:HF72TALXX:1:1124:30239:61608,ST-E00494:101:HF72TALXX:1:1211:21958:2294,ST-E00494:101:HF72TALXX:1:1216:22993:32637,ST-E00494:101:HF72TALXX:1:2118:23338:13228,ST-E00494:101:HF72TALXX:1:2218:3975:12173,ST-E00494:101:HF72TALXX:1:2224:6411:62382,ST-E00494:101:HF72TALXX:1:1105:4219:8447,ST-E00494:101:HF72TALXX:1:1106:32268:67797,ST-E00494:101:HF72TALXX:1:1117:24363:37893,ST-E00494:101:HF7…
C1_R1	GaLu96scf_1:210190|210645	GaLu96scf_1	210190	210645	8	2_2_0	472	0.033	intron	GL30525-G,	-	ST-E00494:101:HF72TALXX:1:1104:25134:36170,ST-E00494:101:HF72TALXX:1:1118:15331:61872,ST-E00494:101:HF72TALXX:1:1203:19045:58251,ST-E00494:101:HF72TALXX:1:1211:18213:31635,ST-E00494:101:HF72TALXX:1:2109:6959:69238,ST-E00494:101:HF72TALXX:1:2109:6898:69766,ST-E00494:101:HF72TALXX:1:2122:10186:68816,ST-E00494:101:HF72TALXX:1:2209:29680:49707,
C1_R1	GaLu96scf_1:213970|214288	GaLu96scf_1	213970	214288	23	4_4_1	134	0.256	exon	GL30236-G,	+	ST-E00494:101:HF72TALXX:1:1106:30350:66900,ST-E00494:101:HF72TALXX:1:1110:2899:63577,ST-E00494:101:HF72TALXX:1:1113:12012:12033,ST-E00494:101:HF72TALXX:1:1113:12499:12068,ST-E00494:101:HF72TALXX:1:1119:30878:7304,ST-E00494:101:HF72TALXX:1:1120:26494:66056,ST-E00494:101:HF72TALXX:1:1120:26311:66619,ST-E00494:101:HF72TALXX:1:1209:21136:18871,ST-E00494:101:HF72TALXX:1:1209:19918:64263,ST-E00494:101:…
C1_R1	GaLu96scf_1:217580|217960	GaLu96scf_1	217580	217960	10	2_0_2	4	0.833	exon	GL30526-G,	-	ST-E00494:101:HF72TALXX:1:1118:2879:31722,ST-E00494:101:HF72TALXX:1:1206:6624:11347,ST-E00494:101:HF72TALXX:1:1206:6827:11347,ST-E00494:101:HF72TALXX:1:1209:12276:6126,ST-E00494:101:HF72TALXX:1:1209:12002:6425,ST-E00494:101:HF72TALXX:1:1210:8978:64298,ST-E00494:101:HF72TALXX:1:2102:12266:66127,ST-E00494:101:HF72TALXX:1:2124:31588:62540,ST-E00494:101:HF72TALXX:1:2214:23642:40899,ST-E00494:101:HF72…
C1_R1	GaLu96scf_1:397004|397281	GaLu96scf_1	397004	397281	20	4_4_0	1	0.976	intergenic_region	n/a	-	ST-E00494:101:HF72TALXX:1:1101:30766:73211,ST-E00494:101:HF72TALXX:1:1105:8826:57671,ST-E00494:101:HF72TALXX:1:1113:4716:61556,ST-E00494:101:HF72TALXX:1:1121:30279:30422,ST-E00494:101:HF72TALXX:1:1201:25550:11752,ST-E00494:101:HF72TALXX:1:1201:19684:46841,ST-E00494:101:HF72TALXX:1:1201:18578:50762,ST-E00494:101:HF72TALXX:1:1211:18710:3137,ST-E00494:101:HF72TALXX:1:1215:19613:46472,ST-E00494:101:H…
C1_R1	GaLu96scf_1:407027|407234	GaLu96scf_1	407027	407234	10	2_1_0	93	0.177	exon	GL30095-G,	-	ST-E00494:101:HF72TALXX:1:1123:21633:11892,ST-E00494:101:HF72TALXX:1:1209:28097:20559,ST-E00494:101:HF72TALXX:1:1217:1499:36082,ST-E00494:101:HF72TALXX:1:2209:23561:5282,ST-E00494:101:HF72TALXX:1:2210:14062:50568,ST-E00494:101:HF72TALXX:1:1111:12713:57020,ST-E00494:101:HF72TALXX:1:1122:13727:61028,ST-E00494:101:HF72TALXX:1:1204:23307:69221,ST-E00494:101:HF72TALXX:1:1211:2747:70803,ST-E00494:101:H…
C1_R1	GaLu96scf_1:407027|407504	GaLu96scf_1	407027	407504	6	3_3_0	71	0.145	exon	GL30095-G,	-	ST-E00494:101:HF72TALXX:1:1116:19613:65810,ST-E00494:101:HF72TALXX:1:1116:19634:65810,ST-E00494:101:HF72TALXX:1:1211:11129:51570,ST-E00494:101:HF72TALXX:1:1216:29579:4702,ST-E00494:101:HF72TALXX:1:1221:3305:55385,ST-E00494:101:HF72TALXX:1:2102:32268:73071,
C1_R1	GaLu96scf_1:440859|441430	GaLu96scf_1	440859	441430	2	1_2_0	35	0.103	exon	GL30097-G,	-	ST-E00494:101:HF72TALXX:1:2218:16122:72174,ST-E00494:101:HF72TALXX:1:1215:23551:67744,
C1_R1	GaLu96scf_1:441535|441919	GaLu96scf_1	441535	441919	35	6_6_2	39	0.642	exon	GL30097-G,	-	ST-E00494:101:HF72TALXX:1:1115:13027:15795,ST-E00494:101:HF72TALXX:1:1123:13484:54418,ST-E00494:101:HF72TALXX:1:1124:30614:71752,ST-E00494:101:HF72TALXX:1:1212:11718:40882,ST-E00494:101:HF72TALXX:1:1214:5335:36926,ST-E00494:101:HF72TALXX:1:1221:6776:66144,ST-E00494:101:HF72TALXX:1:1223:30817:39229,ST-E00494:101:HF72TALXX:1:2109:13880:28417,ST-E00494:101:HF72TALXX:1:2110:4127:20419,ST-E00494:101:H…
C1_R1	GaLu96scf_1:462204|462660	GaLu96scf_1	462204	462660	5	0_1_2	2	0.833	exon	GL30764-G,	+	ST-E00494:101:HF72TALXX:1:1114:29477:4104,ST-E00494:101:HF72TALXX:1:1114:29406:4122,ST-E00494:101:HF72TALXX:1:1124:1590:24673,ST-E00494:101:HF72TALXX:1:1218:16488:54242,ST-E00494:101:HF72TALXX:1:2205:31223:60114,
C1_R1	GaLu96scf_1:482203|482631	GaLu96scf_1	482203	482631	8	2_2_0	47	0.254	exon	GL30766-G,	+	ST-E00494:101:HF72TALXX:1:1115:9780:24515,ST-E00494:101:HF72TALXX:1:1121:26311:22493,ST-E00494:101:HF72TALXX:1:1202:27164:65634,ST-E00494:101:HF72TALXX:1:1205:19025:47175,ST-E00494:101:HF72TALXX:1:1220:21004:1731,ST-E00494:101:HF72TALXX:1:2105:4736:60290,ST-E00494:101:HF72TALXX:1:2113:9749:28892,ST-E00494:101:HF72TALXX:1:2121:19857:23407,
C1_R1	GaLu96scf_1:532201|532430	GaLu96scf_1	532201	532430	8	3_2_0	18	0.471	intergenic_region	n/a	+	ST-E00494:101:HF72TALXX:1:2119:32370:28523,ST-E00494:101:HF72TALXX:1:2207:27154:30386,ST-E00494:101:HF72TALXX:1:2207:24738:69273,ST-E00494:101:HF72TALXX:1:2215:4259:34500,ST-E00494:101:HF72TALXX:1:1107:15676:23196,ST-E00494:101:HF72TALXX:1:2108:20699:11505,ST-E00494:101:HF72TALXX:1:2119:32289:28312,ST-E00494:101:HF72TALXX:1:2203:17158:49953,
C1_R1	GaLu96scf_1:559683|559969	GaLu96scf_1	559683	559969	9	1_0_2	0	1	exon	GL30394-G,	+	ST-E00494:101:HF72TALXX:1:1112:8065:71752,ST-E00494:101:HF72TALXX:1:1203:22211:11066,ST-E00494:101:HF72TALXX:1:1203:22293:11066,ST-E00494:101:HF72TALXX:1:1218:31680:29648,ST-E00494:101:HF72TALXX:1:2101:21146:17342,ST-E00494:101:HF72TALXX:1:2216:8349:16305,ST-E00494:101:HF72TALXX:1:2217:8633:55614,ST-E00494:101:HF72TALXX:1:1222:9993:48476,ST-E00494:101:HF72TALXX:1:1222:9607:48757,
C1_R1	GaLu96scf_1:605855|606103	GaLu96scf_1	605855	606103	104	12_11_1	14	0.937	intergenic_region	n/a	-	ST-E00494:101:HF72TALXX:1:1101:15757:20032,ST-E00494:101:HF72TALXX:1:1104:18020:22159,ST-E00494:101:HF72TALXX:1:1104:21592:26976,ST-E00494:101:HF72TALXX:1:1106:4990:1485,ST-E00494:101:HF72TALXX:1:1107:15696:62927,ST-E00494:101:HF72TALXX:1:1109:21247:50076,ST-E00494:101:HF72TALXX:1:1110:1864:47228,ST-E00494:101:HF72TALXX:1:1111:12611:60325,ST-E00494:101:HF72TALXX:1:1114:14478:18274,ST-E00494:101:H…
C1_R1	GaLu96scf_1:730680|730872	GaLu96scf_1	730680	730872	18	4_4_1	33	0.522	exon	GL31119-G,	+	ST-E00494:101:HF72TALXX:1:1103:18568:29050,ST-E00494:101:HF72TALXX:1:1103:18609:29085,ST-E00494:101:HF72TALXX:1:1105:26118:23847,ST-E00494:101:HF72TALXX:1:1111:3305:52291,ST-E00494:101:HF72TALXX:1:1114:23175:19838,ST-E00494:101:HF72TALXX:1:1124:30908:44697,ST-E00494:101:HF72TALXX:1:1211:6918:8236,ST-E00494:101:HF72TALXX:1:1218:9364:73018,ST-E00494:101:HF72TALXX:1:1220:26595:33463,ST-E00494:101:HF…
C1_R1	GaLu96scf_1:752313|779129	GaLu96scf_1	752313	779129	8	0_3_2	3409	0.005	intergenic_region	n/a	+	ST-E00494:101:HF72TALXX:1:1103:6898:54084,ST-E00494:101:HF72TALXX:1:1201:20709:8886,ST-E00494:101:HF72TALXX:1:2120:27671:1221,ST-E00494:101:HF72TALXX:1:1206:23226:57196,ST-E00494:101:HF72TALXX:1:1208:10267:36328,ST-E00494:101:HF72TALXX:1:2113:19735:20559,ST-E00494:101:HF72TALXX:1:2210:6400:34729,ST-E00494:101:HF72TALXX:1:2219:24505:33990,
C1_R1	GaLu96scf_1:752790|753226	GaLu96scf_1	752790	753226	167	0_7_21	1376	0.195	intergenic_region	n/a	+	ST-E00494:101:HF72TALXX:1:2202:29274:4913,ST-E00494:101:HF72TALXX:1:1101:31842:52924,ST-E00494:101:HF72TALXX:1:1102:16386:8183,ST-E00494:101:HF72TALXX:1:1102:11982:24849,ST-E00494:101:HF72TALXX:1:1102:12195:25007,ST-E00494:101:HF72TALXX:1:1102:12814:70135,ST-E00494:101:HF72TALXX:1:1104:20821:27398,ST-E00494:101:HF72TALXX:1:1104:31538:28453,ST-E00494:101:HF72TALXX:1:1105:4087:43765,ST-E00494:101:H…
C1_R1	GaLu96scf_1:752790|779213	GaLu96scf_1	752790	779213	140	0_24_12	816	0.255	intergenic_region	n/a	+	ST-E00494:101:HF72TALXX:1:1107:14418:13351,ST-E00494:101:HF72TALXX:1:1115:16133:7532,ST-E00494:101:HF72TALXX:1:1120:3904:44925,ST-E00494:101:HF72TALXX:1:1123:26139:57108,ST-E00494:101:HF72TALXX:1:1202:4208:41761,ST-E00494:101:HF72TALXX:1:1203:9211:39915,ST-E00494:101:HF72TALXX:1:2102:12205:37084,ST-E00494:101:HF72TALXX:1:2103:10257:18485,ST-E00494:101:HF72TALXX:1:2103:10450:18748,ST-E00494:101:HF…
C1_R1	GaLu96scf_1:752881|753226	GaLu96scf_1	752881	753226	12	2_2_0	1244	0.019	intergenic_region	n/a	+	ST-E00494:101:HF72TALXX:1:1102:5436:62874,ST-E00494:101:HF72TALXX:1:1109:9617:35168,ST-E00494:101:HF72TALXX:1:1115:13271:46982,ST-E00494:101:HF72TALXX:1:1203:15676:9132,ST-E00494:101:HF72TALXX:1:1210:12865:8622,ST-E00494:101:HF72TALXX:1:1216:15899:24040,ST-E00494:101:HF72TALXX:1:2103:9252:16111,ST-E00494:101:HF72TALXX:1:2116:11779:1538,ST-E00494:101:HF72TALXX:1:2123:23043:58673,ST-E00494:101:HF72…
C1_R1	GaLu96scf_1:753289|779213	GaLu96scf_1	753289	779213	354	35_32_46	1205	0.37	intergenic_region	n/a	+	ST-E00494:101:HF72TALXX:1:1101:30979:22071,ST-E00494:101:HF72TALXX:1:1101:27742:56124,ST-E00494:101:HF72TALXX:1:1102:22536:46472,ST-E00494:101:HF72TALXX:1:1102:14509:70856,ST-E00494:101:HF72TALXX:1:1103:31832:3823,ST-E00494:101:HF72TALXX:1:1103:7141:18467,ST-E00494:101:HF72TALXX:1:1103:29427:28136,ST-E00494:101:HF72TALXX:1:1104:26321:51096,ST-E00494:101:HF72TALXX:1:1105:23490:17254,ST-E00494:101:…
C1_R1	GaLu96scf_1:753624|779517	GaLu96scf_1	753624	779517	595	50_6_32	1516	0.44	intergenic_region	n/a	+	ST-E00494:101:HF72TALXX:1:1102:7527:34148,ST-E00494:101:HF72TALXX:1:1102:17807:62259,ST-E00494:101:HF72TALXX:1:1106:18132:7128,ST-E00494:101:HF72TALXX:1:1107:3681:33990,ST-E00494:101:HF72TALXX:1:1109:12855:46613,ST-E00494:101:HF72TALXX:1:1109:25114:61943,ST-E00494:101:HF72TALXX:1:1110:10206:20963,ST-E00494:101:HF72TALXX:1:1112:14204:20190,ST-E00494:101:HF72TALXX:1:1112:11069:51746,ST-E00494:101:H…
C1_R1	GaLu96scf_1:810738|811037	GaLu96scf_1	810738	811037	72	9_9_1	128	0.529	exon	GL30406-G,	+	ST-E00494:101:HF72TALXX:1:1102:29122:28804,ST-E00494:101:HF72TALXX:1:1105:11160:9642,ST-E00494:101:HF72TALXX:1:1107:25154:7269,ST-E00494:101:HF72TALXX:1:1107:25124:7286,ST-E00494:101:HF72TALXX:1:1107:10592:28523,ST-E00494:101:HF72TALXX:1:1109:13159:4702,ST-E00494:101:HF72TALXX:1:1109:4411:25235,ST-E00494:101:HF72TALXX:1:1111:17320:8710,ST-E00494:101:HF72TALXX:1:1112:32248:24761,ST-E00494:101:HF72…
C1_R1	GaLu96scf_1:833681|834119	GaLu96scf_1	833681	834119	27	0_4_4	62	0.466	exon	GL30851-G,	+	ST-E00494:101:HF72TALXX:1:1103:22983:52660,ST-E00494:101:HF72TALXX:1:1107:7659:13949,ST-E00494:101:HF72TALXX:1:1118:12540:53662,ST-E00494:101:HF72TALXX:1:1203:3884:17571,ST-E00494:101:HF72TALXX:1:1205:30310:47984,ST-E00494:101:HF72TALXX:1:1209:11820:6952,ST-E00494:101:HF72TALXX:1:1212:17401:18450,ST-E00494:101:HF72TALXX:1:1212:17259:19434,ST-E00494:101:HF72TALXX:1:1212:17442:19434,ST-E00494:101:H…
C1_R1	GaLu96scf_1:834615|834860	GaLu96scf_1	834615	834860	14	2_2_0	55	0.337	exon	GL30851-G,	+	ST-E00494:101:HF72TALXX:1:1107:17604:59095,ST-E00494:101:HF72TALXX:1:1107:17330:59147,ST-E00494:101:HF72TALXX:1:1123:13738:53100,ST-E00494:101:HF72TALXX:1:1201:26463:43114,ST-E00494:101:HF72TALXX:1:1206:11951:36539,ST-E00494:101:HF72TALXX:1:1206:5183:72666,ST-E00494:101:HF72TALXX:1:1224:23876:18555,ST-E00494:101:HF72TALXX:1:2104:17269:31758,ST-E00494:101:HF72TALXX:1:2110:3001:57354,ST-E00494:101:…
C1_R1	GaLu96scf_1:835281|835527	GaLu96scf_1	835281	835527	8	2_2_0	10	0.615	exon	GL30851-G,	+	ST-E00494:101:HF72TALXX:1:1123:14164:16217,ST-E00494:101:HF72TALXX:1:1202:18477:10433,ST-E00494:101:HF72TALXX:1:2114:9922:33234,ST-E00494:101:HF72TALXX:1:2117:31426:10890,ST-E00494:101:HF72TALXX:1:2202:19319:26448,ST-E00494:101:HF72TALXX:1:2202:20435:28242,ST-E00494:101:HF72TALXX:1:2203:10348:24972,ST-E00494:101:HF72TALXX:1:2210:3234:65775,
C1_R1	GaLu96scf_1:879034|879405	GaLu96scf_1	879034	879405	9	1_2_0	8	0.692	intergenic_region	n/a	+	ST-E00494:101:HF72TALXX:1:1103:14184:58303,ST-E00494:101:HF72TALXX:1:1121:30665:67304,ST-E00494:101:HF72TALXX:1:1121:30157:67902,ST-E00494:101:HF72TALXX:1:2108:27570:30369,ST-E00494:101:HF72TALXX:1:2108:27539:31406,ST-E00494:101:HF72TALXX:1:2123:11150:33920,ST-E00494:101:HF72TALXX:1:1101:3559:44398,ST-E00494:101:HF72TALXX:1:1122:29853:42200,ST-E00494:101:HF72TALXX:1:2119:4432:63630,
C1_R1	GaLu96scf_1:879583|881282	GaLu96scf_1	879583	881282	7	2_2_0	4	0.778	intergenic_region	n/a	+	ST-E00494:101:HF72TALXX:1:1105:3955:57706,ST-E00494:101:HF72TALXX:1:1119:16802:5458,ST-E00494:101:HF72TALXX:1:1122:31791:26466,ST-E00494:101:HF72TALXX:1:1124:12439:33832,ST-E00494:101:HF72TALXX:1:1212:11627:70856,ST-E00494:101:HF72TALXX:1:2116:14793:39563,ST-E00494:101:HF72TALXX:1:2119:21826:23794,
C1_R1	GaLu96scf_1:1022403|1023054	GaLu96scf_1	1022403	1023054	2	1_0_2	18	0.182	intron	GL30888-G,	+	ST-E00494:101:HF72TALXX:1:2205:20375:4509,ST-E00494:101:HF72TALXX:1:2113:16396:51834,
C1_R1	GaLu96scf_1:1048377|1048529	GaLu96scf_1	1048377	1048529	3	2_2_0	7	0.462	exon	GL29843-G,	+	ST-E00494:101:HF72TALXX:1:2214:3031:49004,ST-E00494:101:HF72TALXX:1:2215:27935:25306,ST-E00494:101:HF72TALXX:1:2217:10531:10240,
C1_R1	GaLu96scf_1:1292833|1293336	GaLu96scf_1	1292833	1293336	18	0_2_2	152	0.191	exon	GL29863-G,	-	ST-E00494:101:HF72TALXX:1:1106:20395:1204,ST-E00494:101:HF72TALXX:1:1110:17381:49390,ST-E00494:101:HF72TALXX:1:1111:31375:48248,ST-E00494:101:HF72TALXX:1:1121:4838:29419,ST-E00494:101:HF72TALXX:1:1121:16884:69555,ST-E00494:101:HF72TALXX:1:1122:8755:13000,ST-E00494:101:HF72TALXX:1:1219:14072:49004,ST-E00494:101:HF72TALXX:1:1221:31548:29173,ST-E00494:101:HF72TALXX:1:2104:16407:40178,ST-E00494:101:H…
C1_R1	GaLu96scf_1:1292919|1293336	GaLu96scf_1	1292919	1293336	24	3_3_0	180	0.211	exon	GL29863-G,	-	ST-E00494:101:HF72TALXX:1:1103:19684:5141,ST-E00494:101:HF72TALXX:1:1104:11728:41497,ST-E00494:101:HF72TALXX:1:1107:3863:27767,ST-E00494:101:HF72TALXX:1:1109:26281:68992,ST-E00494:101:HF72TALXX:1:1120:10419:52590,ST-E00494:101:HF72TALXX:1:1205:20253:38051,ST-E00494:101:HF72TALXX:1:1210:12246:27521,ST-E00494:101:HF72TALXX:1:1210:11931:27609,ST-E00494:101:HF72TALXX:1:1213:8927:33375,ST-E00494:101:H…
C1_R1	GaLu96scf_1:1313861|1314315	GaLu96scf_1	1313861	1314315	24	6_1_3	20	0.706	intron	GL30897-G,	-	ST-E00494:101:HF72TALXX:1:1102:11403:30175,ST-E00494:101:HF72TALXX:1:1117:8592:68447,ST-E00494:101:HF72TALXX:1:1122:9445:68553,ST-E00494:101:HF72TALXX:1:1208:3163:38016,ST-E00494:101:HF72TALXX:1:1212:13453:14600,ST-E00494:101:HF72TALXX:1:2121:17208:14494,ST-E00494:101:HF72TALXX:1:2203:13098:49636,ST-E00494:101:HF72TALXX:1:2206:26788:52432,ST-E00494:101:HF72TALXX:1:2210:18883:2100,ST-E00494:101:HF…
C1_R1	GaLu96scf_1:1380952|1381665	GaLu96scf_1	1380952	1381665	13	2_2_0	22	0.542	exon	GL30460-G,	+	ST-E00494:101:HF72TALXX:1:1107:6177:17289,ST-E00494:101:HF72TALXX:1:1107:5213:24761,ST-E00494:101:HF72TALXX:1:1114:18984:26712,ST-E00494:101:HF72TALXX:1:1115:13717:48142,ST-E00494:101:HF72TALXX:1:1212:24048:16147,ST-E00494:101:HF72TALXX:1:1213:9739:68043,ST-E00494:101:HF72TALXX:1:2106:11190:10398,ST-E00494:101:HF72TALXX:1:2107:6380:23266,ST-E00494:101:HF72TALXX:1:2107:5477:23706,ST-E00494:101:HF7…
C1_R1	GaLu96scf_1:1408496|1408813	GaLu96scf_1	1408496	1408813	22	3_4_0	477	0.084	exon	GL30901-G,	+	ST-E00494:101:HF72TALXX:1:1101:29833:50041,ST-E00494:101:HF72TALXX:1:1111:30249:4983,ST-E00494:101:HF72TALXX:1:1116:10825:45136,ST-E00494:101:HF72TALXX:1:1201:18802:12859,ST-E00494:101:HF72TALXX:1:1208:11454:67006,ST-E00494:101:HF72TALXX:1:1208:11444:67093,ST-E00494:101:HF72TALXX:1:1209:24657:65793,ST-E00494:101:HF72TALXX:1:1210:20760:13826,ST-E00494:101:HF72TALXX:1:1211:13595:52889,ST-E00494:101…
C1_R1	GaLu96scf_1:1429958|1430110	GaLu96scf_1	1429958	1430110	3	2_1_0	121	0.047	intron	GL30469-G,	-	ST-E00494:101:HF72TALXX:1:1103:31903:16217,ST-E00494:101:HF72TALXX:1:1118:26717:54383,ST-E00494:101:HF72TALXX:1:2217:21237:65283,
C1_R1	GaLu96scf_1:1429958|1430474	GaLu96scf_1	1429958	1430474	23	7_5_0	96	0.324	intron	GL30469-G,	-	ST-E00494:101:HF72TALXX:1:1101:29457:45699,ST-E00494:101:HF72TALXX:1:1114:29792:3032,ST-E00494:101:HF72TALXX:1:1203:8623:18784,ST-E00494:101:HF72TALXX:1:1203:8734:20102,ST-E00494:101:HF72TALXX:1:1207:5294:34500,ST-E00494:101:HF72TALXX:1:1212:4208:41901,ST-E00494:101:HF72TALXX:1:1215:8724:13052,ST-E00494:101:HF72TALXX:1:1218:16031:37770,ST-E00494:101:HF72TALXX:1:1220:20547:22001,ST-E00494:101:HF72…
C1_R1	GaLu96scf_1:1430263|1430474	GaLu96scf_1	1430263	1430474	9	3_1_0	73	0.198	exon	GL30469-G,	-	ST-E00494:101:HF72TALXX:1:1222:18812:72192,ST-E00494:101:HF72TALXX:1:2102:26606:34746,ST-E00494:101:HF72TALXX:1:2106:10135:58321,ST-E00494:101:HF72TALXX:1:2114:25215:56352,ST-E00494:101:HF72TALXX:1:2120:5122:23337,ST-E00494:101:HF72TALXX:1:2124:7030:70733,ST-E00494:101:HF72TALXX:1:1217:27022:24603,ST-E00494:101:HF72TALXX:1:2101:29305:7427,ST-E00494:101:HF72TALXX:1:2214:16762:19205,
C1_R1	GaLu96scf_1:1454586|1454808	GaLu96scf_1	1454586	1454808	23	2_3_0	18	0.719	intergenic_region	n/a	-	ST-E00494:101:HF72TALXX:1:1102:30076:4720,ST-E00494:101:HF72TALXX:1:1103:15930:8798,ST-E00494:101:HF72TALXX:1:1112:10581:33709,ST-E00494:101:HF72TALXX:1:1116:7781:2065,ST-E00494:101:HF72TALXX:1:1117:1692:21298,ST-E00494:101:HF72TALXX:1:1123:26443:3805,ST-E00494:101:HF72TALXX:1:1123:27326:10855,ST-E00494:101:HF72TALXX:1:1223:6857:3348,ST-E00494:101:HF72TALXX:1:2102:19035:66812,ST-E00494:101:HF72TA…
C1_R1	GaLu96scf_1:1502525|1503065	GaLu96scf_1	1502525	1503065	10	1_0_3	4	0.833	exon	GL30202-G,	-	ST-E00494:101:HF72TALXX:1:1110:23186:41515,ST-E00494:101:HF72TALXX:1:1110:2970:68342,ST-E00494:101:HF72TALXX:1:1121:3153:12332,ST-E00494:101:HF72TALXX:1:1121:32441:59376,ST-E00494:101:HF72TALXX:1:1207:5467:35151,ST-E00494:101:HF72TALXX:1:2101:16183:15742,ST-E00494:101:HF72TALXX:1:2107:11576:15144,ST-E00494:101:HF72TALXX:1:2124:12733:10503,ST-E00494:101:HF72TALXX:1:2203:10703:6671,ST-E00494:101:HF…
C1_R1	GaLu96scf_1:1566040|1566616	GaLu96scf_1	1566040	1566616	16	2_0_1	5	0.865	exon	GL29889-G,	+	ST-E00494:101:HF72TALXX:1:1102:16630:50656,ST-E00494:101:HF72TALXX:1:1102:2920:53135,ST-E00494:101:HF72TALXX:1:1102:3051:54172,ST-E00494:101:HF72TALXX:1:1104:9059:35608,ST-E00494:101:HF72TALXX:1:1108:30431:28505,ST-E00494:101:HF72TALXX:1:1108:30675:29103,ST-E00494:101:HF72TALXX:1:1108:10186:33164,ST-E00494:101:HF72TALXX:1:1124:10795:20928,ST-E00494:101:HF72TALXX:1:2115:22617:8816,ST-E00494:101:HF…
C1_R1	GaLu96scf_1:1822875|1823210	GaLu96scf_1	1822875	1823210	29	6_1_6	23	0.716	exon	GL29687-G,	+	ST-E00494:101:HF72TALXX:1:1103:14164:51236,ST-E00494:101:HF72TALXX:1:1114:5477:11681,ST-E00494:101:HF72TALXX:1:1114:18984:40671,ST-E00494:101:HF72TALXX:1:1209:12459:57917,ST-E00494:101:HF72TALXX:1:1216:20415:39176,ST-E00494:101:HF72TALXX:1:1221:23896:54453,ST-E00494:101:HF72TALXX:1:2106:22465:11013,ST-E00494:101:HF72TALXX:1:2209:31832:71225,ST-E00494:101:HF72TALXX:1:2209:31213:71981,ST-E00494:101…
C1_R1	GaLu96scf_1:1848164|1848654	GaLu96scf_1	1848164	1848654	13	0_2_1	6	0.812	intergenic_region	n/a	-	ST-E00494:101:HF72TALXX:1:1103:5101:67217,ST-E00494:101:HF72TALXX:1:1105:10206:15443,ST-E00494:101:HF72TALXX:1:1114:19268:11171,ST-E00494:101:HF72TALXX:1:1121:22841:29560,ST-E00494:101:HF72TALXX:1:1219:3062:50041,ST-E00494:101:HF72TALXX:1:1219:4980:59235,ST-E00494:101:HF72TALXX:1:1219:16204:62118,ST-E00494:101:HF72TALXX:1:2108:26748:65582,ST-E00494:101:HF72TALXX:1:2108:26595:65705,ST-E00494:101:H…
C1_R1	GaLu96scf_1:1891180|1891452	GaLu96scf_1	1891180	1891452	11	2_2_0	43	0.338	exon	GL29690-G,	+	ST-E00494:101:HF72TALXX:1:1101:23652:72174,ST-E00494:101:HF72TALXX:1:1114:2605:24005,ST-E00494:101:HF72TALXX:1:1207:20557:37383,ST-E00494:101:HF72TALXX:1:1207:12246:67990,ST-E00494:101:HF72TALXX:1:1213:18091:42569,ST-E00494:101:HF72TALXX:1:2106:29153:47070,ST-E00494:101:HF72TALXX:1:2114:14255:8148,ST-E00494:101:HF72TALXX:1:2207:18436:7233,ST-E00494:101:HF72TALXX:1:2213:17980:45048,ST-E00494:101:H…
C1_R1	GaLu96scf_1:2004522|2004822	GaLu96scf_1	2004522	2004822	21	3_2_1	82	0.339	exon	GL30538-G,	-	ST-E00494:101:HF72TALXX:1:1111:29214:35959,ST-E00494:101:HF72TALXX:1:1113:10693:25745,ST-E00494:101:HF72TALXX:1:1122:4462:23600,ST-E00494:101:HF72TALXX:1:1124:32715:14881,ST-E00494:101:HF72TALXX:1:1124:5954:51781,ST-E00494:101:HF72TALXX:1:1202:24038:69783,ST-E00494:101:HF72TALXX:1:1203:30097:61819,ST-E00494:101:HF72TALXX:1:1211:25621:57899,ST-E00494:101:HF72TALXX:1:1213:12642:41638,ST-E00494:101:…
C1_R1	GaLu96scf_1:2046414|2046987	GaLu96scf_1	2046414	2046987	22	3_2_0	865	0.048	exon	GL30934-G,	-	ST-E00494:101:HF72TALXX:1:1104:9922:6372,ST-E00494:101:HF72TALXX:1:1105:20882:58444,ST-E00494:101:HF72TALXX:1:1123:16214:51869,ST-E00494:101:HF72TALXX:1:1206:26047:68693,ST-E00494:101:HF72TALXX:1:1215:12023:11980,ST-E00494:101:HF72TALXX:1:1219:16518:10626,ST-E00494:101:HF72TALXX:1:2117:2443:47843,ST-E00494:101:HF72TALXX:1:2117:2605:48160,ST-E00494:101:HF72TALXX:1:2209:19065:12226,ST-E00494:101:HF…
C1_R1	GaLu96scf_1:2046625|2046987	GaLu96scf_1	2046625	2046987	146	27_29_1	891	0.247	exon	GL30934-G,	-	ST-E00494:101:HF72TALXX:1:1103:24454:20471,ST-E00494:101:HF72TALXX:1:1103:21146:53240,ST-E00494:101:HF72TALXX:1:1106:13616:51096,ST-E00494:101:HF72TALXX:1:1107:32532:13193,ST-E00494:101:HF72TALXX:1:1107:15138:28699,ST-E00494:101:HF72TALXX:1:1107:26890:70645,ST-E00494:101:HF72TALXX:1:1108:20324:7163,ST-E00494:101:HF72TALXX:1:1108:19847:23565,ST-E00494:101:HF72TALXX:1:1108:19674:23970,ST-E00494:101…
C1_R1	GaLu96scf_1:2047656|2048192	GaLu96scf_1	2047656	2048192	9	1_2_0	694	0.025	exon	GL30239-G,	-	ST-E00494:101:HF72TALXX:1:2113:31710:63454,ST-E00494:101:HF72TALXX:1:1107:29143:68289,ST-E00494:101:HF72TALXX:1:1124:9891:42394,ST-E00494:101:HF72TALXX:1:1207:26220:50076,ST-E00494:101:HF72TALXX:1:2124:13900:38368,ST-E00494:101:HF72TALXX:1:2204:17736:39071,ST-E00494:101:HF72TALXX:1:2207:12530:70873,ST-E00494:101:HF72TALXX:1:2210:27306:38069,ST-E00494:101:HF72TALXX:1:2211:17787:23477,
C1_R1	GaLu96scf_1:2061881|2062166	GaLu96scf_1	2061881	2062166	20	0_3_3	735	0.052	exon	GL29943-G,	-	ST-E00494:101:HF72TALXX:1:1112:19603:36891,ST-E00494:101:HF72TALXX:1:1112:19593:36944,ST-E00494:101:HF72TALXX:1:1117:10896:5071,ST-E00494:101:HF72TALXX:1:1124:12225:48054,ST-E00494:101:HF72TALXX:1:1205:7923:66584,ST-E00494:101:HF72TALXX:1:1210:14620:40530,ST-E00494:101:HF72TALXX:1:1211:25966:62962,ST-E00494:101:HF72TALXX:1:1212:6857:64210,ST-E00494:101:HF72TALXX:1:1221:14316:13035,ST-E00494:101:H…
C1_R1	GaLu96scf_1:2158294|2158658	GaLu96scf_1	2158294	2158658	9	1_1_1	16	0.529	exon	GL30942-G,	+	ST-E00494:101:HF72TALXX:1:1103:24931:52731,ST-E00494:101:HF72TALXX:1:1104:7436:18661,ST-E00494:101:HF72TALXX:1:1117:19867:68183,ST-E00494:101:HF72TALXX:1:1121:5913:16727,ST-E00494:101:HF72TALXX:1:1208:4939:32514,ST-E00494:101:HF72TALXX:1:1221:9171:39950,ST-E00494:101:HF72TALXX:1:2204:20192:18713,ST-E00494:101:HF72TALXX:1:2204:19877:19540,ST-E00494:101:HF72TALXX:1:2217:24302:10996,
C1_R1	GaLu96scf_1:2176727|2177023	GaLu96scf_1	2176727	2177023	6	2_2_0	24	0.333	exon	GL29394-G,	-	ST-E00494:101:HF72TALXX:1:1113:9445:64017,ST-E00494:101:HF72TALXX:1:1113:10297:64369,ST-E00494:101:HF72TALXX:1:1123:29335:51676,ST-E00494:101:HF72TALXX:1:2112:25469:55245,ST-E00494:101:HF72TALXX:1:2116:25256:33076,ST-E00494:101:HF72TALXX:1:2201:14245:45892,
C1_R1	GaLu96scf_1:2353089|2353243	GaLu96scf_1	2353089	2353243	2	1_0_2	27	0.129	exon	GL30569-G,	-	ST-E00494:101:HF72TALXX:1:1211:26565:21632,ST-E00494:101:HF72TALXX:1:1211:26575:21649,
C1_R1	GaLu96scf_1:2390664|2391048	GaLu96scf_1	2390664	2391048	3	2_1_0	10	0.375	exon	GL30572-G,	-	ST-E00494:101:HF72TALXX:1:2118:4696:59481,ST-E00494:101:HF72TALXX:1:2216:12266:17043,ST-E00494:101:HF72TALXX:1:1124:2453:7040,
C1_R1	GaLu96scf_1:2481516|2481704	GaLu96scf_1	2481516	2481704	9	2_2_0	4	0.818	exon	GL30588-G,	-	ST-E00494:101:HF72TALXX:1:1210:9820:10205,ST-E00494:101:HF72TALXX:1:1212:29680:7093,ST-E00494:101:HF72TALXX:1:1217:15798:15039,ST-E00494:101:HF72TALXX:1:2207:6076:55649,ST-E00494:101:HF72TALXX:1:2209:22820:31775,ST-E00494:101:HF72TALXX:1:2216:16295:17729,ST-E00494:101:HF72TALXX:1:2217:19745:11259,ST-E00494:101:HF72TALXX:1:2217:16508:17008,ST-E00494:101:HF72TALXX:1:2223:27296:16111,
C1_R1	GaLu96scf_1:2789442|2789758	GaLu96scf_1	2789442	2789758	14	4_3_0	21	0.571	exon	GL30614-G,	-	ST-E00494:101:HF72TALXX:1:1108:26900:24216,ST-E00494:101:HF72TALXX:1:1112:16630:59938,ST-E00494:101:HF72TALXX:1:1205:9181:33111,ST-E00494:101:HF72TALXX:1:1210:15453:27732,ST-E00494:101:HF72TALXX:1:2121:12124:45031,ST-E00494:101:HF72TALXX:1:2121:12144:45136,ST-E00494:101:HF72TALXX:1:2121:12114:45154,ST-E00494:101:HF72TALXX:1:2210:13007:40829,ST-E00494:101:HF72TALXX:1:1208:4198:24550,ST-E00494:101:…
C1_R1	GaLu96scf_1:2789862|2790262	GaLu96scf_1	2789862	2790262	5	0_2_2	1	0.909	intron	GL30614-G,	-	ST-E00494:101:HF72TALXX:1:1107:15037:46455,ST-E00494:101:HF72TALXX:1:1118:18426:25640,ST-E00494:101:HF72TALXX:1:2109:14600:59200,ST-E00494:101:HF72TALXX:1:2210:3752:36680,ST-E00494:101:HF72TALXX:1:2214:15047:51113,
C1_R1	GaLu96scf_1:2828186|2828529	GaLu96scf_1	2828186	2828529	2	2_1_0	1	0.8	intergenic_region	n/a	+	ST-E00494:101:HF72TALXX:1:2111:2108:27468,ST-E00494:101:HF72TALXX:1:1219:17158:56352,
C1_R1	GaLu96scf_1:2922219|2922676	GaLu96scf_1	2922219	2922676	140	10_26_16	47	0.856	exon	GL30011-G,	+	ST-E00494:101:HF72TALXX:1:1101:11972:34992,ST-E00494:101:HF72TALXX:1:1102:29112:30580,ST-E00494:101:HF72TALXX:1:1102:5142:44925,ST-E00494:101:HF72TALXX:1:1102:16031:52959,ST-E00494:101:HF72TALXX:1:1102:15909:53416,ST-E00494:101:HF72TALXX:1:1102:1509:54946,ST-E00494:101:HF72TALXX:1:1102:1590:55086,ST-E00494:101:HF72TALXX:1:1105:30168:64790,ST-E00494:101:HF72TALXX:1:1108:7446:13088,ST-E00494:101:HF…
C1_R1	GaLu96scf_1:2922472|2922676	GaLu96scf_1	2922472	2922676	7	3_2_1	87	0.139	exon	GL30011-G,	+	ST-E00494:101:HF72TALXX:1:1102:31619:33516,ST-E00494:101:HF72TALXX:1:1102:17188:59604,ST-E00494:101:HF72TALXX:1:1115:24434:60835,ST-E00494:101:HF72TALXX:1:1118:23937:23794,ST-E00494:101:HF72TALXX:1:1208:3315:38561,ST-E00494:101:HF72TALXX:1:2118:18101:35801,ST-E00494:101:HF72TALXX:1:1207:24637:67410,
C1_R1	GaLu96scf_1:2931225|2931416	GaLu96scf_1	2931225	2931416	8	1_2_2	267	0.057	intergenic_region	n/a	-	ST-E00494:101:HF72TALXX:1:1119:22648:33902,ST-E00494:101:HF72TALXX:1:1224:23317:32215,ST-E00494:101:HF72TALXX:1:1105:29477:24181,ST-E00494:101:HF72TALXX:1:1206:3407:17307,ST-E00494:101:HF72TALXX:1:2202:31030:63542,ST-E00494:101:HF72TALXX:1:2203:6816:40196,ST-E00494:101:HF72TALXX:1:2224:23165:20313,ST-E00494:101:HF72TALXX:1:2224:23571:21473,
C1_R1	GaLu96scf_1:2931225|2931434	GaLu96scf_1	2931225	2931434	9	2_2_0	265	0.064	intergenic_region	n/a	-	ST-E00494:101:HF72TALXX:1:1104:23967:39458,ST-E00494:101:HF72TALXX:1:1118:6634:4122,ST-E00494:101:HF72TALXX:1:2104:28848:46402,ST-E00494:101:HF72TALXX:1:2104:30736:63243,ST-E00494:101:HF72TALXX:1:2113:22455:44292,ST-E00494:101:HF72TALXX:1:2208:29873:7568,ST-E00494:101:HF72TALXX:1:2212:3924:61028,ST-E00494:101:HF72TALXX:1:1203:25672:8236,ST-E00494:101:HF72TALXX:1:2223:26362:29261,
C1_R1	GaLu96scf_1:2995103|2995527	GaLu96scf_1	2995103	2995527	12	2_1_1	21	0.533	intergenic_region	n/a	+	ST-E00494:101:HF72TALXX:1:1103:8694:16270,ST-E00494:101:HF72TALXX:1:1103:8400:16287,ST-E00494:101:HF72TALXX:1:1114:6116:52590,ST-E00494:101:HF72TALXX:1:1208:13595:54928,ST-E00494:101:HF72TALXX:1:1209:2209:26906,ST-E00494:101:HF72TALXX:1:1224:4026:53434,ST-E00494:101:HF72TALXX:1:2101:6167:65546,ST-E00494:101:HF72TALXX:1:2108:30584:53803,ST-E00494:101:HF72TALXX:1:2110:3082:23319,ST-E00494:101:HF72T…
C1_R1	GaLu96scf_1:3002926|3003256	GaLu96scf_1	3002926	3003256	18	2_3_0	15	0.706	exon	GL30023-G,	+	ST-E00494:101:HF72TALXX:1:1104:23825:48423,ST-E00494:101:HF72TALXX:1:1114:31994:59095,ST-E00494:101:HF72TALXX:1:1115:7324:49162,ST-E00494:101:HF72TALXX:1:1123:18873:20542,ST-E00494:101:HF72TALXX:1:1205:12236:63015,ST-E00494:101:HF72TALXX:1:1205:12337:63085,ST-E00494:101:HF72TALXX:1:1209:5051:62874,ST-E00494:101:HF72TALXX:1:1215:26697:13949,ST-E00494:101:HF72TALXX:1:1219:26808:26519,ST-E00494:101:…
C1_R1	GaLu96scf_1:3195334|3195742	GaLu96scf_1	3195334	3195742	15	2_0_3	14	0.682	intron	GL30672-G,	-	ST-E00494:101:HF72TALXX:1:2101:21095:57794,ST-E00494:101:HF72TALXX:1:2103:11708:5950,ST-E00494:101:HF72TALXX:1:2105:17908:21087,ST-E00494:101:HF72TALXX:1:2207:12916:50269,ST-E00494:101:HF72TALXX:1:2216:2808:57442,ST-E00494:101:HF72TALXX:1:1105:6340:23196,ST-E00494:101:HF72TALXX:1:1207:13210:3137,ST-E00494:101:HF72TALXX:1:1210:16579:68641,ST-E00494:101:HF72TALXX:1:1210:16447:70697,ST-E00494:101:HF…
C1_R1	GaLu96scf_1:3217666|3218130	GaLu96scf_1	3217666	3218130	4	2_1_1	30	0.211	exon	GL30326-G,	+	ST-E00494:101:HF72TALXX:1:1102:21755:47580,ST-E00494:101:HF72TALXX:1:1102:21795:47615,ST-E00494:101:HF72TALXX:1:1224:32349:11154,ST-E00494:101:HF72TALXX:1:2106:12520:12420,
C1_R1	GaLu96scf_1:3294957|3295348	GaLu96scf_1	3294957	3295348	51	10_11_0	61	0.626	intron	GL31004-G,	+	ST-E00494:101:HF72TALXX:1:1102:10105:5669,ST-E00494:101:HF72TALXX:1:1103:5467:21438,ST-E00494:101:HF72TALXX:1:1105:21876:9220,ST-E00494:101:HF72TALXX:1:1105:6888:68236,ST-E00494:101:HF72TALXX:1:1107:2016:26958,ST-E00494:101:HF72TALXX:1:1107:14093:34693,ST-E00494:101:HF72TALXX:1:1111:12753:68658,ST-E00494:101:HF72TALXX:1:1112:6563:15602,ST-E00494:101:HF72TALXX:1:1112:13108:34184,ST-E00494:101:HF72…
C1_R1	GaLu96scf_1:3330017|3330316	GaLu96scf_1	3330017	3330316	6	2_2_0	3	0.8	intergenic_region	n/a	-	ST-E00494:101:HF72TALXX:1:1202:21014:64263,ST-E00494:101:HF72TALXX:1:1208:32146:6583,ST-E00494:101:HF72TALXX:1:1213:7689:72473,ST-E00494:101:HF72TALXX:1:2112:29051:52484,ST-E00494:101:HF72TALXX:1:2115:13413:41708,ST-E00494:101:HF72TALXX:1:2204:5660:8411,
C1_R1	GaLu96scf_1:3331748|3332132	GaLu96scf_1	3331748	3332132	21	1_3_5	357	0.105	intergenic_region	n/a	+	ST-E00494:101:HF72TALXX:1:1101:20780:65898,ST-E00494:101:HF72TALXX:1:1103:1539:7075,ST-E00494:101:HF72TALXX:1:1103:21988:68482,ST-E00494:101:HF72TALXX:1:1104:19329:70627,ST-E00494:101:HF72TALXX:1:1109:13169:12244,ST-E00494:101:HF72TALXX:1:1223:25053:21825,ST-E00494:101:HF72TALXX:1:2113:30959:48300,ST-E00494:101:HF72TALXX:1:2117:14773:4755,ST-E00494:101:HF72TALXX:1:2214:5355:37383,ST-E00494:101:HF…
C1_R1	GaLu96scf_1:3331748|3332330	GaLu96scf_1	3331748	3332330	5	0_2_2	421	0.023	intergenic_region	n/a	+	ST-E00494:101:HF72TALXX:1:1223:7892:35907,ST-E00494:101:HF72TALXX:1:2205:16924:57003,ST-E00494:101:HF72TALXX:1:2217:31152:61327,ST-E00494:101:HF72TALXX:1:2220:32299:51184,ST-E00494:101:HF72TALXX:1:2203:4797:13808,
C1_R1	GaLu96scf_1:3332785|3333104	GaLu96scf_1	3332785	3333104	140	21_12_8	1104	0.202	exon	GL30048-G,	+	ST-E00494:101:HF72TALXX:1:1101:8075:27749,ST-E00494:101:HF72TALXX:1:1102:13494:59710,ST-E00494:101:HF72TALXX:1:1103:23287:43554,ST-E00494:101:HF72TALXX:1:1104:14418:39616,ST-E00494:101:HF72TALXX:1:1106:10774:31547,ST-E00494:101:HF72TALXX:1:1106:9617:70047,ST-E00494:101:HF72TALXX:1:1107:12195:17272,ST-E00494:101:HF72TALXX:1:1107:12094:17518,ST-E00494:101:HF72TALXX:1:1107:18396:57899,ST-E00494:101:…
C1_R1	GaLu96scf_1:3367429|3367816	GaLu96scf_1	3367429	3367816	40	1_6_5	1	0.988	intergenic_region	n/a	+	ST-E00494:101:HF72TALXX:1:1102:28828:6249,ST-E00494:101:HF72TALXX:1:1111:17360:73299,ST-E00494:101:HF72TALXX:1:1114:18335:50551,ST-E00494:101:HF72TALXX:1:1116:15118:33199,ST-E00494:101:HF72TALXX:1:1117:31761:24655,ST-E00494:101:HF72TALXX:1:1117:21907:30228,ST-E00494:101:HF72TALXX:1:1119:12144:46015,ST-E00494:101:HF72TALXX:1:1124:29031:9660,ST-E00494:101:HF72TALXX:1:1203:20527:21544,ST-E00494:101:…
C1_R1	GaLu96scf_1:3383245|3383417	GaLu96scf_1	3383245	3383417	3	2_2_0	55	0.098	exon	GL29474-G,	+	ST-E00494:101:HF72TALXX:1:1102:2219:63841,ST-E00494:101:HF72TALXX:1:1220:23155:36961,ST-E00494:101:HF72TALXX:1:2106:23663:24515,
C1_R1	GaLu96scf_1:3497735|3498902	GaLu96scf_1	3497735	3498902	24	5_2_4	33	0.593	intergenic_region	n/a	+	ST-E00494:101:HF72TALXX:1:1104:17827:24849,ST-E00494:101:HF72TALXX:1:1111:13149:44310,ST-E00494:101:HF72TALXX:1:1112:26940:59235,ST-E00494:101:HF72TALXX:1:1113:23967:24269,ST-E00494:101:HF72TALXX:1:1113:24099:24392,ST-E00494:101:HF72TALXX:1:1116:19786:39458,ST-E00494:101:HF72TALXX:1:1122:17198:59095,ST-E00494:101:HF72TALXX:1:1123:1377:14002,ST-E00494:101:HF72TALXX:1:1204:5589:8921,ST-E00494:101:H…
C1_R1	GaLu96scf_1:3544946|3545382	GaLu96scf_1	3544946	3545382	5	1_1_2	0	1	intergenic_region	n/a	-	ST-E00494:101:HF72TALXX:1:1119:4198:3348,ST-E00494:101:HF72TALXX:1:1201:12357:1977,ST-E00494:101:HF72TALXX:1:1217:3701:39827,ST-E00494:101:HF72TALXX:1:1217:8765:51553,ST-E00494:101:HF72TALXX:1:2111:10074:66478,
C1_R1	GaLu96scf_1:3585502|3585800	GaLu96scf_1	3585502	3585800	15	3_5_0	39	0.435	exon	GL30712-G,	+	ST-E00494:101:HF72TALXX:1:1102:27285:19012,ST-E00494:101:HF72TALXX:1:1109:28990:72104,ST-E00494:101:HF72TALXX:1:1120:7953:17483,ST-E00494:101:HF72TALXX:1:1220:6025:69344,ST-E00494:101:HF72TALXX:1:2102:28503:30545,ST-E00494:101:HF72TALXX:1:2102:28321:30756,ST-E00494:101:HF72TALXX:1:2120:5122:5651,ST-E00494:101:HF72TALXX:1:2222:28635:9431,ST-E00494:101:HF72TALXX:1:2222:29264:9642,ST-E00494:101:HF72…
C1_R1	GaLu96scf_1:3699666|3700144	GaLu96scf_1	3699666	3700144	8	2_2_1	100	0.138	exon	GL30730-G,	+	ST-E00494:101:HF72TALXX:1:1219:7182:71910,ST-E00494:101:HF72TALXX:1:2121:11119:43536,ST-E00494:101:HF72TALXX:1:2121:11251:43589,ST-E00494:101:HF72TALXX:1:2211:31274:66742,ST-E00494:101:HF72TALXX:1:2218:32207:21034,ST-E00494:101:HF72TALXX:1:2218:30604:61503,ST-E00494:101:HF72TALXX:1:2219:21288:30562,ST-E00494:101:HF72TALXX:1:1206:22546:48002,
C1_R1	GaLu96scf_1:3699848|3700144	GaLu96scf_1	3699848	3700144	141	24_11_2	232	0.549	exon	GL30730-G,	+	ST-E00494:101:HF72TALXX:1:1108:12946:7286,ST-E00494:101:HF72TALXX:1:1110:8866:10591,ST-E00494:101:HF72TALXX:1:1117:15970:32215,ST-E00494:101:HF72TALXX:1:1119:14905:16094,ST-E00494:101:HF72TALXX:1:1203:19989:51518,ST-E00494:101:HF72TALXX:1:1204:32309:63402,ST-E00494:101:HF72TALXX:1:1204:21734:64035,ST-E00494:101:HF72TALXX:1:1206:8085:20454,ST-E00494:101:HF72TALXX:1:1209:8917:7937,ST-E00494:101:HF7…
C1_R1	GaLu96scf_1:3968930|3969173	GaLu96scf_1	3968930	3969173	30	4_5_0	182	0.248	exon	GL29512-G,	-	ST-E00494:101:HF72TALXX:1:1110:16295:4860,ST-E00494:101:HF72TALXX:1:2114:19360:12173,ST-E00494:101:HF72TALXX:1:2117:22150:17571,ST-E00494:101:HF72TALXX:1:2121:18274:32162,ST-E00494:101:HF72TALXX:1:2215:20872:58532,ST-E00494:101:HF72TALXX:1:2216:30299:23882,ST-E00494:101:HF72TALXX:1:2216:11383:32883,ST-E00494:101:HF72TALXX:1:1105:10947:11523,ST-E00494:101:HF72TALXX:1:1108:5599:35731,ST-E00494:101:…
C1_R1	GaLu96scf_1:3970715|3971017	GaLu96scf_1	3970715	3971017	9	3_3_0	24	0.429	intergenic_region	n/a	-	ST-E00494:101:HF72TALXX:1:1103:20070:11787,ST-E00494:101:HF72TALXX:1:1107:3092:30967,ST-E00494:101:HF72TALXX:1:2123:23876:18414,ST-E00494:101:HF72TALXX:1:2123:18862:49531,ST-E00494:101:HF72TALXX:1:2206:6360:44960,ST-E00494:101:HF72TALXX:1:2208:13108:61573,ST-E00494:101:HF72TALXX:1:2212:27397:60694,ST-E00494:101:HF72TALXX:1:2217:2514:48107,ST-E00494:101:HF72TALXX:1:2223:20303:54805,
C1_R1	GaLu96scf_1:4091167|4091514	GaLu96scf_1	4091167	4091514	69	19_15_6	402	0.256	intergenic_region	n/a	+	ST-E00494:101:HF72TALXX:1:1102:9577:50568,ST-E00494:101:HF72TALXX:1:1104:32055:71330,ST-E00494:101:HF72TALXX:1:1106:10389:15232,ST-E00494:101:HF72TALXX:1:1107:31446:54946,ST-E00494:101:HF72TALXX:1:1108:23734:13176,ST-E00494:101:HF72TALXX:1:1109:24586:46683,ST-E00494:101:HF72TALXX:1:1110:30391:42358,ST-E00494:101:HF72TALXX:1:1110:1519:44169,ST-E00494:101:HF72TALXX:1:1111:5548:45277,ST-E00494:101:H…
C1_R1	GaLu96scf_1:4149949|4150466	GaLu96scf_1	4149949	4150466	19	4_3_1	17	0.691	intergenic_region	n/a	-	ST-E00494:101:HF72TALXX:1:1101:4868:64703,ST-E00494:101:HF72TALXX:1:1102:23084:56458,ST-E00494:101:HF72TALXX:1:1108:19573:39721,ST-E00494:101:HF72TALXX:1:1109:15493:41550,ST-E00494:101:HF72TALXX:1:1213:24474:60061,ST-E00494:101:HF72TALXX:1:1216:6959:29226,ST-E00494:101:HF72TALXX:1:1220:20588:56844,ST-E00494:101:HF72TALXX:1:2116:3275:19680,ST-E00494:101:HF72TALXX:1:2116:26961:50691,ST-E00494:101:H…
C1_R1	GaLu96scf_1:4323939|4324354	GaLu96scf_1	4323939	4324354	25	5_3_1	115	0.303	exon	GL30121-G,	-	ST-E00494:101:HF72TALXX:1:1103:10409:65863,ST-E00494:101:HF72TALXX:1:1107:21907:10996,ST-E00494:101:HF72TALXX:1:1117:1874:64790,ST-E00494:101:HF72TALXX:1:1208:24931:6038,ST-E00494:101:HF72TALXX:1:1210:31842:53346,ST-E00494:101:HF72TALXX:1:1215:9983:48213,ST-E00494:101:HF72TALXX:1:1216:18274:3331,ST-E00494:101:HF72TALXX:1:1216:5873:21157,ST-E00494:101:HF72TALXX:1:1219:3265:4262,ST-E00494:101:HF72T…
C1_R1	GaLu96scf_1:4533061|4533408	GaLu96scf_1	4533061	4533408	7	1_0_2	0	1	exon	GL29573-G,	-	ST-E00494:101:HF72TALXX:1:1109:26453:17465,ST-E00494:101:HF72TALXX:1:1111:21024:72051,ST-E00494:101:HF72TALXX:1:1216:17310:5915,ST-E00494:101:HF72TALXX:1:2202:21034:4491,ST-E00494:101:HF72TALXX:1:2212:24190:26835,ST-E00494:101:HF72TALXX:1:2214:5386:27134,ST-E00494:101:HF72TALXX:1:2214:4168:35221,
C1_R1	GaLu96scf_1:4761472|4761677	GaLu96scf_1	4761472	4761677	16	3_3_0	56	0.364	exon	GL29593-G,	-	ST-E00494:101:HF72TALXX:1:1112:14154:19399,ST-E00494:101:HF72TALXX:1:1212:23490:23196,ST-E00494:101:HF72TALXX:1:1221:23023:27204,ST-E00494:101:HF72TALXX:1:2102:4269:67392,ST-E00494:101:HF72TALXX:1:2103:26575:21051,ST-E00494:101:HF72TALXX:1:2110:26687:67691,ST-E00494:101:HF72TALXX:1:2110:26078:67902,ST-E00494:101:HF72TALXX:1:2111:10379:72983,ST-E00494:101:HF72TALXX:1:2113:21947:29912,ST-E00494:101…
C1_R1	GaLu96scf_10:64325|64515	GaLu96scf_10	64325	64515	9	1_1_1	133	0.119	exon	GL20529-G,	+	ST-E00494:101:HF72TALXX:1:1105:12459:36821,ST-E00494:101:HF72TALXX:1:1106:4087:44890,ST-E00494:101:HF72TALXX:1:1112:2453:7040,ST-E00494:101:HF72TALXX:1:1207:6664:45734,ST-E00494:101:HF72TALXX:1:1215:25205:37032,ST-E00494:101:HF72TALXX:1:1216:3112:10749,ST-E00494:101:HF72TALXX:1:1216:4929:65793,ST-E00494:101:HF72TALXX:1:2119:22698:69994,ST-E00494:101:HF72TALXX:1:2214:5710:70451,
C1_R1	GaLu96scf_10:232545|233634	GaLu96scf_10	232545	233634	12	0_1_2	205	0.105	intergenic_region	n/a	-	ST-E00494:101:HF72TALXX:1:1112:13271:31511,ST-E00494:101:HF72TALXX:1:1118:7831:55772,ST-E00494:101:HF72TALXX:1:1119:25530:64703,ST-E00494:101:HF72TALXX:1:1201:14245:57811,ST-E00494:101:HF72TALXX:1:1222:20669:48336,ST-E00494:101:HF72TALXX:1:1222:22932:52150,ST-E00494:101:HF72TALXX:1:1222:22912:52221,ST-E00494:101:HF72TALXX:1:1223:14357:60395,ST-E00494:101:HF72TALXX:1:2109:17766:23618,ST-E00494:101…
C1_R1	GaLu96scf_10:233182|233634	GaLu96scf_10	233182	233634	35	8_11_1	185	0.275	intergenic_region	n/a	-	ST-E00494:101:HF72TALXX:1:1103:16762:58690,ST-E00494:101:HF72TALXX:1:1107:30523:54506,ST-E00494:101:HF72TALXX:1:1114:7537:54911,ST-E00494:101:HF72TALXX:1:1117:11190:24989,ST-E00494:101:HF72TALXX:1:1118:27438:8482,ST-E00494:101:HF72TALXX:1:1203:18558:11066,ST-E00494:101:HF72TALXX:1:1206:3924:66935,ST-E00494:101:HF72TALXX:1:1206:3894:67972,ST-E00494:101:HF72TALXX:1:1212:7273:52520,ST-E00494:101:HF7…
C1_R1	GaLu96scf_10:233399|233634	GaLu96scf_10	233399	233634	58	9_8_0	168	0.408	intergenic_region	n/a	-	ST-E00494:101:HF72TALXX:1:1102:16346:10257,ST-E00494:101:HF72TALXX:1:1106:15179:72508,ST-E00494:101:HF72TALXX:1:1107:15808:2188,ST-E00494:101:HF72TALXX:1:1110:23561:43255,ST-E00494:101:HF72TALXX:1:1110:23571:43835,ST-E00494:101:HF72TALXX:1:1114:24241:5335,ST-E00494:101:HF72TALXX:1:1114:7963:54207,ST-E00494:101:HF72TALXX:1:1114:7649:54858,ST-E00494:101:HF72TALXX:1:1118:28676:22194,ST-E00494:101:HF…
C1_R1	GaLu96scf_10:233445|233634	GaLu96scf_10	233445	233634	11	5_3_0	239	0.084	exon	GL20486-G,	-	ST-E00494:101:HF72TALXX:1:1116:16670:39792,ST-E00494:101:HF72TALXX:1:1203:14174:18239,ST-E00494:101:HF72TALXX:1:2111:15382:41813,ST-E00494:101:HF72TALXX:1:2114:16995:69185,ST-E00494:101:HF72TALXX:1:2122:24819:60167,ST-E00494:101:HF72TALXX:1:1111:32167:36434,ST-E00494:101:HF72TALXX:1:1111:32380:36451,ST-E00494:101:HF72TALXX:1:1216:10439:47562,ST-E00494:101:HF72TALXX:1:1222:22942:56000,ST-E00494:10…
C1_R1	GaLu96scf_10:233445|234144	GaLu96scf_10	233445	234144	9	4_3_0	122	0.129	exon	GL20486-G,	-	ST-E00494:101:HF72TALXX:1:1102:26494:39124,ST-E00494:101:HF72TALXX:1:1118:12550:59341,ST-E00494:101:HF72TALXX:1:1216:18578:58110,ST-E00494:101:HF72TALXX:1:2109:5264:30017,ST-E00494:101:HF72TALXX:1:2111:14752:1977,ST-E00494:101:HF72TALXX:1:2122:10115:40249,ST-E00494:101:HF72TALXX:1:2218:6603:52273,ST-E00494:101:HF72TALXX:1:2222:23490:39721,ST-E00494:101:HF72TALXX:1:1103:18051:44398,
C1_R1	GaLu96scf_10:233866|234144	GaLu96scf_10	233866	234144	36	1_4_5	364	0.165	exon	GL20486-G,	-	ST-E00494:101:HF72TALXX:1:1104:14834:19557,ST-E00494:101:HF72TALXX:1:1104:14681:53082,ST-E00494:101:HF72TALXX:1:1106:30766:1450,ST-E00494:101:HF72TALXX:1:1110:25022:37665,ST-E00494:101:HF72TALXX:1:1112:9029:52432,ST-E00494:101:HF72TALXX:1:1114:9668:1397,ST-E00494:101:HF72TALXX:1:1114:9465:1573,ST-E00494:101:HF72TALXX:1:1120:9902:24866,ST-E00494:101:HF72TALXX:1:1205:28463:64790,ST-E00494:101:HF72T…
C1_R1	GaLu96scf_10:234973|235254	GaLu96scf_10	234973	235254	10	3_3_0	21	0.488	intergenic_region	n/a	-	ST-E00494:101:HF72TALXX:1:1101:12408:6952,ST-E00494:101:HF72TALXX:1:1111:12621:16358,ST-E00494:101:HF72TALXX:1:1116:23033:60835,ST-E00494:101:HF72TALXX:1:1121:19624:26659,ST-E00494:101:HF72TALXX:1:1219:2148:47439,ST-E00494:101:HF72TALXX:1:2111:26352:17887,ST-E00494:101:HF72TALXX:1:2115:6614:38930,ST-E00494:101:HF72TALXX:1:2121:13423:21192,ST-E00494:101:HF72TALXX:1:2219:31913:37999,ST-E00494:101:H…
C1_R1	GaLu96scf_10:314285|314756	GaLu96scf_10	314285	314756	97	12_11_9	17	0.919	intron	GL26880-G,	-	ST-E00494:101:HF72TALXX:1:1101:12571:57407,ST-E00494:101:HF72TALXX:1:1103:20334:18362,ST-E00494:101:HF72TALXX:1:1105:26027:18063,ST-E00494:101:HF72TALXX:1:1108:7222:22827,ST-E00494:101:HF72TALXX:1:1108:32512:39212,ST-E00494:101:HF72TALXX:1:1109:29589:63437,ST-E00494:101:HF72TALXX:1:1109:29772:66285,ST-E00494:101:HF72TALXX:1:1109:31040:68447,ST-E00494:101:HF72TALXX:1:1110:15919:26677,ST-E00494:101…
C1_R1	GaLu96scf_10:316021|316338	GaLu96scf_10	316021	316338	36	6_1_5	190	0.275	intron	GL20607-G,	+	ST-E00494:101:HF72TALXX:1:1108:29823:12789,ST-E00494:101:HF72TALXX:1:1108:29751:12806,ST-E00494:101:HF72TALXX:1:1118:27093:13931,ST-E00494:101:HF72TALXX:1:1123:29447:6513,ST-E00494:101:HF72TALXX:1:1123:29092:6776,ST-E00494:101:HF72TALXX:1:1203:14976:49865,ST-E00494:101:HF72TALXX:1:1205:19086:39546,ST-E00494:101:HF72TALXX:1:1205:19045:41620,ST-E00494:101:HF72TALXX:1:1207:28574:58374,ST-E00494:101:…
C1_R1	GaLu96scf_10:316094|316338	GaLu96scf_10	316094	316338	42	8_9_1	651	0.114	intron	GL20607-G,	+	ST-E00494:101:HF72TALXX:1:1106:25702:27521,ST-E00494:101:HF72TALXX:1:1108:25550:46701,ST-E00494:101:HF72TALXX:1:1114:3630:17166,ST-E00494:101:HF72TALXX:1:1114:3620:17219,ST-E00494:101:HF72TALXX:1:1116:23642:64878,ST-E00494:101:HF72TALXX:1:1118:18700:56598,ST-E00494:101:HF72TALXX:1:1122:15108:50973,ST-E00494:101:HF72TALXX:1:1208:15240:54506,ST-E00494:101:HF72TALXX:1:1213:16762:3946,ST-E00494:101:H…
C1_R1	GaLu96scf_10:316094|316725	GaLu96scf_10	316094	316725	9	1_2_1	529	0.033	intergenic_region	n/a	+	ST-E00494:101:HF72TALXX:1:1101:11830:37102,ST-E00494:101:HF72TALXX:1:1116:14905:52766,ST-E00494:101:HF72TALXX:1:1120:7649:19909,ST-E00494:101:HF72TALXX:1:1213:10257:5054,ST-E00494:101:HF72TALXX:1:2204:8521:30175,ST-E00494:101:HF72TALXX:1:2207:30289:15672,ST-E00494:101:HF72TALXX:1:2211:30462:33199,ST-E00494:101:HF72TALXX:1:2221:7466:43747,ST-E00494:101:HF72TALXX:1:1116:15442:53100,
C1_R1	GaLu96scf_10:316430|316725	GaLu96scf_10	316430	316725	23	4_3_0	100	0.315	intergenic_region	n/a	+	ST-E00494:101:HF72TALXX:1:1112:22232:25411,ST-E00494:101:HF72TALXX:1:1120:25895:66355,ST-E00494:101:HF72TALXX:1:1120:24576:69519,ST-E00494:101:HF72TALXX:1:1121:20476:31301,ST-E00494:101:HF72TALXX:1:1121:12276:48142,ST-E00494:101:HF72TALXX:1:1123:8450:36451,ST-E00494:101:HF72TALXX:1:1204:4056:2645,ST-E00494:101:HF72TALXX:1:1212:21095:15074,ST-E00494:101:HF72TALXX:1:2112:30117:33867,ST-E00494:101:H…
C1_R1	GaLu96scf_10:318130|318405	GaLu96scf_10	318130	318405	2	2_2_0	303	0.013	exon	GL15078-G,	+	ST-E00494:101:HF72TALXX:1:1201:14722:59692,ST-E00494:101:HF72TALXX:1:1223:12763:14670,
C1_R1	GaLu96scf_10:378312|378644	GaLu96scf_10	378312	378644	5	1_1_1	0	1	intergenic_region	n/a	+	ST-E00494:101:HF72TALXX:1:1124:6279:42604,ST-E00494:101:HF72TALXX:1:1222:3082:52291,ST-E00494:101:HF72TALXX:1:2124:18680:68764,ST-E00494:101:HF72TALXX:1:2202:20375:40196,ST-E00494:101:HF72TALXX:1:2218:11972:72895,
C1_R1	GaLu96scf_10:550750|551105	GaLu96scf_10	550750	551105	18	2_3_2	9	0.8	intergenic_region	n/a	+	ST-E00494:101:HF72TALXX:1:1107:8308:4737,ST-E00494:101:HF72TALXX:1:1113:26159:40055,ST-E00494:101:HF72TALXX:1:1117:12428:11207,ST-E00494:101:HF72TALXX:1:1117:12408:12613,ST-E00494:101:HF72TALXX:1:1211:15706:69027,ST-E00494:101:HF72TALXX:1:1219:11160:1168,ST-E00494:101:HF72TALXX:1:1221:21613:3805,ST-E00494:101:HF72TALXX:1:2102:29031:50621,ST-E00494:101:HF72TALXX:1:2120:17685:36698,ST-E00494:101:HF…
C1_R1	GaLu96scf_10:633037|633434	GaLu96scf_10	633037	633434	28	2_8_5	63	0.471	exon	GL20627-G,	+	ST-E00494:101:HF72TALXX:1:1110:12388:26044,ST-E00494:101:HF72TALXX:1:1111:21998:32461,ST-E00494:101:HF72TALXX:1:1113:6522:50199,ST-E00494:101:HF72TALXX:1:1118:23916:1221,ST-E00494:101:HF72TALXX:1:1119:24261:35045,ST-E00494:101:HF72TALXX:1:1119:15574:51957,ST-E00494:101:HF72TALXX:1:1206:11688:19522,ST-E00494:101:HF72TALXX:1:1206:6837:29050,ST-E00494:101:HF72TALXX:1:1210:32694:27292,ST-E00494:101:H…
C1_R1	GaLu96scf_10:633174|633434	GaLu96scf_10	633174	633434	39	10_8_0	72	0.52	exon	GL20627-G,	+	ST-E00494:101:HF72TALXX:1:1103:28726:20665,ST-E00494:101:HF72TALXX:1:1108:6756:28839,ST-E00494:101:HF72TALXX:1:1110:8887:64562,ST-E00494:101:HF72TALXX:1:1111:12357:19944,ST-E00494:101:HF72TALXX:1:1121:27032:28031,ST-E00494:101:HF72TALXX:1:1124:30604:68289,ST-E00494:101:HF72TALXX:1:1201:27214:26484,ST-E00494:101:HF72TALXX:1:1204:18923:58040,ST-E00494:101:HF72TALXX:1:1206:9973:46191,ST-E00494:101:H…
C1_R1	GaLu96scf_10:740396|740636	GaLu96scf_10	740396	740636	16	3_3_0	3	0.914	intergenic_region	n/a	+	ST-E00494:101:HF72TALXX:1:1115:12875:17254,ST-E00494:101:HF72TALXX:1:1201:32491:52502,ST-E00494:101:HF72TALXX:1:1210:21927:72455,ST-E00494:101:HF72TALXX:1:1214:13311:7181,ST-E00494:101:HF72TALXX:1:1214:24677:19663,ST-E00494:101:HF72TALXX:1:2102:16985:16006,ST-E00494:101:HF72TALXX:1:2103:7182:53592,ST-E00494:101:HF72TALXX:1:2105:23287:73299,ST-E00494:101:HF72TALXX:1:2106:22962:4596,ST-E00494:101:H…
C1_R1	GaLu96scf_10:864092|864998	GaLu96scf_10	864092	864998	14	1_0_2	0	1	exon	GL20641-G,	+	ST-E00494:101:HF72TALXX:1:1107:21075:4139,ST-E00494:101:HF72TALXX:1:1124:3407:21104,ST-E00494:101:HF72TALXX:1:1222:8085:53750,ST-E00494:101:HF72TALXX:1:1104:13119:28505,ST-E00494:101:HF72TALXX:1:1109:19948:8693,ST-E00494:101:HF72TALXX:1:1119:30695:37436,ST-E00494:101:HF72TALXX:1:1119:30807:44943,ST-E00494:101:HF72TALXX:1:1214:13169:15654,ST-E00494:101:HF72TALXX:1:2116:25834:38403,ST-E00494:101:HF…
C1_R1	GaLu96scf_10:941607|941818	GaLu96scf_10	941607	941818	20	7_6_0	1206	0.032	exon	GL20528-G,	-	ST-E00494:101:HF72TALXX:1:1114:24383:22141,ST-E00494:101:HF72TALXX:1:1114:30188:27345,ST-E00494:101:HF72TALXX:1:1115:17310:44767,ST-E00494:101:HF72TALXX:1:1121:16336:33305,ST-E00494:101:HF72TALXX:1:1123:9191:71910,ST-E00494:101:HF72TALXX:1:1123:9039:71998,ST-E00494:101:HF72TALXX:1:1201:4249:67779,ST-E00494:101:HF72TALXX:1:1212:26697:57161,ST-E00494:101:HF72TALXX:1:1222:26332:10257,ST-E00494:101:H…
C1_R1	GaLu96scf_10:956006|956405	GaLu96scf_10	956006	956405	11	4_4_1	218	0.092	exon	GL20648-G,	+	ST-E00494:101:HF72TALXX:1:1107:8582:9572,ST-E00494:101:HF72TALXX:1:1108:4564:13510,ST-E00494:101:HF72TALXX:1:1214:26849:70820,ST-E00494:101:HF72TALXX:1:1217:20994:61802,ST-E00494:101:HF72TALXX:1:2109:9932:21368,ST-E00494:101:HF72TALXX:1:2116:32268:57038,ST-E00494:101:HF72TALXX:1:2118:16650:38807,ST-E00494:101:HF72TALXX:1:2201:14712:8939,ST-E00494:101:HF72TALXX:1:2214:13717:42095,ST-E00494:101:HF7…
C1_R1	GaLu96scf_10:1035086|1035648	GaLu96scf_10	1035086	1035648	9	0_1_3	29	0.383	exon	GL20532-G,	-	ST-E00494:101:HF72TALXX:1:1219:13169:50603,ST-E00494:101:HF72TALXX:1:2208:2585:63068,ST-E00494:101:HF72TALXX:1:1201:18061:6267,ST-E00494:101:HF72TALXX:1:1216:23368:47949,ST-E00494:101:HF72TALXX:1:2209:2453:54155,ST-E00494:101:HF72TALXX:1:2211:20841:23741,ST-E00494:101:HF72TALXX:1:2215:18700:34236,ST-E00494:101:HF72TALXX:1:2215:18741:34236,ST-E00494:101:HF72TALXX:1:2223:1489:32127,
C1_R1	GaLu96scf_10:1044630|1045020	GaLu96scf_10	1044630	1045020	12	2_3_0	0	1	intron	GL26832-G,	-	ST-E00494:101:HF72TALXX:1:1124:1347:38526,ST-E00494:101:HF72TALXX:1:1221:9293:41813,ST-E00494:101:HF72TALXX:1:2106:12510:71541,ST-E00494:101:HF72TALXX:1:2117:29995:72262,ST-E00494:101:HF72TALXX:1:2207:9029:54893,ST-E00494:101:HF72TALXX:1:2208:19969:9326,ST-E00494:101:HF72TALXX:1:2212:4056:19803,ST-E00494:101:HF72TALXX:1:2219:31426:45663,ST-E00494:101:HF72TALXX:1:2223:25946:55754,ST-E00494:101:HF7…
C1_R1	GaLu96scf_10:1309499|1309814	GaLu96scf_10	1309499	1309814	14	3_2_1	25	0.528	exon	GL20477-G,	+	ST-E00494:101:HF72TALXX:1:1116:25966:3612,ST-E00494:101:HF72TALXX:1:1123:29620:19434,ST-E00494:101:HF72TALXX:1:1201:25581:53153,ST-E00494:101:HF72TALXX:1:1203:2027:54084,ST-E00494:101:HF72TALXX:1:1204:22181:53135,ST-E00494:101:HF72TALXX:1:1204:9485:57512,ST-E00494:101:HF72TALXX:1:1205:3285:7040,ST-E00494:101:HF72TALXX:1:1219:14499:66127,ST-E00494:101:HF72TALXX:1:1219:14651:66812,ST-E00494:101:HF7…
C1_R1	GaLu96scf_11:86034|86404	GaLu96scf_11	86034	86404	6	3_3_0	45	0.211	exon	GL20786-G,	+	ST-E00494:101:HF72TALXX:1:1114:30746:48107,ST-E00494:101:HF72TALXX:1:1120:8450:72315,ST-E00494:101:HF72TALXX:1:1121:13453:4333,ST-E00494:101:HF72TALXX:1:1121:13585:4350,ST-E00494:101:HF72TALXX:1:1123:5994:45488,ST-E00494:101:HF72TALXX:1:1223:27925:65652,
C1_R1	GaLu96scf_11:99351|99844	GaLu96scf_11	99351	99844	9	2_1_1	32	0.36	intergenic_region	n/a	+	ST-E00494:101:HF72TALXX:1:1112:26220:2188,ST-E00494:101:HF72TALXX:1:1114:27052:13545,ST-E00494:101:HF72TALXX:1:1214:32603:45382,ST-E00494:101:HF72TALXX:1:2114:31355:14810,ST-E00494:101:HF72TALXX:1:2115:28097:23794,ST-E00494:101:HF72TALXX:1:2117:18355:16481,ST-E00494:101:HF72TALXX:1:2215:5903:19733,ST-E00494:101:HF72TALXX:1:2217:30107:34799,ST-E00494:101:HF72TALXX:1:2223:13626:30545,
C1_R1	GaLu96scf_11:100042|101610	GaLu96scf_11	100042	101610	9	2_1_0	232	0.072	exon	GL20660-G,	+	ST-E00494:101:HF72TALXX:1:1204:7740:44609,ST-E00494:101:HF72TALXX:1:1222:29548:55139,ST-E00494:101:HF72TALXX:1:2111:9019:66197,ST-E00494:101:HF72TALXX:1:2117:11008:5370,ST-E00494:101:HF72TALXX:1:2121:16914:20524,ST-E00494:101:HF72TALXX:1:1109:5832:39510,ST-E00494:101:HF72TALXX:1:2120:15118:55772,ST-E00494:101:HF72TALXX:1:2209:20334:59921,ST-E00494:101:HF72TALXX:1:2211:8613:47386,
C1_R1	GaLu96scf_11:101361|101610	GaLu96scf_11	101361	101610	12	5_5_1	323	0.069	exon	GL20660-G,	+	ST-E00494:101:HF72TALXX:1:1104:5375:54260,ST-E00494:101:HF72TALXX:1:1113:19096:50639,ST-E00494:101:HF72TALXX:1:1205:6816:37735,ST-E00494:101:HF72TALXX:1:1207:3671:73176,ST-E00494:101:HF72TALXX:1:2103:6147:40899,ST-E00494:101:HF72TALXX:1:2221:14651:21983,ST-E00494:101:HF72TALXX:1:2221:12327:25693,ST-E00494:101:HF72TALXX:1:2222:24008:14564,ST-E00494:101:HF72TALXX:1:2222:22140:72156,ST-E00494:101:HF…
C1_R1	GaLu96scf_11:183504|183779	GaLu96scf_11	183504	183779	7	2_1_0	124	0.101	intergenic_region	n/a	+	ST-E00494:101:HF72TALXX:1:1108:32339:40952,ST-E00494:101:HF72TALXX:1:1112:15574:18133,ST-E00494:101:HF72TALXX:1:2112:16072:27890,ST-E00494:101:HF72TALXX:1:2201:16153:59042,ST-E00494:101:HF72TALXX:1:1102:26260:12138,ST-E00494:101:HF72TALXX:1:1122:3569:50850,ST-E00494:101:HF72TALXX:1:1215:17330:28066,
C1_R1	GaLu96scf_11:310654|310910	GaLu96scf_11	310654	310910	90	22_8_1	46	0.796	intergenic_region	n/a	-	ST-E00494:101:HF72TALXX:1:1107:18172:70275,ST-E00494:101:HF72TALXX:1:1112:7831:1977,ST-E00494:101:HF72TALXX:1:1116:21156:3858,ST-E00494:101:HF72TALXX:1:1124:12885:18819,ST-E00494:101:HF72TALXX:1:1202:25469:60729,ST-E00494:101:HF72TALXX:1:1204:24068:65687,ST-E00494:101:HF72TALXX:1:1209:23125:12929,ST-E00494:101:HF72TALXX:1:1212:26281:9044,ST-E00494:101:HF72TALXX:1:1212:2757:42200,ST-E00494:101:HF7…
C1_R1	GaLu96scf_11:343168|343490	GaLu96scf_11	343168	343490	44	10_9_0	10	0.898	exon	GL20693-G,	-	ST-E00494:101:HF72TALXX:1:1105:19228:18907,ST-E00494:101:HF72TALXX:1:1106:3488:70047,ST-E00494:101:HF72TALXX:1:1107:16082:57477,ST-E00494:101:HF72TALXX:1:1108:12682:45365,ST-E00494:101:HF72TALXX:1:1110:31010:61714,ST-E00494:101:HF72TALXX:1:1111:19664:58796,ST-E00494:101:HF72TALXX:1:1112:5162:34658,ST-E00494:101:HF72TALXX:1:1115:18903:31459,ST-E00494:101:HF72TALXX:1:1123:20243:14160,ST-E00494:101:…
C1_R1	GaLu96scf_11:504681|505141	GaLu96scf_11	504681	505141	5	2_2_0	0	1	exon	GL18356-G,	-	ST-E00494:101:HF72TALXX:1:1210:4381:4403,ST-E00494:101:HF72TALXX:1:2207:24231:28593,ST-E00494:101:HF72TALXX:1:2221:12997:30685,ST-E00494:101:HF72TALXX:1:2221:13890:30791,ST-E00494:101:HF72TALXX:1:2224:13524:66267,
C1_R1	GaLu96scf_11:524380|524667	GaLu96scf_11	524380	524667	13	2_2_0	10	0.722	exon	GL18352-G,	-	ST-E00494:101:HF72TALXX:1:1101:24840:13439,ST-E00494:101:HF72TALXX:1:1105:26484:49513,ST-E00494:101:HF72TALXX:1:1111:10074:11699,ST-E00494:101:HF72TALXX:1:1117:8298:56088,ST-E00494:101:HF72TALXX:1:1123:16944:57424,ST-E00494:101:HF72TALXX:1:1205:11515:50902,ST-E00494:101:HF72TALXX:1:1212:27874:1116,ST-E00494:101:HF72TALXX:1:2106:15757:12437,ST-E00494:101:HF72TALXX:1:2112:28321:37858,ST-E00494:101:…
C1_R1	GaLu96scf_11:550699|551236	GaLu96scf_11	550699	551236	4	2_0_1	15	0.348	exon	GL20860-G,	+	ST-E00494:101:HF72TALXX:1:2204:10632:10943,ST-E00494:101:HF72TALXX:1:2224:31416:1168,ST-E00494:101:HF72TALXX:1:1202:15635:5335,ST-E00494:101:HF72TALXX:1:1209:27346:45171,
C1_R1	GaLu96scf_11:566447|566790	GaLu96scf_11	566447	566790	13	2_1_1	10	0.722	exon	GL15210-G,	-	ST-E00494:101:HF72TALXX:1:1110:20293:10451,ST-E00494:101:HF72TALXX:1:1117:7831:15092,ST-E00494:101:HF72TALXX:1:1117:7659:15320,ST-E00494:101:HF72TALXX:1:1120:3610:28101,ST-E00494:101:HF72TALXX:1:1212:4320:49513,ST-E00494:101:HF72TALXX:1:1219:19096:2751,ST-E00494:101:HF72TALXX:1:1222:5010:18432,ST-E00494:101:HF72TALXX:1:1223:27651:26993,ST-E00494:101:HF72TALXX:1:1224:13453:56299,ST-E00494:101:HF72…
C1_R1	GaLu96scf_11:567778|568108	GaLu96scf_11	567778	568108	95	17_16_1	161	0.541	exon	GL26980-G,	+	ST-E00494:101:HF72TALXX:1:1106:13484:58989,ST-E00494:101:HF72TALXX:1:1107:20801:13615,ST-E00494:101:HF72TALXX:1:1107:21623:14336,ST-E00494:101:HF72TALXX:1:1107:26616:29806,ST-E00494:101:HF72TALXX:1:1107:27164:30756,ST-E00494:101:HF72TALXX:1:1108:18436:41409,ST-E00494:101:HF72TALXX:1:1109:15077:14670,ST-E00494:101:HF72TALXX:1:1109:6248:36715,ST-E00494:101:HF72TALXX:1:1115:28737:8517,ST-E00494:101:…
C1_R1	GaLu96scf_11:612425|612944	GaLu96scf_11	612425	612944	30	2_5_0	26	0.698	exon	GL20868-G,	-	ST-E00494:101:HF72TALXX:1:1104:6603:22634,ST-E00494:101:HF72TALXX:1:1124:29954:36856,ST-E00494:101:HF72TALXX:1:1217:24363:15531,ST-E00494:101:HF72TALXX:1:1217:13575:38614,ST-E00494:101:HF72TALXX:1:1217:7537:47210,ST-E00494:101:HF72TALXX:1:1219:7507:35274,ST-E00494:101:HF72TALXX:1:1220:30401:69906,ST-E00494:101:HF72TALXX:1:1222:14306:12490,ST-E00494:101:HF72TALXX:1:1222:12347:49355,ST-E00494:101:H…
C1_R1	GaLu96scf_11:617230|617787	GaLu96scf_11	617230	617787	5	2_2_0	0	1	intergenic_region	n/a	+	ST-E00494:101:HF72TALXX:1:1101:15483:21948,ST-E00494:101:HF72TALXX:1:1218:19806:9361,ST-E00494:101:HF72TALXX:1:1221:20121:8640,ST-E00494:101:HF72TALXX:1:2101:12895:57372,ST-E00494:101:HF72TALXX:1:2214:16650:71647,
C1_R1	GaLu96scf_11:627414|627989	GaLu96scf_11	627414	627989	20	3_3_1	643	0.059	exon	GL20764-G,	+	ST-E00494:101:HF72TALXX:1:1119:15788:21526,ST-E00494:101:HF72TALXX:1:1221:2757:1696,ST-E00494:101:HF72TALXX:1:1221:2838:1766,ST-E00494:101:HF72TALXX:1:2106:14448:64632,ST-E00494:101:HF72TALXX:1:2121:26636:39299,ST-E00494:101:HF72TALXX:1:2121:15382:72227,ST-E00494:101:HF72TALXX:1:2121:15534:72455,ST-E00494:101:HF72TALXX:1:2121:21125:72473,ST-E00494:101:HF72TALXX:1:2121:15432:72666,ST-E00494:101:HF…
C1_R1	GaLu96scf_11:725032|725261	GaLu96scf_11	725032	725261	22	5_5_0	74	0.373	exon	GL20718-G,	-	ST-E00494:101:HF72TALXX:1:1109:30371:32654,ST-E00494:101:HF72TALXX:1:1114:5355:47755,ST-E00494:101:HF72TALXX:1:1208:5599:51201,ST-E00494:101:HF72TALXX:1:1209:23419:50568,ST-E00494:101:HF72TALXX:1:1221:11008:37295,ST-E00494:101:HF72TALXX:1:2208:27468:51430,ST-E00494:101:HF72TALXX:1:2208:12875:72948,ST-E00494:101:HF72TALXX:1:2209:10389:30668,ST-E00494:101:HF72TALXX:1:2217:30584:42868,ST-E00494:101:…
C1_R1	GaLu96scf_11:728612|728928	GaLu96scf_11	728612	728928	34	10_11_0	16	0.81	intergenic_region	n/a	-	ST-E00494:101:HF72TALXX:1:1101:20395:59147,ST-E00494:101:HF72TALXX:1:1101:17218:59446,ST-E00494:101:HF72TALXX:1:1103:18365:25886,ST-E00494:101:HF72TALXX:1:1108:27265:43026,ST-E00494:101:HF72TALXX:1:1110:22536:30720,ST-E00494:101:HF72TALXX:1:1119:8207:2522,ST-E00494:101:HF72TALXX:1:1124:3457:66724,ST-E00494:101:HF72TALXX:1:1203:12428:25833,ST-E00494:101:HF72TALXX:1:1204:24170:1309,ST-E00494:101:HF…
C1_R1	GaLu96scf_11:730172|730635	GaLu96scf_11	730172	730635	20	5_4_0	128	0.238	exon	GL20772-G,	-	ST-E00494:101:HF72TALXX:1:1110:8532:67392,ST-E00494:101:HF72TALXX:1:1111:15757:40636,ST-E00494:101:HF72TALXX:1:1114:18497:71822,ST-E00494:101:HF72TALXX:1:1118:24951:24638,ST-E00494:101:HF72TALXX:1:1118:25388:25323,ST-E00494:101:HF72TALXX:1:1204:22465:26027,ST-E00494:101:HF72TALXX:1:1208:28138:17711,ST-E00494:101:HF72TALXX:1:1210:22912:10662,ST-E00494:101:HF72TALXX:1:2116:28168:9290,ST-E00494:101:…
C1_R1	GaLu96scf_11:833635|833981	GaLu96scf_11	833635	833981	2	2_1_0	2	0.667	intergenic_region	n/a	-	ST-E00494:101:HF72TALXX:1:2204:15940:25974,ST-E00494:101:HF72TALXX:1:1109:4066:15215,
C1_R1	GaLu96scf_11:965781|967233	GaLu96scf_11	965781	967233	7	2_1_0	56	0.2	exon	GL20883-G,	+	ST-E00494:101:HF72TALXX:1:2105:1915:31318,ST-E00494:101:HF72TALXX:1:2124:13393:19944,ST-E00494:101:HF72TALXX:1:2204:18893:5352,ST-E00494:101:HF72TALXX:1:2204:18832:5493,ST-E00494:101:HF72TALXX:1:2222:22191:49636,ST-E00494:101:HF72TALXX:1:2223:12773:72983,ST-E00494:101:HF72TALXX:1:1202:5680:5950,
C1_R1	GaLu96scf_11:966712|967233	GaLu96scf_11	966712	967233	22	2_2_0	58	0.431	exon	GL20883-G,	+	ST-E00494:101:HF72TALXX:1:1108:10784:32232,ST-E00494:101:HF72TALXX:1:1113:25611:54049,ST-E00494:101:HF72TALXX:1:1115:25327:21421,ST-E00494:101:HF72TALXX:1:1119:18264:22405,ST-E00494:101:HF72TALXX:1:1120:28331:33059,ST-E00494:101:HF72TALXX:1:1120:6614:47158,ST-E00494:101:HF72TALXX:1:1121:10663:14652,ST-E00494:101:HF72TALXX:1:1123:11069:30861,ST-E00494:101:HF72TALXX:1:2105:6766:21368,ST-E00494:101:…
C1_R1	GaLu96scf_11:1104268|1104631	GaLu96scf_11	1104268	1104631	33	7_2_3	23	0.742	exon	GL20668-G,	+	ST-E00494:101:HF72TALXX:1:1107:31700:59007,ST-E00494:101:HF72TALXX:1:1117:26098:16358,ST-E00494:101:HF72TALXX:1:1118:30137:17237,ST-E00494:101:HF72TALXX:1:1118:17868:40284,ST-E00494:101:HF72TALXX:1:1205:26737:64228,ST-E00494:101:HF72TALXX:1:1208:29366:64175,ST-E00494:101:HF72TALXX:1:1217:29559:25130,ST-E00494:101:HF72TALXX:1:1220:32471:22546,ST-E00494:101:HF72TALXX:1:1220:32461:22634,ST-E00494:10…
C1_R1	GaLu96scf_11:1153013|1153342	GaLu96scf_11	1153013	1153342	46	9_9_3	6	0.939	exon	GL20745-G,	-	ST-E00494:101:HF72TALXX:1:1103:27539:25675,ST-E00494:101:HF72TALXX:1:1106:16011:27890,ST-E00494:101:HF72TALXX:1:1112:11190:66021,ST-E00494:101:HF72TALXX:1:1209:18599:55649,ST-E00494:101:HF72TALXX:1:1210:21044:59815,ST-E00494:101:HF72TALXX:1:1210:21978:63437,ST-E00494:101:HF72TALXX:1:1210:22079:63613,ST-E00494:101:HF72TALXX:1:1215:25510:6724,ST-E00494:101:HF72TALXX:1:1215:17371:34008,ST-E00494:101…
C1_R1	GaLu96scf_11:1209117|1209615	GaLu96scf_11	1209117	1209615	10	3_4_0	142	0.123	exon	GL20810-G,	+	ST-E00494:101:HF72TALXX:1:1109:31801:68078,ST-E00494:101:HF72TALXX:1:1117:2656:38262,ST-E00494:101:HF72TALXX:1:1118:30137:2223,ST-E00494:101:HF72TALXX:1:1119:29132:55121,ST-E00494:101:HF72TALXX:1:2105:24759:5212,ST-E00494:101:HF72TALXX:1:2110:4767:1309,ST-E00494:101:HF72TALXX:1:2118:11028:69818,ST-E00494:101:HF72TALXX:1:2202:17929:25482,ST-E00494:101:HF72TALXX:1:2221:24596:34852,ST-E00494:101:HF7…
C1_R1	GaLu96scf_11:1234720|1235461	GaLu96scf_11	1234720	1235461	4	2_2_0	9	0.471	exon	GL20816-G,	-	ST-E00494:101:HF72TALXX:1:1101:22658:28083,ST-E00494:101:HF72TALXX:1:1110:26798:55403,ST-E00494:101:HF72TALXX:1:1112:5720:10802,ST-E00494:101:HF72TALXX:1:1217:23774:51570,
C1_R1	GaLu96scf_11:1240883|1242300	GaLu96scf_11	1240883	1242300	13	3_3_0	0	1	intergenic_region	n/a	+	ST-E00494:101:HF72TALXX:1:1113:18730:9361,ST-E00494:101:HF72TALXX:1:1113:18619:9519,ST-E00494:101:HF72TALXX:1:1201:5172:48599,ST-E00494:101:HF72TALXX:1:1202:21968:29877,ST-E00494:101:HF72TALXX:1:1223:12154:5845,ST-E00494:101:HF72TALXX:1:2104:13920:19698,ST-E00494:101:HF72TALXX:1:2104:4107:31002,ST-E00494:101:HF72TALXX:1:2105:8826:17272,ST-E00494:101:HF72TALXX:1:2120:28148:59147,ST-E00494:101:HF72…
C1_R1	GaLu96scf_11:1241696|1242300	GaLu96scf_11	1241696	1242300	99	5_14_8	27	0.88	intergenic_region	n/a	+	ST-E00494:101:HF72TALXX:1:1105:14478:21790,ST-E00494:101:HF72TALXX:1:1105:17939:57952,ST-E00494:101:HF72TALXX:1:1105:30726:58550,ST-E00494:101:HF72TALXX:1:1106:16082:21368,ST-E00494:101:HF72TALXX:1:1107:3528:16815,ST-E00494:101:HF72TALXX:1:1108:32451:5141,ST-E00494:101:HF72TALXX:1:1108:32004:5669,ST-E00494:101:HF72TALXX:1:1108:2585:39440,ST-E00494:101:HF72TALXX:1:1109:23531:22106,ST-E00494:101:HF…
C1_R1	GaLu96scf_11:1253115|1253258	GaLu96scf_11	1253115	1253258	3	1_2_2	62	0.088	exon	GL20675-G,	+	ST-E00494:101:HF72TALXX:1:1107:18365:13721,ST-E00494:101:HF72TALXX:1:1120:16285:64439,ST-E00494:101:HF72TALXX:1:1211:13900:48423,
C1_R1	GaLu96scf_11:1283923|1284272	GaLu96scf_11	1283923	1284272	58	6_1_9	62	0.652	exon	GL20814-G,	+	ST-E00494:101:HF72TALXX:1:1102:29711:42763,ST-E00494:101:HF72TALXX:1:1103:17046:11646,ST-E00494:101:HF72TALXX:1:1104:18599:1854,ST-E00494:101:HF72TALXX:1:1104:27062:41690,ST-E00494:101:HF72TALXX:1:1106:15808:15373,ST-E00494:101:HF72TALXX:1:1108:25672:52326,ST-E00494:101:HF72TALXX:1:1112:15402:2188,ST-E00494:101:HF72TALXX:1:1115:18517:45523,ST-E00494:101:HF72TALXX:1:1116:10815:39212,ST-E00494:101:…
C1_R1	GaLu96scf_11:1292167|1292514	GaLu96scf_11	1292167	1292514	34	5_3_2	56	0.548	intergenic_region	n/a	+	ST-E00494:101:HF72TALXX:1:1102:15615:52414,ST-E00494:101:HF72TALXX:1:1105:6208:25077,ST-E00494:101:HF72TALXX:1:1106:21146:17061,ST-E00494:101:HF72TALXX:1:1109:8369:13879,ST-E00494:101:HF72TALXX:1:1118:25814:17483,ST-E00494:101:HF72TALXX:1:1120:18964:59692,ST-E00494:101:HF72TALXX:1:1202:28087:44591,ST-E00494:101:HF72TALXX:1:1203:19542:30632,ST-E00494:101:HF72TALXX:1:1205:18233:69326,ST-E00494:101:…
C1_R1	GaLu96scf_11:1385165|1385446	GaLu96scf_11	1385165	1385446	4	0_1_2	1	0.889	intergenic_region	n/a	+	ST-E00494:101:HF72TALXX:1:1214:29234:54911,ST-E00494:101:HF72TALXX:1:2107:6137:61943,ST-E00494:101:HF72TALXX:1:2204:22749:52010,ST-E00494:101:HF72TALXX:1:2204:22424:52643,
C1_R1	GaLu96scf_12:387722|388104	GaLu96scf_12	387722	388104	7	1_1_1	5	0.737	exon	GL21056-G,	-	ST-E00494:101:HF72TALXX:1:1117:18213:68271,ST-E00494:101:HF72TALXX:1:1123:16407:27451,ST-E00494:101:HF72TALXX:1:1124:2767:26888,ST-E00494:101:HF72TALXX:1:2209:29701:29701,ST-E00494:101:HF72TALXX:1:2209:29670:29753,ST-E00494:101:HF72TALXX:1:1206:24454:57811,ST-E00494:101:HF72TALXX:1:2219:20506:12050,
C1_R1	GaLu96scf_12:408914|409174	GaLu96scf_12	408914	409174	10	2_1_0	37	0.351	intron	GL20925-G,	-	ST-E00494:101:HF72TALXX:1:1121:12398:19838,ST-E00494:101:HF72TALXX:1:1121:10683:30791,ST-E00494:101:HF72TALXX:1:1210:1458:59429,ST-E00494:101:HF72TALXX:1:1210:1468:59446,ST-E00494:101:HF72TALXX:1:1215:17695:41638,ST-E00494:101:HF72TALXX:1:1216:10795:65652,ST-E00494:101:HF72TALXX:1:1222:8826:70996,ST-E00494:101:HF72TALXX:1:2112:25286:64527,ST-E00494:101:HF72TALXX:1:2113:28737:66953,ST-E00494:101:H…
C1_R1	GaLu96scf_12:449899|450282	GaLu96scf_12	449899	450282	16	4_3_0	76	0.296	exon	GL18437-G,	-	ST-E00494:101:HF72TALXX:1:1111:23754:3964,ST-E00494:101:HF72TALXX:1:1111:23734:3999,ST-E00494:101:HF72TALXX:1:1121:17908:31318,ST-E00494:101:HF72TALXX:1:1121:19806:31722,ST-E00494:101:HF72TALXX:1:1209:7943:66091,ST-E00494:101:HF72TALXX:1:1221:3752:22124,ST-E00494:101:HF72TALXX:1:1222:31578:39352,ST-E00494:101:HF72TALXX:1:1222:31649:40214,ST-E00494:101:HF72TALXX:1:2107:19634:52168,ST-E00494:101:HF…
C1_R1	GaLu96scf_12:450879|451254	GaLu96scf_12	450879	451254	18	4_4_0	86	0.295	exon	GL18437-G,	-	ST-E00494:101:HF72TALXX:1:1112:23155:10837,ST-E00494:101:HF72TALXX:1:1115:17472:6548,ST-E00494:101:HF72TALXX:1:1116:10125:21139,ST-E00494:101:HF72TALXX:1:1120:11840:25587,ST-E00494:101:HF72TALXX:1:1122:22079:55842,ST-E00494:101:HF72TALXX:1:1202:23754:53715,ST-E00494:101:HF72TALXX:1:1204:24515:62909,ST-E00494:101:HF72TALXX:1:1213:31852:50516,ST-E00494:101:HF72TALXX:1:1215:32705:13562,ST-E00494:101…
C1_R1	GaLu96scf_12:451475|451765	GaLu96scf_12	451475	451765	10	3_5_0	117	0.146	intron	GL18437-G,	-	ST-E00494:101:HF72TALXX:1:1103:29051:28119,ST-E00494:101:HF72TALXX:1:1115:23216:12420,ST-E00494:101:HF72TALXX:1:2202:8278:8868,ST-E00494:101:HF72TALXX:1:1106:11251:24181,ST-E00494:101:HF72TALXX:1:1108:27306:45066,ST-E00494:101:HF72TALXX:1:1113:10490:5774,ST-E00494:101:HF72TALXX:1:1113:25723:10996,ST-E00494:101:HF72TALXX:1:1203:6888:2100,ST-E00494:101:HF72TALXX:1:2110:26240:69484,ST-E00494:101:HF7…
C1_R1	GaLu96scf_12:451475|452244	GaLu96scf_12	451475	452244	10	2_2_0	130	0.133	exon	GL18437-G,	-	ST-E00494:101:HF72TALXX:1:1118:11343:14846,ST-E00494:101:HF72TALXX:1:1121:19218:56581,ST-E00494:101:HF72TALXX:1:1203:17655:20190,ST-E00494:101:HF72TALXX:1:1208:17046:18995,ST-E00494:101:HF72TALXX:1:1212:25510:15760,ST-E00494:101:HF72TALXX:1:1223:9709:19645,ST-E00494:101:HF72TALXX:1:1223:9902:19838,ST-E00494:101:HF72TALXX:1:2109:16802:6548,ST-E00494:101:HF72TALXX:1:2202:14539:6390,ST-E00494:101:HF…
C1_R1	GaLu96scf_12:451965|452244	GaLu96scf_12	451965	452244	4	2_2_0	134	0.056	exon	GL18437-G,	-	ST-E00494:101:HF72TALXX:1:1205:17990:61591,ST-E00494:101:HF72TALXX:1:2113:26230:18133,ST-E00494:101:HF72TALXX:1:2212:11749:24585,ST-E00494:101:HF72TALXX:1:2221:8826:27433,
C1_R1	GaLu96scf_12:542862|543071	GaLu96scf_12	542862	543071	6	1_3_2	12	0.5	intergenic_region	n/a	+	ST-E00494:101:HF72TALXX:1:1203:25723:60431,ST-E00494:101:HF72TALXX:1:1203:25641:60501,ST-E00494:101:HF72TALXX:1:2107:31883:22686,ST-E00494:101:HF72TALXX:1:2110:14275:63032,ST-E00494:101:HF72TALXX:1:2207:16934:62892,ST-E00494:101:HF72TALXX:1:2222:27022:8991,
C1_R1	GaLu96scf_12:649244|649552	GaLu96scf_12	649244	649552	22	3_1_4	176	0.2	exon	GL21066-G,	-	ST-E00494:101:HF72TALXX:1:1102:10196:21122,ST-E00494:101:HF72TALXX:1:1103:23125:9062,ST-E00494:101:HF72TALXX:1:1103:29092:27521,ST-E00494:101:HF72TALXX:1:1106:18243:6302,ST-E00494:101:HF72TALXX:1:1206:29041:68816,ST-E00494:101:HF72TALXX:1:1207:22424:44028,ST-E00494:101:HF72TALXX:1:1207:22790:45681,ST-E00494:101:HF72TALXX:1:1207:2706:53610,ST-E00494:101:HF72TALXX:1:1207:2686:53856,ST-E00494:101:HF…
C1_R1	GaLu96scf_12:716900|717289	GaLu96scf_12	716900	717289	26	10_10_1	40	0.565	exon	GL21074-G,	-	ST-E00494:101:HF72TALXX:1:1107:24515:16709,ST-E00494:101:HF72TALXX:1:1207:3123:41884,ST-E00494:101:HF72TALXX:1:1207:19918:67427,ST-E00494:101:HF72TALXX:1:1210:24789:39581,ST-E00494:101:HF72TALXX:1:1210:16650:63419,ST-E00494:101:HF72TALXX:1:1216:25428:3243,ST-E00494:101:HF72TALXX:1:1217:27671:50516,ST-E00494:101:HF72TALXX:1:1217:28290:50674,ST-E00494:101:HF72TALXX:1:1221:24495:8341,ST-E00494:101:H…
C1_R1	GaLu96scf_12:716900|717730	GaLu96scf_12	716900	717730	6	2_2_0	32	0.273	exon	GL21074-G,	-	ST-E00494:101:HF72TALXX:1:1121:20060:35713,ST-E00494:101:HF72TALXX:1:1204:6197:17465,ST-E00494:101:HF72TALXX:1:1205:24637:72860,ST-E00494:101:HF72TALXX:1:2122:3823:23899,ST-E00494:101:HF72TALXX:1:2203:10105:2610,ST-E00494:101:HF72TALXX:1:2208:18162:50709,
C1_R1	GaLu96scf_12:716900|717846	GaLu96scf_12	716900	717846	13	3_1_2	29	0.473	exon	GL21074-G,	-	ST-E00494:101:HF72TALXX:1:1101:22384:17623,ST-E00494:101:HF72TALXX:1:1105:13859:50744,ST-E00494:101:HF72TALXX:1:1114:15341:7954,ST-E00494:101:HF72TALXX:1:1116:21105:68746,ST-E00494:101:HF72TALXX:1:1116:20963:69941,ST-E00494:101:HF72TALXX:1:1120:17685:2803,ST-E00494:101:HF72TALXX:1:1211:3762:56352,ST-E00494:101:HF72TALXX:1:1222:30919:24532,ST-E00494:101:HF72TALXX:1:2101:21034:34623,ST-E00494:101:H…
C1_R1	GaLu96scf_12:724621|725290	GaLu96scf_12	724621	725290	10	2_0_2	13	0.606	intergenic_region	n/a	+	ST-E00494:101:HF72TALXX:1:1109:25499:7128,ST-E00494:101:HF72TALXX:1:1111:13656:63226,ST-E00494:101:HF72TALXX:1:1113:30847:37559,ST-E00494:101:HF72TALXX:1:1113:31781:40794,ST-E00494:101:HF72TALXX:1:1123:30533:20383,ST-E00494:101:HF72TALXX:1:1209:20466:65775,ST-E00494:101:HF72TALXX:1:1211:27204:18168,ST-E00494:101:HF72TALXX:1:1211:27752:18309,ST-E00494:101:HF72TALXX:1:2116:26920:24392,ST-E00494:101…
C1_R1	GaLu96scf_12:795369|795786	GaLu96scf_12	795369	795786	7	2_2_0	4	0.778	intergenic_region	n/a	-	ST-E00494:101:HF72TALXX:1:1111:30624:36188,ST-E00494:101:HF72TALXX:1:1224:23033:67269,ST-E00494:101:HF72TALXX:1:2103:27397:4262,ST-E00494:101:HF72TALXX:1:2122:2808:45206,ST-E00494:101:HF72TALXX:1:2122:2950:45312,ST-E00494:101:HF72TALXX:1:2201:19979:64333,ST-E00494:101:HF72TALXX:1:2201:19938:64404,
C1_R1	GaLu96scf_12:837791|838122	GaLu96scf_12	837791	838122	20	5_5_1	70	0.364	exon	GL20950-G,	+	ST-E00494:101:HF72TALXX:1:1108:26646:59780,ST-E00494:101:HF72TALXX:1:1123:15909:56932,ST-E00494:101:HF72TALXX:1:1205:9354:25358,ST-E00494:101:HF72TALXX:1:1208:23855:71541,ST-E00494:101:HF72TALXX:1:1209:12134:60554,ST-E00494:101:HF72TALXX:1:1214:8877:7339,ST-E00494:101:HF72TALXX:1:1216:8775:2592,ST-E00494:101:HF72TALXX:1:2101:22150:65705,ST-E00494:101:HF72TALXX:1:2105:6197:62189,ST-E00494:101:HF72…
C1_R1	GaLu96scf_12:837791|838612	GaLu96scf_12	837791	838612	9	2_2_0	52	0.257	exon	GL20950-G,	+	ST-E00494:101:HF72TALXX:1:1113:32075:42183,ST-E00494:101:HF72TALXX:1:1119:14012:59024,ST-E00494:101:HF72TALXX:1:1201:25469:36926,ST-E00494:101:HF72TALXX:1:1209:16386:56950,ST-E00494:101:HF72TALXX:1:2102:27570:69783,ST-E00494:101:HF72TALXX:1:2102:27499:69871,ST-E00494:101:HF72TALXX:1:2105:24911:25130,ST-E00494:101:HF72TALXX:1:2105:5426:68588,ST-E00494:101:HF72TALXX:1:2108:26017:66636,
C1_R1	GaLu96scf_12:922031|922271	GaLu96scf_12	922031	922271	76	15_15_0	52	0.745	exon	GL20960-G,	+	ST-E00494:101:HF72TALXX:1:1103:14925:8781,ST-E00494:101:HF72TALXX:1:1103:14823:8816,ST-E00494:101:HF72TALXX:1:1103:9181:10996,ST-E00494:101:HF72TALXX:1:1105:19461:53768,ST-E00494:101:HF72TALXX:1:1105:19289:53856,ST-E00494:101:HF72TALXX:1:1106:16183:35080,ST-E00494:101:HF72TALXX:1:1106:14407:72332,ST-E00494:101:HF72TALXX:1:1107:17218:35748,ST-E00494:101:HF72TALXX:1:1108:4452:29244,ST-E00494:101:HF…
C1_R1	GaLu96scf_12:1103414|1104048	GaLu96scf_12	1103414	1104048	11	2_0_3	59	0.272	intron	GL20899-G,	+	ST-E00494:101:HF72TALXX:1:1106:23642:67234,ST-E00494:101:HF72TALXX:1:1116:3417:53996,ST-E00494:101:HF72TALXX:1:1116:3447:54014,ST-E00494:101:HF72TALXX:1:1116:3254:54207,ST-E00494:101:HF72TALXX:1:1211:5030:2258,ST-E00494:101:HF72TALXX:1:1222:7943:52168,ST-E00494:101:HF72TALXX:1:1224:5335:69203,ST-E00494:101:HF72TALXX:1:1224:5183:69291,ST-E00494:101:HF72TALXX:1:2205:2341:57548,ST-E00494:101:HF72TAL…
C1_R1	GaLu96scf_12:1106936|1107444	GaLu96scf_12	1106936	1107444	5	0_3_2	8	0.556	intergenic_region	n/a	-	ST-E00494:101:HF72TALXX:1:2119:4736:70275,ST-E00494:101:HF72TALXX:1:2119:4716:70522,ST-E00494:101:HF72TALXX:1:2213:3914:46455,ST-E00494:101:HF72TALXX:1:2216:1813:65107,ST-E00494:101:HF72TALXX:1:1208:1448:49039,
C1_R1	GaLu96scf_12:1136574|1137307	GaLu96scf_12	1136574	1137307	11	1_0_3	1	0.957	exon	GL21040-G,	-	ST-E00494:101:HF72TALXX:1:1218:19684:14775,ST-E00494:101:HF72TALXX:1:1102:30979:39194,ST-E00494:101:HF72TALXX:1:1110:29072:56211,ST-E00494:101:HF72TALXX:1:1205:17787:60782,ST-E00494:101:HF72TALXX:1:1207:12530:56950,ST-E00494:101:HF72TALXX:1:1209:22668:50287,ST-E00494:101:HF72TALXX:1:1217:5863:23249,ST-E00494:101:HF72TALXX:1:2214:5030:50252,ST-E00494:101:HF72TALXX:1:2224:21450:2856,ST-E00494:101:H…
C1_R1	GaLu96scf_13:62207|62569	GaLu96scf_13	62207	62569	12	3_3_0	139	0.147	exon	GL27080-G,	+	ST-E00494:101:HF72TALXX:1:1105:16062:45347,ST-E00494:101:HF72TALXX:1:1109:2666:33990,ST-E00494:101:HF72TALXX:1:1109:2717:34078,ST-E00494:101:HF72TALXX:1:1118:29457:44609,ST-E00494:101:HF72TALXX:1:2115:17198:56458,ST-E00494:101:HF72TALXX:1:2117:4026:19645,ST-E00494:101:HF72TALXX:1:2203:27488:10222,ST-E00494:101:HF72TALXX:1:2209:23439:56616,ST-E00494:101:HF72TALXX:1:2212:31598:2364,ST-E00494:101:HF…
C1_R1	GaLu96scf_13:66925|67136	GaLu96scf_13	66925	67136	11	2_2_0	14	0.611	exon	GL21093-G,	+	ST-E00494:101:HF72TALXX:1:1106:5731:48933,ST-E00494:101:HF72TALXX:1:1106:6015:51570,ST-E00494:101:HF72TALXX:1:1215:6096:52449,ST-E00494:101:HF72TALXX:1:1220:24302:30123,ST-E00494:101:HF72TALXX:1:1224:14164:40688,ST-E00494:101:HF72TALXX:1:2105:4350:49074,ST-E00494:101:HF72TALXX:1:2113:10439:27802,ST-E00494:101:HF72TALXX:1:2202:11759:8781,ST-E00494:101:HF72TALXX:1:2219:7821:28787,ST-E00494:101:HF72…
C1_R1	GaLu96scf_13:154362|154828	GaLu96scf_13	154362	154828	21	2_3_2	0	1	intergenic_region	n/a	-	ST-E00494:101:HF72TALXX:1:1110:6319:17008,ST-E00494:101:HF72TALXX:1:1112:27874:20700,ST-E00494:101:HF72TALXX:1:1114:25499:26325,ST-E00494:101:HF72TALXX:1:1117:7050:31564,ST-E00494:101:HF72TALXX:1:1203:27285:29560,ST-E00494:101:HF72TALXX:1:1211:10906:33709,ST-E00494:101:HF72TALXX:1:2111:5893:4632,ST-E00494:101:HF72TALXX:1:2205:13139:64122,ST-E00494:101:HF72TALXX:1:2224:24698:13228,ST-E00494:101:HF…
C1_R1	GaLu96scf_13:188670|189151	GaLu96scf_13	188670	189151	4	2_1_1	7	0.533	intergenic_region	n/a	+	ST-E00494:101:HF72TALXX:1:1201:2382:19399,ST-E00494:101:HF72TALXX:1:1221:9597:64035,ST-E00494:101:HF72TALXX:1:2111:28574:24269,ST-E00494:101:HF72TALXX:1:2220:26869:12314,
C1_R1	GaLu96scf_13:188781|189151	GaLu96scf_13	188781	189151	12	0_1_2	7	0.774	intergenic_region	n/a	+	ST-E00494:101:HF72TALXX:1:1115:23916:9238,ST-E00494:101:HF72TALXX:1:2206:12073:36645,ST-E00494:101:HF72TALXX:1:2221:26413:67638,ST-E00494:101:HF72TALXX:1:1104:15432:62294,ST-E00494:101:HF72TALXX:1:1104:16417:63226,ST-E00494:101:HF72TALXX:1:1106:28513:28031,ST-E00494:101:HF72TALXX:1:1106:28341:28083,ST-E00494:101:HF72TALXX:1:1118:6106:66601,ST-E00494:101:HF72TALXX:1:2110:30533:50129,ST-E00494:101:…
C1_R1	GaLu96scf_13:288562|288762	GaLu96scf_13	288562	288762	8	2_2_0	0	1	intergenic_region	n/a	+	ST-E00494:101:HF72TALXX:1:1119:13646:19680,ST-E00494:101:HF72TALXX:1:1207:14123:8904,ST-E00494:101:HF72TALXX:1:1210:20831:73123,ST-E00494:101:HF72TALXX:1:1210:20943:73211,ST-E00494:101:HF72TALXX:1:1218:8562:31617,ST-E00494:101:HF72TALXX:1:2101:9455:67129,ST-E00494:101:HF72TALXX:1:2114:25114:40706,ST-E00494:101:HF72TALXX:1:2201:16041:46437,
C1_R1	GaLu96scf_13:436488|436788	GaLu96scf_13	436488	436788	92	15_14_1	65	0.739	exon	GL21226-G,	+	ST-E00494:101:HF72TALXX:1:1101:23165:21122,ST-E00494:101:HF72TALXX:1:1105:9648:12191,ST-E00494:101:HF72TALXX:1:1105:3051:24216,ST-E00494:101:HF72TALXX:1:1105:17340:67322,ST-E00494:101:HF72TALXX:1:1106:5964:26589,ST-E00494:101:HF72TALXX:1:1109:27986:13756,ST-E00494:101:HF72TALXX:1:1109:26930:30386,ST-E00494:101:HF72TALXX:1:1111:1215:29191,ST-E00494:101:HF72TALXX:1:1111:26463:50674,ST-E00494:101:HF…
C1_R1	GaLu96scf_13:436642|436788	GaLu96scf_13	436642	436788	3	1_1_1	56	0.097	exon	GL21226-G,	+	ST-E00494:101:HF72TALXX:1:1102:9719:66742,ST-E00494:101:HF72TALXX:1:1103:30939:60571,ST-E00494:101:HF72TALXX:1:1213:18548:19627,
C1_R1	GaLu96scf_13:438877|439167	GaLu96scf_13	438877	439167	110	20_20_1	192	0.534	exon	GL21226-G,	+	ST-E00494:101:HF72TALXX:1:1102:31426:47210,ST-E00494:101:HF72TALXX:1:1104:10673:38051,ST-E00494:101:HF72TALXX:1:1106:23480:33129,ST-E00494:101:HF72TALXX:1:1107:3051:71928,ST-E00494:101:HF72TALXX:1:1109:5132:69519,ST-E00494:101:HF72TALXX:1:1111:19989:37348,ST-E00494:101:HF72TALXX:1:1111:24840:42587,ST-E00494:101:HF72TALXX:1:1112:14143:14951,ST-E00494:101:HF72TALXX:1:1114:18954:31160,ST-E00494:101:…
C1_R1	GaLu96scf_13:440627|440949	GaLu96scf_13	440627	440949	71	13_13_0	13	0.916	intergenic_region	n/a	-	ST-E00494:101:HF72TALXX:1:1102:2351:42552,ST-E00494:101:HF72TALXX:1:1103:7628:8868,ST-E00494:101:HF72TALXX:1:1103:10064:17166,ST-E00494:101:HF72TALXX:1:1105:3985:24145,ST-E00494:101:HF72TALXX:1:1107:7050:48089,ST-E00494:101:HF72TALXX:1:1109:5335:42235,ST-E00494:101:HF72TALXX:1:1109:5386:42780,ST-E00494:101:HF72TALXX:1:1109:23084:47105,ST-E00494:101:HF72TALXX:1:1109:30929:56756,ST-E00494:101:HF72T…
C1_R1	GaLu96scf_13:440668|440949	GaLu96scf_13	440668	440949	4	1_2_0	27	0.229	intergenic_region	n/a	-	ST-E00494:101:HF72TALXX:1:1101:15828:56932,ST-E00494:101:HF72TALXX:1:2123:14245:3173,ST-E00494:101:HF72TALXX:1:1110:29691:18573,ST-E00494:101:HF72TALXX:1:2213:32086:38016,
C1_R1	GaLu96scf_13:460780|461107	GaLu96scf_13	460780	461107	14	1_2_0	22	0.56	intergenic_region	n/a	+	ST-E00494:101:HF72TALXX:1:1114:17797:36856,ST-E00494:101:HF72TALXX:1:1202:8491:25552,ST-E00494:101:HF72TALXX:1:2101:30462:50603,ST-E00494:101:HF72TALXX:1:2108:28229:15760,ST-E00494:101:HF72TALXX:1:2206:3853:4016,ST-E00494:101:HF72TALXX:1:2220:19938:21368,ST-E00494:101:HF72TALXX:1:1120:22861:24849,ST-E00494:101:HF72TALXX:1:1205:10510:41005,ST-E00494:101:HF72TALXX:1:1205:10896:41216,ST-E00494:101:H…
C1_R1	GaLu96scf_13:570032|570400	GaLu96scf_13	570032	570400	7	2_3_0	161	0.08	intergenic_region	n/a	-	ST-E00494:101:HF72TALXX:1:2107:20303:55965,ST-E00494:101:HF72TALXX:1:2107:20405:56669,ST-E00494:101:HF72TALXX:1:2219:32146:35836,ST-E00494:101:HF72TALXX:1:1110:27407:45277,ST-E00494:101:HF72TALXX:1:1206:20912:54981,ST-E00494:101:HF72TALXX:1:2115:32146:57038,ST-E00494:101:HF72TALXX:1:2207:23683:9396,
C1_R1	GaLu96scf_13:572960|573298	GaLu96scf_13	572960	573298	20	6_6_1	378	0.096	exon	GL21186-G,	-	ST-E00494:101:HF72TALXX:1:1110:2341:63947,ST-E00494:101:HF72TALXX:1:1119:10815:64492,ST-E00494:101:HF72TALXX:1:1120:12063:50656,ST-E00494:101:HF72TALXX:1:1120:12571:50656,ST-E00494:101:HF72TALXX:1:1124:20760:46841,ST-E00494:101:HF72TALXX:1:1124:5304:71541,ST-E00494:101:HF72TALXX:1:1201:30107:45171,ST-E00494:101:HF72TALXX:1:1208:4361:71067,ST-E00494:101:HF72TALXX:1:1210:3904:58005,ST-E00494:101:HF…
C1_R1	GaLu96scf_13:583703|584153	GaLu96scf_13	583703	584153	6	1_1_2	1	0.923	intergenic_region	n/a	-	ST-E00494:101:HF72TALXX:1:2112:15940:31705,ST-E00494:101:HF72TALXX:1:2114:13606:36100,ST-E00494:101:HF72TALXX:1:2122:4675:63349,ST-E00494:101:HF72TALXX:1:2122:3995:71278,ST-E00494:101:HF72TALXX:1:2202:15544:21807,ST-E00494:101:HF72TALXX:1:2217:8572:51289,
C1_R1	GaLu96scf_13:588361|588523	GaLu96scf_13	588361	588523	4	2_0_2	60	0.118	exon	GL21125-G,	+	ST-E00494:101:HF72TALXX:1:1102:29741:28330,ST-E00494:101:HF72TALXX:1:1210:20506:16902,ST-E00494:101:HF72TALXX:1:2109:30594:33111,ST-E00494:101:HF72TALXX:1:2109:11231:34623,
C1_R1	GaLu96scf_13:661307|661700	GaLu96scf_13	661307	661700	13	0_2_2	19	0.578	exon	GL21135-G,	-	ST-E00494:101:HF72TALXX:1:1103:6654:64527,ST-E00494:101:HF72TALXX:1:1104:2879:34324,ST-E00494:101:HF72TALXX:1:1109:23246:21508,ST-E00494:101:HF72TALXX:1:1114:22932:50428,ST-E00494:101:HF72TALXX:1:1120:21004:27609,ST-E00494:101:HF72TALXX:1:1204:14204:12138,ST-E00494:101:HF72TALXX:1:1215:3924:54664,ST-E00494:101:HF72TALXX:1:1218:11546:65441,ST-E00494:101:HF72TALXX:1:2206:2179:64650,ST-E00494:101:HF…
C1_R1	GaLu96scf_13:786043|786430	GaLu96scf_13	786043	786430	8	1_2_0	23	0.41	exon	GL21149-G,	-	ST-E00494:101:HF72TALXX:1:1107:19786:21667,ST-E00494:101:HF72TALXX:1:1212:9973:19575,ST-E00494:101:HF72TALXX:1:1212:10480:19821,ST-E00494:101:HF72TALXX:1:1217:28463:61169,ST-E00494:101:HF72TALXX:1:2201:30868:53592,ST-E00494:101:HF72TALXX:1:2219:16833:50199,ST-E00494:101:HF72TALXX:1:2222:31913:20524,ST-E00494:101:HF72TALXX:1:2201:5274:68324,
C1_R1	GaLu96scf_13:878473|878728	GaLu96scf_13	878473	878728	17	6_6_0	68550	0	intergenic_region	n/a	+	ST-E00494:101:HF72TALXX:1:1108:14143:38754,ST-E00494:101:HF72TALXX:1:1124:20557:66566,ST-E00494:101:HF72TALXX:1:1204:4432:56879,ST-E00494:101:HF72TALXX:1:1205:13910:33674,ST-E00494:101:HF72TALXX:1:1206:26575:41550,ST-E00494:101:HF72TALXX:1:1219:9871:41690,ST-E00494:101:HF72TALXX:1:2110:14143:60800,ST-E00494:101:HF72TALXX:1:2114:16031:16393,ST-E00494:101:HF72TALXX:1:2114:15696:16656,ST-E00494:101:…
C1_R1	GaLu96scf_13:878772|879078	GaLu96scf_13	878772	879078	29	1_5_0	125902	0	intergenic_region	n/a	+	ST-E00494:101:HF72TALXX:1:1118:14712:7849,ST-E00494:101:HF72TALXX:1:1201:8227:43413,ST-E00494:101:HF72TALXX:1:2124:3092:63208,ST-E00494:101:HF72TALXX:1:2124:1722:63859,ST-E00494:101:HF72TALXX:1:2207:15442:14178,ST-E00494:101:HF72TALXX:1:1101:1245:54700,ST-E00494:101:HF72TALXX:1:1103:14296:59059,ST-E00494:101:HF72TALXX:1:1114:24688:47351,ST-E00494:101:HF72TALXX:1:1118:3985:67533,ST-E00494:101:HF72…
C1_R1	GaLu96scf_13:878861|879072	GaLu96scf_13	878861	879072	58	7_6_0	130798	0.001	intergenic_region	n/a	-	ST-E00494:101:HF72TALXX:1:1101:15067:5968,ST-E00494:101:HF72TALXX:1:1101:4584:44943,ST-E00494:101:HF72TALXX:1:1102:17939:10556,ST-E00494:101:HF72TALXX:1:1103:17624:27134,ST-E00494:101:HF72TALXX:1:1105:15229:37893,ST-E00494:101:HF72TALXX:1:1111:5386:46367,ST-E00494:101:HF72TALXX:1:1112:7882:7761,ST-E00494:101:HF72TALXX:1:1112:6350:45997,ST-E00494:101:HF72TALXX:1:1112:6360:46050,ST-E00494:101:HF72T…
C1_R1	GaLu96scf_13:879008|879210	GaLu96scf_13	879008	879210	6	2_2_0	82397	0	intergenic_region	n/a	-	ST-E00494:101:HF72TALXX:1:1102:21004:54787,ST-E00494:101:HF72TALXX:1:1102:21197:54911,ST-E00494:101:HF72TALXX:1:1108:10318:11699,ST-E00494:101:HF72TALXX:1:1124:7963:59516,ST-E00494:101:HF72TALXX:1:2115:24850:10011,ST-E00494:101:HF72TALXX:1:2216:27448:25024,
C1_R1	GaLu96scf_13:879325|879568	GaLu96scf_13	879325	879568	12	1_2_0	34248	0.001	intergenic_region	n/a	-	ST-E00494:101:HF72TALXX:1:1103:4716:19645,ST-E00494:101:HF72TALXX:1:1106:4970:17272,ST-E00494:101:HF72TALXX:1:1107:13656:56124,ST-E00494:101:HF72TALXX:1:1122:22617:52168,ST-E00494:101:HF72TALXX:1:1123:27468:44362,ST-E00494:101:HF72TALXX:1:1205:16965:18116,ST-E00494:101:HF72TALXX:1:1217:12662:37137,ST-E00494:101:HF72TALXX:1:2110:22445:62452,ST-E00494:101:HF72TALXX:1:2120:29823:40389,ST-E00494:101:…
C1_R1	GaLu96scf_13:888819|889222	GaLu96scf_13	888819	889222	14	1_2_1	98	0.222	intergenic_region	n/a	+	ST-E00494:101:HF72TALXX:1:1105:18304:49971,ST-E00494:101:HF72TALXX:1:1107:28848:48125,ST-E00494:101:HF72TALXX:1:1109:2473:47158,ST-E00494:101:HF72TALXX:1:1112:30421:18924,ST-E00494:101:HF72TALXX:1:1202:19116:45435,ST-E00494:101:HF72TALXX:1:1213:15331:49707,ST-E00494:101:HF72TALXX:1:1216:21765:10468,ST-E00494:101:HF72TALXX:1:2112:32248:21174,ST-E00494:101:HF72TALXX:1:2115:25631:70223,ST-E00494:101…
C1_R1	GaLu96scf_13:889170|889520	GaLu96scf_13	889170	889520	12	0_2_2	55	0.304	intergenic_region	n/a	+	ST-E00494:101:HF72TALXX:1:1107:17980:1274,ST-E00494:101:HF72TALXX:1:1111:30381:19627,ST-E00494:101:HF72TALXX:1:1208:18852:50463,ST-E00494:101:HF72TALXX:1:1212:13738:24620,ST-E00494:101:HF72TALXX:1:1222:4300:67551,ST-E00494:101:HF72TALXX:1:2111:27397:6442,ST-E00494:101:HF72TALXX:1:2118:19908:15057,ST-E00494:101:HF72TALXX:1:2119:19634:35115,ST-E00494:101:HF72TALXX:1:2204:25986:55121,ST-E00494:101:H…
C1_R1	GaLu96scf_13:1002067|1002338	GaLu96scf_13	1002067	1002338	11	1_2_1	0	1	exon	GL21206-G,	+	ST-E00494:101:HF72TALXX:1:1124:10531:66039,ST-E00494:101:HF72TALXX:1:1206:29883:26747,ST-E00494:101:HF72TALXX:1:2108:17594:38368,ST-E00494:101:HF72TALXX:1:2116:15412:67779,ST-E00494:101:HF72TALXX:1:2117:4087:29982,ST-E00494:101:HF72TALXX:1:2119:19522:16639,ST-E00494:101:HF72TALXX:1:2215:10399:59727,ST-E00494:101:HF72TALXX:1:2215:10348:59745,ST-E00494:101:HF72TALXX:1:2215:10795:59780,ST-E00494:101…
C1_R1	GaLu96scf_13:1074641|1075149	GaLu96scf_13	1074641	1075149	7	1_1_1	32	0.304	intron	GL21210-G,	+	ST-E00494:101:HF72TALXX:1:2212:2280:5546,ST-E00494:101:HF72TALXX:1:2212:1458:7392,ST-E00494:101:HF72TALXX:1:1122:5720:61257,ST-E00494:101:HF72TALXX:1:2111:23520:28839,ST-E00494:101:HF72TALXX:1:2118:18040:48248,ST-E00494:101:HF72TALXX:1:2124:16478:18889,ST-E00494:101:HF72TALXX:1:2206:26626:52256,
C1_R1	GaLu96scf_13:1074641|1075413	GaLu96scf_13	1074641	1075413	16	0_2_3	22	0.593	intron	GL21210-G,	+	ST-E00494:101:HF72TALXX:1:1105:16488:24638,ST-E00494:101:HF72TALXX:1:1105:16427:24814,ST-E00494:101:HF72TALXX:1:1111:23277:40091,ST-E00494:101:HF72TALXX:1:1123:17563:43870,ST-E00494:101:HF72TALXX:1:1124:3660:59552,ST-E00494:101:HF72TALXX:1:1208:12855:32760,ST-E00494:101:HF72TALXX:1:1211:14793:46771,ST-E00494:101:HF72TALXX:1:2106:15493:10960,ST-E00494:101:HF72TALXX:1:2112:23196:71559,ST-E00494:101…
C1_R1	GaLu96scf_13:1098694|1099122	GaLu96scf_13	1098694	1099122	20	1_2_3	96	0.294	exon	GL21213-G,	+	ST-E00494:101:HF72TALXX:1:1104:31020:29033,ST-E00494:101:HF72TALXX:1:1105:4584:62628,ST-E00494:101:HF72TALXX:1:1106:7151:19188,ST-E00494:101:HF72TALXX:1:1109:4259:20647,ST-E00494:101:HF72TALXX:1:1115:15453:7761,ST-E00494:101:HF72TALXX:1:1115:7080:38684,ST-E00494:101:HF72TALXX:1:1203:17401:9449,ST-E00494:101:HF72TALXX:1:1216:14590:41778,ST-E00494:101:HF72TALXX:1:1217:14184:41954,ST-E00494:101:HF72…
C1_R1	GaLu96scf_13:1104140|1104490	GaLu96scf_13	1104140	1104490	7	3_2_0	3	0.824	exon	GL21214-G,	+	ST-E00494:101:HF72TALXX:1:1118:25530:6091,ST-E00494:101:HF72TALXX:1:2102:4239:56510,ST-E00494:101:HF72TALXX:1:2221:2838:69871,ST-E00494:101:HF72TALXX:1:1101:17432:3876,ST-E00494:101:HF72TALXX:1:1211:17655:57108,ST-E00494:101:HF72TALXX:1:2111:10724:45839,ST-E00494:101:HF72TALXX:1:2122:14499:10222,
C1_R1	GaLu96scf_14:5492|5789	GaLu96scf_14	5492	5789	12	2_2_0	51	0.32	exon	GL21375-G,	+	ST-E00494:101:HF72TALXX:1:1111:3518:3858,ST-E00494:101:HF72TALXX:1:1114:10521:56422,ST-E00494:101:HF72TALXX:1:1120:3163:66320,ST-E00494:101:HF72TALXX:1:1211:29072:42112,ST-E00494:101:HF72TALXX:1:1222:29904:69150,ST-E00494:101:HF72TALXX:1:1223:30533:12191,ST-E00494:101:HF72TALXX:1:2109:27559:57917,ST-E00494:101:HF72TALXX:1:2112:19441:54576,ST-E00494:101:HF72TALXX:1:2119:12246:69678,ST-E00494:101:H…
C1_R1	GaLu96scf_14:39591|39970	GaLu96scf_14	39591	39970	15	3_4_0	1	0.968	intergenic_region	n/a	+	ST-E00494:101:HF72TALXX:1:1103:5061:60360,ST-E00494:101:HF72TALXX:1:1115:18832:36926,ST-E00494:101:HF72TALXX:1:1119:30147:6917,ST-E00494:101:HF72TALXX:1:1123:23693:11136,ST-E00494:101:HF72TALXX:1:1219:24139:61521,ST-E00494:101:HF72TALXX:1:1224:16417:18784,ST-E00494:101:HF72TALXX:1:2105:19553:57266,ST-E00494:101:HF72TALXX:1:2212:19471:34377,ST-E00494:101:HF72TALXX:1:2215:25550:10345,ST-E00494:101:…
C1_R1	GaLu96scf_14:46580|46834	GaLu96scf_14	46580	46834	13	2_0_2	25	0.51	exon	GL21272-G,	+	ST-E00494:101:HF72TALXX:1:1111:26534:14406,ST-E00494:101:HF72TALXX:1:1112:25175:25060,ST-E00494:101:HF72TALXX:1:1124:2676:40161,ST-E00494:101:HF72TALXX:1:1124:20172:57038,ST-E00494:101:HF72TALXX:1:1205:20872:5054,ST-E00494:101:HF72TALXX:1:2103:26920:38420,ST-E00494:101:HF72TALXX:1:2103:27275:40302,ST-E00494:101:HF72TALXX:1:2104:4746:42095,ST-E00494:101:HF72TALXX:1:2110:27702:17096,ST-E00494:101:H…
C1_R1	GaLu96scf_14:124392|124645	GaLu96scf_14	124392	124645	70	16_13_1	38	0.787	exon	GL21387-G,	-	ST-E00494:101:HF72TALXX:1:1101:12023:39370,ST-E00494:101:HF72TALXX:1:1104:8643:6724,ST-E00494:101:HF72TALXX:1:1108:21105:18924,ST-E00494:101:HF72TALXX:1:1110:2402:29455,ST-E00494:101:HF72TALXX:1:1110:2869:29912,ST-E00494:101:HF72TALXX:1:1110:30482:61468,ST-E00494:101:HF72TALXX:1:1112:3194:72807,ST-E00494:101:HF72TALXX:1:1113:22648:56616,ST-E00494:101:HF72TALXX:1:1116:17310:42622,ST-E00494:101:HF7…
C1_R1	GaLu96scf_14:125921|126149	GaLu96scf_14	125921	126149	19	3_3_0	180	0.174	exon	GL21387-G,	-	ST-E00494:101:HF72TALXX:1:1103:17442:34553,ST-E00494:101:HF72TALXX:1:1115:4350:71612,ST-E00494:101:HF72TALXX:1:1118:26981:46050,ST-E00494:101:HF72TALXX:1:1118:28757:47263,ST-E00494:101:HF72TALXX:1:1202:32289:12912,ST-E00494:101:HF72TALXX:1:1207:20628:7761,ST-E00494:101:HF72TALXX:1:1211:23794:39299,ST-E00494:101:HF72TALXX:1:1211:24261:60677,ST-E00494:101:HF72TALXX:1:1214:3376:18871,ST-E00494:101:H…
C1_R1	GaLu96scf_14:280064|280430	GaLu96scf_14	280064	280430	8	4_3_0	0	1	exon	GL21287-G,	+	ST-E00494:101:HF72TALXX:1:1102:26961:45523,ST-E00494:101:HF72TALXX:1:1109:24119:51078,ST-E00494:101:HF72TALXX:1:1114:24870:47035,ST-E00494:101:HF72TALXX:1:1114:26413:68271,ST-E00494:101:HF72TALXX:1:1124:7567:27292,ST-E00494:101:HF72TALXX:1:2116:14286:15689,ST-E00494:101:HF72TALXX:1:2220:28361:44362,ST-E00494:101:HF72TALXX:1:2119:9851:22915,
C1_R1	GaLu96scf_14:294415|294692	GaLu96scf_14	294415	294692	17	2_2_0	39	0.466	intron	GL18545-G,	+	ST-E00494:101:HF72TALXX:1:1119:7669:41427,ST-E00494:101:HF72TALXX:1:1120:7263:48353,ST-E00494:101:HF72TALXX:1:1121:1884:3173,ST-E00494:101:HF72TALXX:1:1202:32309:19733,ST-E00494:101:HF72TALXX:1:1202:10876:66918,ST-E00494:101:HF72TALXX:1:1205:31893:11699,ST-E00494:101:HF72TALXX:1:1205:22242:71453,ST-E00494:101:HF72TALXX:1:1210:12297:26730,ST-E00494:101:HF72TALXX:1:1224:25185:37102,ST-E00494:101:HF…
C1_R1	GaLu96scf_14:295186|295479	GaLu96scf_14	295186	295479	26	8_7_0	92	0.361	exon	GL18545-G,	+	ST-E00494:101:HF72TALXX:1:1102:12672:43237,ST-E00494:101:HF72TALXX:1:1106:1326:3401,ST-E00494:101:HF72TALXX:1:1110:17107:48705,ST-E00494:101:HF72TALXX:1:1113:26078:56651,ST-E00494:101:HF72TALXX:1:1201:5923:56053,ST-E00494:101:HF72TALXX:1:1202:26717:17535,ST-E00494:101:HF72TALXX:1:1205:16731:65740,ST-E00494:101:HF72TALXX:1:1206:24282:28330,ST-E00494:101:HF72TALXX:1:1210:4462:38262,ST-E00494:101:HF…
C1_R1	GaLu96scf_14:409848|410039	GaLu96scf_14	409848	410039	6	2_2_0	48	0.2	intergenic_region	n/a	-	ST-E00494:101:HF72TALXX:1:1115:11028:24356,ST-E00494:101:HF72TALXX:1:1208:8197:4262,ST-E00494:101:HF72TALXX:1:1217:26494:21930,ST-E00494:101:HF72TALXX:1:2216:29518:26466,ST-E00494:101:HF72TALXX:1:1113:32400:33146,ST-E00494:101:HF72TALXX:1:2113:12814:23337,
C1_R1	GaLu96scf_14:430113|430420	GaLu96scf_14	430113	430420	21	2_1_0	0	1	intergenic_region	n/a	+	ST-E00494:101:HF72TALXX:1:1121:9110:45118,ST-E00494:101:HF72TALXX:1:2107:16691:37366,ST-E00494:101:HF72TALXX:1:2108:23206:45136,ST-E00494:101:HF72TALXX:1:2121:20314:4966,ST-E00494:101:HF72TALXX:1:2223:23876:58532,ST-E00494:101:HF72TALXX:1:1109:2930:51711,ST-E00494:101:HF72TALXX:1:1116:27022:4210,ST-E00494:101:HF72TALXX:1:1207:20943:58092,ST-E00494:101:HF72TALXX:1:1209:4371:65845,ST-E00494:101:HF7…
C1_R1	GaLu96scf_14:511655|512021	GaLu96scf_14	511655	512021	8	3_4_0	224	0.067	exon	GL27200-G,	+	ST-E00494:101:HF72TALXX:1:1109:22211:51535,ST-E00494:101:HF72TALXX:1:1109:23043:51887,ST-E00494:101:HF72TALXX:1:1208:32613:37770,ST-E00494:101:HF72TALXX:1:1222:9323:33146,ST-E00494:101:HF72TALXX:1:2103:18944:10644,ST-E00494:101:HF72TALXX:1:2202:18690:39387,ST-E00494:101:HF72TALXX:1:2210:7507:24937,ST-E00494:101:HF72TALXX:1:1113:9831:36311,
C1_R1	GaLu96scf_14:731710|732043	GaLu96scf_14	731710	732043	35	7_5_3	199	0.26	exon	GL21362-G,	-	ST-E00494:101:HF72TALXX:1:1109:18487:39528,ST-E00494:101:HF72TALXX:1:1111:28067:6899,ST-E00494:101:HF72TALXX:1:1112:13697:70680,ST-E00494:101:HF72TALXX:1:1113:31943:21456,ST-E00494:101:HF72TALXX:1:1114:11160:39844,ST-E00494:101:HF72TALXX:1:1116:16173:6161,ST-E00494:101:HF72TALXX:1:1119:10663:30474,ST-E00494:101:HF72TALXX:1:1119:10815:30562,ST-E00494:101:HF72TALXX:1:1119:18730:64070,ST-E00494:101:…
C1_R1	GaLu96scf_14:819658|820068	GaLu96scf_14	819658	820068	7	2_1_1	96	0.127	exon	GL21448-G,	-	ST-E00494:101:HF72TALXX:1:1121:28077:7093,ST-E00494:101:HF72TALXX:1:1121:28087:7110,ST-E00494:101:HF72TALXX:1:2119:18599:15109,ST-E00494:101:HF72TALXX:1:2124:2514:55174,ST-E00494:101:HF72TALXX:1:2204:24698:7216,ST-E00494:101:HF72TALXX:1:2210:23591:7796,ST-E00494:101:HF72TALXX:1:2210:17858:35801,
C1_R1	GaLu96scf_14:824760|825089	GaLu96scf_14	824760	825089	6	1_1_2	19	0.387	intergenic_region	n/a	-	ST-E00494:101:HF72TALXX:1:1108:2392:48986,ST-E00494:101:HF72TALXX:1:1114:3772:67621,ST-E00494:101:HF72TALXX:1:1205:25398:59200,ST-E00494:101:HF72TALXX:1:2210:28331:43466,ST-E00494:101:HF72TALXX:1:2215:21014:59516,ST-E00494:101:HF72TALXX:1:2220:22597:42745,
C1_R1	GaLu96scf_14:824760|825219	GaLu96scf_14	824760	825219	29	3_3_8	19	0.753	intergenic_region	n/a	-	ST-E00494:101:HF72TALXX:1:1101:25063:48810,ST-E00494:101:HF72TALXX:1:1101:25134:48898,ST-E00494:101:HF72TALXX:1:1109:28057:3190,ST-E00494:101:HF72TALXX:1:1114:13423:6425,ST-E00494:101:HF72TALXX:1:1118:25631:6513,ST-E00494:101:HF72TALXX:1:1124:17533:7532,ST-E00494:101:HF72TALXX:1:1202:25753:61855,ST-E00494:101:HF72TALXX:1:1202:26017:62487,ST-E00494:101:HF72TALXX:1:1205:27671:26993,ST-E00494:101:HF…
C1_R1	GaLu96scf_14:879884|880366	GaLu96scf_14	879884	880366	7	1_1_1	5	0.737	exon	GL21447-G,	+	ST-E00494:101:HF72TALXX:1:1202:27154:2294,ST-E00494:101:HF72TALXX:1:1215:28250:29191,ST-E00494:101:HF72TALXX:1:2105:3630:52397,ST-E00494:101:HF72TALXX:1:2119:28889:33041,ST-E00494:101:HF72TALXX:1:2207:27387:60571,ST-E00494:101:HF72TALXX:1:2209:5680:19381,ST-E00494:101:HF72TALXX:1:2221:3945:41198,
C1_R1	GaLu96scf_14:897032|897777	GaLu96scf_14	897032	897777	9	2_2_0	11	0.621	intergenic_region	n/a	-	ST-E00494:101:HF72TALXX:1:1101:22120:13263,ST-E00494:101:HF72TALXX:1:1118:22384:60659,ST-E00494:101:HF72TALXX:1:1209:22079:45892,ST-E00494:101:HF72TALXX:1:1214:16133:45400,ST-E00494:101:HF72TALXX:1:1218:14072:62118,ST-E00494:101:HF72TALXX:1:2207:20801:9747,ST-E00494:101:HF72TALXX:1:1101:18304:16920,ST-E00494:101:HF72TALXX:1:1121:28534:2575,ST-E00494:101:HF72TALXX:1:1211:30675:24356,
C1_R1	GaLu96scf_14:950703|951004	GaLu96scf_14	950703	951004	9	2_3_1	2	0.9	intergenic_region	n/a	+	ST-E00494:101:HF72TALXX:1:2102:27042:66091,ST-E00494:101:HF72TALXX:1:2107:3011:38631,ST-E00494:101:HF72TALXX:1:2120:31872:13351,ST-E00494:101:HF72TALXX:1:2123:9597:25886,ST-E00494:101:HF72TALXX:1:2205:28402:70451,ST-E00494:101:HF72TALXX:1:2214:23378:60519,ST-E00494:101:HF72TALXX:1:2215:29132:12050,ST-E00494:101:HF72TALXX:1:2215:29132:12086,ST-E00494:101:HF72TALXX:1:2221:4279:12103,
C1_R1	GaLu96scf_14:977561|978372	GaLu96scf_14	977561	978372	14	4_4_0	50	0.359	exon	GL27220-G,	+	ST-E00494:101:HF72TALXX:1:1103:17066:65019,ST-E00494:101:HF72TALXX:1:1103:17026:65195,ST-E00494:101:HF72TALXX:1:1103:17198:65353,ST-E00494:101:HF72TALXX:1:1106:1560:71629,ST-E00494:101:HF72TALXX:1:1106:1671:71682,ST-E00494:101:HF72TALXX:1:1109:26768:26167,ST-E00494:101:HF72TALXX:1:1118:26880:13000,ST-E00494:101:HF72TALXX:1:1120:29366:13052,ST-E00494:101:HF72TALXX:1:1219:1397:5247,ST-E00494:101:HF…
C1_R1	GaLu96scf_15:263706|264117	GaLu96scf_15	263706	264117	8	2_0_2	48	0.25	intergenic_region	n/a	+	ST-E00494:101:HF72TALXX:1:1117:28371:61433,ST-E00494:101:HF72TALXX:1:1211:13555:72051,ST-E00494:101:HF72TALXX:1:1221:6157:17852,ST-E00494:101:HF72TALXX:1:2105:20679:64456,ST-E00494:101:HF72TALXX:1:2122:13991:33920,ST-E00494:101:HF72TALXX:1:2122:11657:35432,ST-E00494:101:HF72TALXX:1:2212:20740:22616,ST-E00494:101:HF72TALXX:1:2222:25276:38526,
C1_R1	GaLu96scf_15:313166|313365	GaLu96scf_15	313166	313365	10	1_2_0	92	0.179	exon	GL21534-G,	-	ST-E00494:101:HF72TALXX:1:1206:25926:3788,ST-E00494:101:HF72TALXX:1:1207:26047:24849,ST-E00494:101:HF72TALXX:1:1209:21755:30632,ST-E00494:101:HF72TALXX:1:2101:6908:52484,ST-E00494:101:HF72TALXX:1:2110:13149:45997,ST-E00494:101:HF72TALXX:1:2203:15453:64333,ST-E00494:101:HF72TALXX:1:2206:32339:41936,ST-E00494:101:HF72TALXX:1:2219:27113:9501,ST-E00494:101:HF72TALXX:1:2219:26880:9976,ST-E00494:101:HF…
C1_R1	GaLu96scf_15:433547|433885	GaLu96scf_15	433547	433885	6	2_2_0	9	0.571	intergenic_region	n/a	+	ST-E00494:101:HF72TALXX:1:1122:18071:8218,ST-E00494:101:HF72TALXX:1:2101:31284:70627,ST-E00494:101:HF72TALXX:1:2113:26423:71735,ST-E00494:101:HF72TALXX:1:2114:8288:43905,ST-E00494:101:HF72TALXX:1:2120:8318:60554,ST-E00494:101:HF72TALXX:1:2122:22211:49672,
C1_R1	GaLu96scf_15:444299|444909	GaLu96scf_15	444299	444909	3	1_0_2	33	0.154	intergenic_region	n/a	-	ST-E00494:101:HF72TALXX:1:1124:6096:44468,ST-E00494:101:HF72TALXX:1:2108:31619:28242,ST-E00494:101:HF72TALXX:1:2110:24038:39440,
C1_R1	GaLu96scf_15:510982|511392	GaLu96scf_15	510982	511392	12	1_2_1	26	0.48	intergenic_region	n/a	+	ST-E00494:101:HF72TALXX:1:1108:25154:28611,ST-E00494:101:HF72TALXX:1:1114:3559:44257,ST-E00494:101:HF72TALXX:1:1118:30228:17008,ST-E00494:101:HF72TALXX:1:2102:24363:10081,ST-E00494:101:HF72TALXX:1:2103:12631:42710,ST-E00494:101:HF72TALXX:1:2103:12773:42710,ST-E00494:101:HF72TALXX:1:2208:6674:17096,ST-E00494:101:HF72TALXX:1:2208:29883:20981,ST-E00494:101:HF72TALXX:1:2208:30168:21122,ST-E00494:101:…
C1_R1	GaLu96scf_15:527992|528366	GaLu96scf_15	527992	528366	11	1_2_2	2767	0.008	exon	GL21580-G,	+	ST-E00494:101:HF72TALXX:1:1103:8105:48511,ST-E00494:101:HF72TALXX:1:1111:25388:32004,ST-E00494:101:HF72TALXX:1:1215:28270:12771,ST-E00494:101:HF72TALXX:1:2109:30127:68236,ST-E00494:101:HF72TALXX:1:2124:18974:14705,ST-E00494:101:HF72TALXX:1:2201:16792:31494,ST-E00494:101:HF72TALXX:1:2204:5649:42288,ST-E00494:101:HF72TALXX:1:2206:18477:50375,ST-E00494:101:HF72TALXX:1:2212:18355:62716,ST-E00494:101:…
C1_R1	GaLu96scf_15:528105|528366	GaLu96scf_15	528105	528366	14	2_2_0	3326	0.008	exon	GL21580-G,	+	ST-E00494:101:HF72TALXX:1:1102:9039:70768,ST-E00494:101:HF72TALXX:1:1114:28452:57460,ST-E00494:101:HF72TALXX:1:1208:22019:4649,ST-E00494:101:HF72TALXX:1:1212:31700:60343,ST-E00494:101:HF72TALXX:1:1221:15229:3753,ST-E00494:101:HF72TALXX:1:1221:15392:3788,ST-E00494:101:HF72TALXX:1:1224:12905:30843,ST-E00494:101:HF72TALXX:1:2105:6228:6231,ST-E00494:101:HF72TALXX:1:2108:12002:24989,ST-E00494:101:HF72…
C1_R1	GaLu96scf_15:573884|574138	GaLu96scf_15	573884	574138	40	6_7_1	108	0.426	exon	GL21586-G,	-	ST-E00494:101:HF72TALXX:1:1103:28300:52836,ST-E00494:101:HF72TALXX:1:1107:10693:26941,ST-E00494:101:HF72TALXX:1:1107:21359:73370,ST-E00494:101:HF72TALXX:1:1109:9973:11418,ST-E00494:101:HF72TALXX:1:1111:20862:7357,ST-E00494:101:HF72TALXX:1:1112:18325:4087,ST-E00494:101:HF72TALXX:1:1124:29488:6653,ST-E00494:101:HF72TALXX:1:1204:32451:64914,ST-E00494:101:HF72TALXX:1:1205:3265:10380,ST-E00494:101:HF7…
C1_R1	GaLu96scf_15:573884|574306	GaLu96scf_15	573884	574306	19	0_2_2	91	0.295	exon	GL21586-G,	-	ST-E00494:101:HF72TALXX:1:1107:29376:26361,ST-E00494:101:HF72TALXX:1:1114:27468:32654,ST-E00494:101:HF72TALXX:1:1114:27549:32725,ST-E00494:101:HF72TALXX:1:1115:16254:18010,ST-E00494:101:HF72TALXX:1:1115:18984:46120,ST-E00494:101:HF72TALXX:1:1205:18741:69115,ST-E00494:101:HF72TALXX:1:1211:18994:21772,ST-E00494:101:HF72TALXX:1:1215:23307:35256,ST-E00494:101:HF72TALXX:1:2102:14286:7814,ST-E00494:101…
C1_R1	GaLu96scf_15:574045|574306	GaLu96scf_15	574045	574306	5	1_0_2	82	0.109	exon	GL21586-G,	-	ST-E00494:101:HF72TALXX:1:2206:5751:60853,ST-E00494:101:HF72TALXX:1:1122:8856:12402,ST-E00494:101:HF72TALXX:1:2105:20801:64316,ST-E00494:101:HF72TALXX:1:2206:6106:60765,ST-E00494:101:HF72TALXX:1:2215:26047:17711,
C1_R1	GaLu96scf_15:577642|578017	GaLu96scf_15	577642	578017	16	2_0_3	301	0.096	exon	GL21539-G,	+	ST-E00494:101:HF72TALXX:1:1105:7172:17008,ST-E00494:101:HF72TALXX:1:1105:22019:63507,ST-E00494:101:HF72TALXX:1:1116:21907:31810,ST-E00494:101:HF72TALXX:1:1217:14052:46191,ST-E00494:101:HF72TALXX:1:2103:17726:39475,ST-E00494:101:HF72TALXX:1:2105:9983:4192,ST-E00494:101:HF72TALXX:1:2111:16721:73106,ST-E00494:101:HF72TALXX:1:2124:6187:29050,ST-E00494:101:HF72TALXX:1:2202:31558:15057,ST-E00494:101:HF…
C1_R1	GaLu96scf_15:577642|578307	GaLu96scf_15	577642	578307	4	0_2_2	352	0.022	exon	GL21539-G,	+	ST-E00494:101:HF72TALXX:1:1219:26342:63120,ST-E00494:101:HF72TALXX:1:2104:16254:40266,ST-E00494:101:HF72TALXX:1:2208:2392:64808,ST-E00494:101:HF72TALXX:1:2219:3813:13158,
C1_R1	GaLu96scf_15:577801|578307	GaLu96scf_15	577801	578307	25	3_6_3	307	0.14	exon	GL21539-G,	+	ST-E00494:101:HF72TALXX:1:1101:13839:71875,ST-E00494:101:HF72TALXX:1:1104:5923:26167,ST-E00494:101:HF72TALXX:1:1105:22404:41849,ST-E00494:101:HF72TALXX:1:1107:17452:26519,ST-E00494:101:HF72TALXX:1:1117:32045:33023,ST-E00494:101:HF72TALXX:1:1120:27042:49179,ST-E00494:101:HF72TALXX:1:1121:23703:14670,ST-E00494:101:HF72TALXX:1:1122:13961:30879,ST-E00494:101:HF72TALXX:1:1210:6644:41057,ST-E00494:101:…
C1_R1	GaLu96scf_15:577956|578307	GaLu96scf_15	577956	578307	5	2_3_0	280	0.034	exon	GL21539-G,	+	ST-E00494:101:HF72TALXX:1:1113:17574:36469,ST-E00494:101:HF72TALXX:1:1205:24880:4192,ST-E00494:101:HF72TALXX:1:1218:32613:51482,ST-E00494:101:HF72TALXX:1:2213:24048:26027,ST-E00494:101:HF72TALXX:1:2208:14407:8482,
C1_R1	GaLu96scf_15:704340|704534	GaLu96scf_15	704340	704534	5	2_2_0	58	0.147	exon	GL27264-G,	+	ST-E00494:101:HF72TALXX:1:1106:14154:67041,ST-E00494:101:HF72TALXX:1:1118:15229:33639,ST-E00494:101:HF72TALXX:1:1118:15026:36662,ST-E00494:101:HF72TALXX:1:2116:29061:4087,ST-E00494:101:HF72TALXX:1:2210:23094:45927,
C1_R1	GaLu96scf_15:736549|736785	GaLu96scf_15	736549	736785	10	2_2_0	58	0.256	exon	GL18644-G,	+	ST-E00494:101:HF72TALXX:1:1106:12824:19452,ST-E00494:101:HF72TALXX:1:1216:26271:12859,ST-E00494:101:HF72TALXX:1:2109:21531:61573,ST-E00494:101:HF72TALXX:1:2117:9739:51869,ST-E00494:101:HF72TALXX:1:2205:9404:25095,ST-E00494:101:HF72TALXX:1:2211:25692:50885,ST-E00494:101:HF72TALXX:1:2213:7304:26273,ST-E00494:101:HF72TALXX:1:2216:25428:58444,ST-E00494:101:HF72TALXX:1:2218:9445:31107,ST-E00494:101:HF…
C1_R1	GaLu96scf_15:786638|786968	GaLu96scf_15	786638	786968	3	2_2_0	2	0.75	intron	GL21600-G,	-	ST-E00494:101:HF72TALXX:1:1213:5629:1538,ST-E00494:101:HF72TALXX:1:2115:32471:17166,ST-E00494:101:HF72TALXX:1:2120:3366:68008,
C1_R1	GaLu96scf_15:791487|791712	GaLu96scf_15	791487	791712	8	2_2_0	9	0.64	exon	GL21542-G,	+	ST-E00494:101:HF72TALXX:1:1201:7507:35801,ST-E00494:101:HF72TALXX:1:1221:15554:66795,ST-E00494:101:HF72TALXX:1:1222:19015:14424,ST-E00494:101:HF72TALXX:1:2123:3873:62417,ST-E00494:101:HF72TALXX:1:2204:19705:64070,ST-E00494:101:HF72TALXX:1:2209:29072:35502,ST-E00494:101:HF72TALXX:1:2212:25692:53065,ST-E00494:101:HF72TALXX:1:2222:21887:31459,
C1_R1	GaLu96scf_15:817687|817952	GaLu96scf_15	817687	817952	13	4_2_2	55	0.321	exon	GL21508-G,	+	ST-E00494:101:HF72TALXX:1:1101:25966:8710,ST-E00494:101:HF72TALXX:1:1107:15899:22845,ST-E00494:101:HF72TALXX:1:1107:15930:23108,ST-E00494:101:HF72TALXX:1:1110:7080:47509,ST-E00494:101:HF72TALXX:1:1121:9120:31670,ST-E00494:101:HF72TALXX:1:1121:1509:35678,ST-E00494:101:HF72TALXX:1:1208:26555:26466,ST-E00494:101:HF72TALXX:1:1210:7162:59429,ST-E00494:101:HF72TALXX:1:2116:5781:37524,ST-E00494:101:HF72…
C1_R1	GaLu96scf_15:838753|838907	GaLu96scf_15	838753	838907	2	2_2_0	114	0.034	exon	GL21608-G,	-	ST-E00494:101:HF72TALXX:1:1108:14742:48476,ST-E00494:101:HF72TALXX:1:1119:31943:58479,
C1_R1	GaLu96scf_15:889593|889844	GaLu96scf_15	889593	889844	10	2_2_0	248	0.075	exon	GL21511-G,	+	ST-E00494:101:HF72TALXX:1:1101:1996:20665,ST-E00494:101:HF72TALXX:1:1105:22333:55790,ST-E00494:101:HF72TALXX:1:1122:28899:31863,ST-E00494:101:HF72TALXX:1:1122:29082:36856,ST-E00494:101:HF72TALXX:1:1217:31416:45751,ST-E00494:101:HF72TALXX:1:1218:17188:57706,ST-E00494:101:HF72TALXX:1:1222:3965:22915,ST-E00494:101:HF72TALXX:1:2116:21410:61714,ST-E00494:101:HF72TALXX:1:2123:22759:62083,ST-E00494:101:…
C1_R1	GaLu96scf_15:966921|967395	GaLu96scf_15	966921	967395	23	1_1_3	53	0.465	exon	GL21618-G,	-	ST-E00494:101:HF72TALXX:1:1104:25337:72385,ST-E00494:101:HF72TALXX:1:1109:26585:58690,ST-E00494:101:HF72TALXX:1:1119:11434:33463,ST-E00494:101:HF72TALXX:1:1202:9252:13967,ST-E00494:101:HF72TALXX:1:1211:4523:70539,ST-E00494:101:HF72TALXX:1:1215:6898:18854,ST-E00494:101:HF72TALXX:1:1221:29041:45681,ST-E00494:101:HF72TALXX:1:2214:18101:42235,ST-E00494:101:HF72TALXX:1:1101:19776:3682,ST-E00494:101:HF…
C1_R1	GaLu96scf_16:513635|513987	GaLu96scf_16	513635	513987	21	4_4_1	17	0.712	intergenic_region	n/a	+	ST-E00494:101:HF72TALXX:1:1110:14275:14934,ST-E00494:101:HF72TALXX:1:1202:12124:13773,ST-E00494:101:HF72TALXX:1:1208:2524:13738,ST-E00494:101:HF72TALXX:1:1208:3366:14213,ST-E00494:101:HF72TALXX:1:1209:6208:67867,ST-E00494:101:HF72TALXX:1:1211:30208:42675,ST-E00494:101:HF72TALXX:1:2101:28767:42710,ST-E00494:101:HF72TALXX:1:2102:24393:52115,ST-E00494:101:HF72TALXX:1:2103:20334:69168,ST-E00494:101:H…
C1_R1	GaLu96scf_16:544241|544486	GaLu96scf_16	544241	544486	31	6_6_0	580	0.097	exon	GL18694-G,	+	ST-E00494:101:HF72TALXX:1:1101:9008:71278,ST-E00494:101:HF72TALXX:1:1111:28381:24005,ST-E00494:101:HF72TALXX:1:1113:15716:4702,ST-E00494:101:HF72TALXX:1:1116:11708:61222,ST-E00494:101:HF72TALXX:1:1122:3204:53276,ST-E00494:101:HF72TALXX:1:1206:8136:60694,ST-E00494:101:HF72TALXX:1:1207:29406:12806,ST-E00494:101:HF72TALXX:1:1207:18933:13123,ST-E00494:101:HF72TALXX:1:1208:22019:19592,ST-E00494:101:HF…
C1_R1	GaLu96scf_16:604577|605067	GaLu96scf_16	604577	605067	35	6_10_3	25	0.737	exon	GL21653-G,	-	ST-E00494:101:HF72TALXX:1:1102:6197:21860,ST-E00494:101:HF72TALXX:1:1104:24718:45822,ST-E00494:101:HF72TALXX:1:1112:19045:59833,ST-E00494:101:HF72TALXX:1:1113:29853:32848,ST-E00494:101:HF72TALXX:1:1118:15442:44626,ST-E00494:101:HF72TALXX:1:1118:15453:44644,ST-E00494:101:HF72TALXX:1:1118:15473:44714,ST-E00494:101:HF72TALXX:1:1120:18467:49127,ST-E00494:101:HF72TALXX:1:1206:31872:11312,ST-E00494:101…
C1_R1	GaLu96scf_16:604799|605067	GaLu96scf_16	604799	605067	11	3_3_0	55	0.286	exon	GL21653-G,	-	ST-E00494:101:HF72TALXX:1:1103:19207:31459,ST-E00494:101:HF72TALXX:1:1106:23033:39844,ST-E00494:101:HF72TALXX:1:1123:10653:10521,ST-E00494:101:HF72TALXX:1:1206:31730:43624,ST-E00494:101:HF72TALXX:1:1208:27996:16410,ST-E00494:101:HF72TALXX:1:1213:14925:50973,ST-E00494:101:HF72TALXX:1:1219:27052:26906,ST-E00494:101:HF72TALXX:1:1219:26951:27222,ST-E00494:101:HF72TALXX:1:2118:19410:62822,ST-E00494:10…
C1_R1	GaLu96scf_16:607480|608085	GaLu96scf_16	607480	608085	20	4_4_0	22	0.645	exon	GL21693-G,	-	ST-E00494:101:HF72TALXX:1:1105:18477:71471,ST-E00494:101:HF72TALXX:1:1107:2676:19100,ST-E00494:101:HF72TALXX:1:1112:29721:35889,ST-E00494:101:HF72TALXX:1:1120:21125:70609,ST-E00494:101:HF72TALXX:1:1204:21186:34148,ST-E00494:101:HF72TALXX:1:1204:32583:65248,ST-E00494:101:HF72TALXX:1:1212:23652:25095,ST-E00494:101:HF72TALXX:1:1212:15818:25693,ST-E00494:101:HF72TALXX:1:1214:26808:9677,ST-E00494:101:…
C1_R1	GaLu96scf_16:622308|622693	GaLu96scf_16	622308	622693	41	7_10_2	22	0.788	exon	GL21694-G,	-	ST-E00494:101:HF72TALXX:1:1102:32309:16850,ST-E00494:101:HF72TALXX:1:1102:8217:58057,ST-E00494:101:HF72TALXX:1:1104:11525:29894,ST-E00494:101:HF72TALXX:1:1105:29863:48476,ST-E00494:101:HF72TALXX:1:1108:26210:37155,ST-E00494:101:HF72TALXX:1:1108:21044:50568,ST-E00494:101:HF72TALXX:1:1109:7872:27398,ST-E00494:101:HF72TALXX:1:1109:9354:29894,ST-E00494:101:HF72TALXX:1:1114:28026:57811,ST-E00494:101:H…
C1_R1	GaLu96scf_16:623236|623891	GaLu96scf_16	623236	623891	9	1_1_1	7	0.72	intron	GL21694-G,	-	ST-E00494:101:HF72TALXX:1:1208:8115:55596,ST-E00494:101:HF72TALXX:1:1208:2737:63050,ST-E00494:101:HF72TALXX:1:1213:23033:42517,ST-E00494:101:HF72TALXX:1:1214:15990:56756,ST-E00494:101:HF72TALXX:1:2113:6867:29419,ST-E00494:101:HF72TALXX:1:2116:28615:4403,ST-E00494:101:HF72TALXX:1:2118:12834:6671,ST-E00494:101:HF72TALXX:1:2211:21765:31986,ST-E00494:101:HF72TALXX:1:2214:4716:64580,
C1_R1	GaLu96scf_16:675162|675427	GaLu96scf_16	675162	675427	23	2_0_3	24	0.657	exon	GL15686-G,	+	ST-E00494:101:HF72TALXX:1:1103:21450:5458,ST-E00494:101:HF72TALXX:1:1103:25814:26589,ST-E00494:101:HF72TALXX:1:1108:7466:52818,ST-E00494:101:HF72TALXX:1:1111:1499:70082,ST-E00494:101:HF72TALXX:1:1214:3244:56475,ST-E00494:101:HF72TALXX:1:2106:12124:57758,ST-E00494:101:HF72TALXX:1:2106:11972:57776,ST-E00494:101:HF72TALXX:1:2116:25449:13017,ST-E00494:101:HF72TALXX:1:2124:28077:18098,ST-E00494:101:HF…
C1_R1	GaLu96scf_16:824621|824981	GaLu96scf_16	824621	824981	6	0_1_2	154	0.072	exon	GL21667-G,	-	ST-E00494:101:HF72TALXX:1:1117:7182:53522,ST-E00494:101:HF72TALXX:1:1123:28280:44784,ST-E00494:101:HF72TALXX:1:1202:2524:67427,ST-E00494:101:HF72TALXX:1:1204:29924:22563,ST-E00494:101:HF72TALXX:1:1222:21095:21051,ST-E00494:101:HF72TALXX:1:2210:2706:38702,
C1_R1	GaLu96scf_16:825492|825940	GaLu96scf_16	825492	825940	7	1_1_2	43	0.246	exon	GL18716-G,	+	ST-E00494:101:HF72TALXX:1:1101:12043:1995,ST-E00494:101:HF72TALXX:1:1111:27904:43396,ST-E00494:101:HF72TALXX:1:1111:29823:44292,ST-E00494:101:HF72TALXX:1:1217:20283:70838,ST-E00494:101:HF72TALXX:1:2118:18051:41796,ST-E00494:101:HF72TALXX:1:2201:13494:31476,ST-E00494:101:HF72TALXX:1:1111:24921:12701,
C1_R1	GaLu96scf_16:851052|851415	GaLu96scf_16	851052	851415	2	1_2_0	10	0.286	exon	GL21712-G,	-	ST-E00494:101:HF72TALXX:1:1108:13606:37682,ST-E00494:101:HF72TALXX:1:2113:23876:32830,
C1_R1	GaLu96scf_16:860998|861585	GaLu96scf_16	860998	861585	3	1_2_0	132	0.043	intergenic_region	n/a	-	ST-E00494:101:HF72TALXX:1:2104:27671:42640,ST-E00494:101:HF72TALXX:1:2104:27732:43765,ST-E00494:101:HF72TALXX:1:1121:18659:7866,
C1_R1	GaLu96scf_16:883388|883692	GaLu96scf_16	883388	883692	6	2_2_0	115	0.094	exon	GL15702-G,	-	ST-E00494:101:HF72TALXX:1:1103:4442:8482,ST-E00494:101:HF72TALXX:1:1202:15290:16938,ST-E00494:101:HF72TALXX:1:1203:18467:64914,ST-E00494:101:HF72TALXX:1:1222:24759:29824,ST-E00494:101:HF72TALXX:1:2124:25834:59429,ST-E00494:101:HF72TALXX:1:2209:27133:68008,
C1_R1	GaLu96scf_16:916728|917143	GaLu96scf_16	916728	917143	5	1_1_1	72	0.122	exon	GL21669-G,	+	ST-E00494:101:HF72TALXX:1:1104:3336:60220,ST-E00494:101:HF72TALXX:1:1109:11109:59974,ST-E00494:101:HF72TALXX:1:1114:17929:47175,ST-E00494:101:HF72TALXX:1:1216:24058:51816,ST-E00494:101:HF72TALXX:1:2219:8846:65441,
C1_R1	GaLu96scf_16:918261|918535	GaLu96scf_16	918261	918535	9	1_0_3	140	0.114	exon	GL18722-G,	-	ST-E00494:101:HF72TALXX:1:1113:28310:4931,ST-E00494:101:HF72TALXX:1:1117:15148:5054,ST-E00494:101:HF72TALXX:1:1122:19360:39141,ST-E00494:101:HF72TALXX:1:1205:14570:67551,ST-E00494:101:HF72TALXX:1:2201:29528:9712,ST-E00494:101:HF72TALXX:1:2207:26707:64667,ST-E00494:101:HF72TALXX:1:2218:19725:45329,ST-E00494:101:HF72TALXX:1:2218:19573:45347,ST-E00494:101:HF72TALXX:1:2218:19684:45365,
C1_R1	GaLu96scf_16:961744|962077	GaLu96scf_16	961744	962077	6	1_2_0	34	0.261	exon	GL21717-G,	-	ST-E00494:101:HF72TALXX:1:1110:13819:37805,ST-E00494:101:HF72TALXX:1:1209:17330:64105,ST-E00494:101:HF72TALXX:1:1223:10673:38860,ST-E00494:101:HF72TALXX:1:2224:4350:23161,ST-E00494:101:HF72TALXX:1:1104:12195:48564,ST-E00494:101:HF72TALXX:1:2222:16295:20155,
C1_R1	GaLu96scf_16:962230|962566	GaLu96scf_16	962230	962566	17	1_2_1	23	0.596	exon	GL21717-G,	-	ST-E00494:101:HF72TALXX:1:1104:6583:68553,ST-E00494:101:HF72TALXX:1:1206:19613:55473,ST-E00494:101:HF72TALXX:1:1207:5071:51096,ST-E00494:101:HF72TALXX:1:1210:21389:68992,ST-E00494:101:HF72TALXX:1:1212:11789:70328,ST-E00494:101:HF72TALXX:1:2113:20121:22950,ST-E00494:101:HF72TALXX:1:2117:13555:3137,ST-E00494:101:HF72TALXX:1:2124:10480:55508,ST-E00494:101:HF72TALXX:1:2203:20212:17412,ST-E00494:101:H…
C1_R1	GaLu96scf_17:72310|72729	GaLu96scf_17	72310	72729	41	6_3_3	79	0.509	exon	GL21904-G,	-	ST-E00494:101:HF72TALXX:1:1101:24596:54963,ST-E00494:101:HF72TALXX:1:1103:27752:44222,ST-E00494:101:HF72TALXX:1:1105:27397:3313,ST-E00494:101:HF72TALXX:1:1105:28848:12894,ST-E00494:101:HF72TALXX:1:1114:24444:17957,ST-E00494:101:HF72TALXX:1:1114:25672:18326,ST-E00494:101:HF72TALXX:1:1117:24038:2276,ST-E00494:101:HF72TALXX:1:1124:28696:72016,ST-E00494:101:HF72TALXX:1:1203:23064:20840,ST-E00494:101:…
C1_R1	GaLu96scf_17:301397|301681	GaLu96scf_17	301397	301681	19	2_2_0	110	0.257	exon	GL21921-G,	-	ST-E00494:101:HF72TALXX:1:1106:16478:7708,ST-E00494:101:HF72TALXX:1:1110:4198:58092,ST-E00494:101:HF72TALXX:1:1112:20222:21016,ST-E00494:101:HF72TALXX:1:1112:20141:21051,ST-E00494:101:HF72TALXX:1:1116:10196:23231,ST-E00494:101:HF72TALXX:1:1202:30888:62558,ST-E00494:101:HF72TALXX:1:1209:18142:13545,ST-E00494:101:HF72TALXX:1:1209:18690:13685,ST-E00494:101:HF72TALXX:1:2105:15412:35151,ST-E00494:101:…
C1_R1	GaLu96scf_17:302615|303070	GaLu96scf_17	302615	303070	14	1_2_0	145	0.162	exon	GL21921-G,	-	ST-E00494:101:HF72TALXX:1:1108:10602:16797,ST-E00494:101:HF72TALXX:1:1108:10592:16990,ST-E00494:101:HF72TALXX:1:1111:21146:61151,ST-E00494:101:HF72TALXX:1:1122:22465:66636,ST-E00494:101:HF72TALXX:1:1213:22272:60747,ST-E00494:101:HF72TALXX:1:2106:24556:48388,ST-E00494:101:HF72TALXX:1:2212:32410:29578,ST-E00494:101:HF72TALXX:1:2217:11099:39212,ST-E00494:101:HF72TALXX:1:1209:28808:4772,ST-E00494:101…
C1_R1	GaLu96scf_17:309530|309938	GaLu96scf_17	309530	309938	44	8_7_1	19	0.822	exon	GL15753-G,	-	ST-E00494:101:HF72TALXX:1:1101:15828:62101,ST-E00494:101:HF72TALXX:1:1103:12895:11136,ST-E00494:101:HF72TALXX:1:1112:18172:39651,ST-E00494:101:HF72TALXX:1:1114:16457:23179,ST-E00494:101:HF72TALXX:1:1115:22688:23917,ST-E00494:101:HF72TALXX:1:1116:7608:18713,ST-E00494:101:HF72TALXX:1:1116:23490:45031,ST-E00494:101:HF72TALXX:1:1119:6187:55209,ST-E00494:101:HF72TALXX:1:1204:17837:19592,ST-E00494:101:…
C1_R1	GaLu96scf_17:309530|310109	GaLu96scf_17	309530	310109	11	3_1_5	28	0.44	exon	GL15753-G,	-	ST-E00494:101:HF72TALXX:1:1112:3498:45206,ST-E00494:101:HF72TALXX:1:1122:27783:54155,ST-E00494:101:HF72TALXX:1:1209:19390:20981,ST-E00494:101:HF72TALXX:1:1213:20557:68570,ST-E00494:101:HF72TALXX:1:2104:25246:9290,ST-E00494:101:HF72TALXX:1:2109:9374:28453,ST-E00494:101:HF72TALXX:1:2208:3924:64439,ST-E00494:101:HF72TALXX:1:2221:16823:62804,ST-E00494:101:HF72TALXX:1:1110:26007:12297,ST-E00494:101:HF…
C1_R1	GaLu96scf_17:398197|398573	GaLu96scf_17	398197	398573	293	46_6_18	82	0.877	intron	GL21823-G,	+	ST-E00494:101:HF72TALXX:1:1101:8146:33498,ST-E00494:101:HF72TALXX:1:1104:18639:3753,ST-E00494:101:HF72TALXX:1:1104:6948:4386,ST-E00494:101:HF72TALXX:1:1105:11566:49127,ST-E00494:101:HF72TALXX:1:1105:7578:61907,ST-E00494:101:HF72TALXX:1:1107:23805:43536,ST-E00494:101:HF72TALXX:1:1107:23023:44011,ST-E00494:101:HF72TALXX:1:1107:31304:53539,ST-E00494:101:HF72TALXX:1:1107:14519:65669,ST-E00494:101:HF7…
C1_R1	GaLu96scf_17:474887|475109	GaLu96scf_17	474887	475109	11	2_1_1	1707	0.013	exon	GL21931-G,	-	ST-E00494:101:HF72TALXX:1:1217:26524:24866,ST-E00494:101:HF72TALXX:1:2104:4797:20067,ST-E00494:101:HF72TALXX:1:2124:31243:65037,ST-E00494:101:HF72TALXX:1:2203:9100:72561,ST-E00494:101:HF72TALXX:1:2207:16427:58251,ST-E00494:101:HF72TALXX:1:2207:16853:58427,ST-E00494:101:HF72TALXX:1:2209:27894:26290,ST-E00494:101:HF72TALXX:1:2221:21257:24462,ST-E00494:101:HF72TALXX:1:2222:17888:18731,ST-E00494:101:…
C1_R1	GaLu96scf_17:479987|480280	GaLu96scf_17	479987	480280	8	2_2_1	1687	0.009	intergenic_region	n/a	-	ST-E00494:101:HF72TALXX:1:1113:29386:3805,ST-E00494:101:HF72TALXX:1:1113:29873:4790,ST-E00494:101:HF72TALXX:1:1115:30858:26361,ST-E00494:101:HF72TALXX:1:1220:17269:58339,ST-E00494:101:HF72TALXX:1:2104:5761:60519,ST-E00494:101:HF72TALXX:1:2104:4482:61116,ST-E00494:101:HF72TALXX:1:2121:5680:50006,ST-E00494:101:HF72TALXX:1:2201:18223:16393,
C1_R1	GaLu96scf_17:573436|573721	GaLu96scf_17	573436	573721	6	2_2_0	7	0.632	intergenic_region	n/a	+	ST-E00494:101:HF72TALXX:1:1117:27590:11101,ST-E00494:101:HF72TALXX:1:1215:3660:5265,ST-E00494:101:HF72TALXX:1:1217:21197:25798,ST-E00494:101:HF72TALXX:1:1219:11546:27609,ST-E00494:101:HF72TALXX:1:1222:8389:63208,ST-E00494:101:HF72TALXX:1:2223:30756:69010,
C1_R1	GaLu96scf_17:692009|692283	GaLu96scf_17	692009	692283	8	3_2_0	13	0.552	exon	GL21953-G,	+	ST-E00494:101:HF72TALXX:1:1104:14042:20682,ST-E00494:101:HF72TALXX:1:1105:24901:5212,ST-E00494:101:HF72TALXX:1:1108:10003:3419,ST-E00494:101:HF72TALXX:1:2108:23277:66812,ST-E00494:101:HF72TALXX:1:2112:21704:66548,ST-E00494:101:HF72TALXX:1:2206:8339:65054,ST-E00494:101:HF72TALXX:1:2216:29660:64369,ST-E00494:101:HF72TALXX:1:1102:27691:33076,
C1_R1	GaLu96scf_17:917167|917642	GaLu96scf_17	917167	917642	21	5_4_0	23	0.646	exon	GL21970-G,	+	ST-E00494:101:HF72TALXX:1:1115:11089:60290,ST-E00494:101:HF72TALXX:1:1115:11129:60431,ST-E00494:101:HF72TALXX:1:1116:21917:9044,ST-E00494:101:HF72TALXX:1:1116:21917:9079,ST-E00494:101:HF72TALXX:1:1124:21968:51957,ST-E00494:101:HF72TALXX:1:1202:10165:70082,ST-E00494:101:HF72TALXX:1:1206:27854:11945,ST-E00494:101:HF72TALXX:1:1206:29000:72578,ST-E00494:101:HF72TALXX:1:1224:21968:48511,ST-E00494:101:…
C1_R1	GaLu96scf_17:917387|917642	GaLu96scf_17	917387	917642	25	6_6_0	41	0.549	intron	GL21970-G,	+	ST-E00494:101:HF72TALXX:1:1103:22972:30422,ST-E00494:101:HF72TALXX:1:1105:10612:4016,ST-E00494:101:HF72TALXX:1:1117:14103:36504,ST-E00494:101:HF72TALXX:1:1124:25144:58761,ST-E00494:101:HF72TALXX:1:1201:2615:68605,ST-E00494:101:HF72TALXX:1:1207:20821:9326,ST-E00494:101:HF72TALXX:1:1214:11343:8622,ST-E00494:101:HF72TALXX:1:1214:11292:9027,ST-E00494:101:HF72TALXX:1:1215:26281:16358,ST-E00494:101:HF7…
C1_R1	GaLu96scf_17:924789|925156	GaLu96scf_17	924789	925156	8	2_2_1	192	0.077	exon	GL21972-G,	-	ST-E00494:101:HF72TALXX:1:1101:27904:60905,ST-E00494:101:HF72TALXX:1:1106:8877:69607,ST-E00494:101:HF72TALXX:1:1121:4838:25271,ST-E00494:101:HF72TALXX:1:1214:29985:18555,ST-E00494:101:HF72TALXX:1:1219:17746:11171,ST-E00494:101:HF72TALXX:1:1220:17452:66953,ST-E00494:101:HF72TALXX:1:2103:16752:14301,ST-E00494:101:HF72TALXX:1:2217:13687:2206,
C1_R1	GaLu96scf_18:51510|51836	GaLu96scf_18	51510	51836	5	0_3_1	0	1	intergenic_region	n/a	+	ST-E00494:101:HF72TALXX:1:2204:26971:26589,ST-E00494:101:HF72TALXX:1:1112:14539:47843,ST-E00494:101:HF72TALXX:1:2114:28767:25552,ST-E00494:101:HF72TALXX:1:2216:7354:11136,ST-E00494:101:HF72TALXX:1:2222:6908:72174,
C1_R1	GaLu96scf_18:124170|124537	GaLu96scf_18	124170	124537	86	12_13_2	35	0.831	exon	GL22079-G,	-	ST-E00494:101:HF72TALXX:1:1102:15656:17711,ST-E00494:101:HF72TALXX:1:1103:4696:37366,ST-E00494:101:HF72TALXX:1:1104:26321:29085,ST-E00494:101:HF72TALXX:1:1104:2534:39317,ST-E00494:101:HF72TALXX:1:1105:22282:42868,ST-E00494:101:HF72TALXX:1:1105:3244:57600,ST-E00494:101:HF72TALXX:1:1107:7740:61310,ST-E00494:101:HF72TALXX:1:1108:14894:4333,ST-E00494:101:HF72TALXX:1:1110:8176:1133,ST-E00494:101:HF72T…
C1_R1	GaLu96scf_18:226489|227010	GaLu96scf_18	226489	227010	16	2_7_5	506	0.059	exon	GL21985-G,	+	ST-E00494:101:HF72TALXX:1:1105:17777:54084,ST-E00494:101:HF72TALXX:1:1114:28909:54418,ST-E00494:101:HF72TALXX:1:1116:12083:38631,ST-E00494:101:HF72TALXX:1:1116:11992:38684,ST-E00494:101:HF72TALXX:1:1210:12428:67181,ST-E00494:101:HF72TALXX:1:1212:27600:48072,ST-E00494:101:HF72TALXX:1:1214:13047:48213,ST-E00494:101:HF72TALXX:1:1218:19553:11734,ST-E00494:101:HF72TALXX:1:1220:30046:12191,ST-E00494:10…
C1_R1	GaLu96scf_18:226623|227010	GaLu96scf_18	226623	227010	74	13_11_1	501	0.228	exon	GL21985-G,	+	ST-E00494:101:HF72TALXX:1:1102:15047:49215,ST-E00494:101:HF72TALXX:1:1108:22079:3102,ST-E00494:101:HF72TALXX:1:1112:23764:73282,ST-E00494:101:HF72TALXX:1:1115:7638:16059,ST-E00494:101:HF72TALXX:1:1116:18893:23073,ST-E00494:101:HF72TALXX:1:1116:18517:26607,ST-E00494:101:HF72TALXX:1:1116:11008:55790,ST-E00494:101:HF72TALXX:1:1117:16346:47914,ST-E00494:101:HF72TALXX:1:1119:16112:30808,ST-E00494:101:…
C1_R1	GaLu96scf_18:310899|311230	GaLu96scf_18	310899	311230	3	1_2_1	0	1	intergenic_region	n/a	+	ST-E00494:101:HF72TALXX:1:1221:28818:19100,ST-E00494:101:HF72TALXX:1:2221:17411:46560,ST-E00494:101:HF72TALXX:1:2221:17259:46578,
C1_R1	GaLu96scf_18:382505|382751	GaLu96scf_18	382505	382751	11	2_1_0	8	0.733	exon	GL21997-G,	-	ST-E00494:101:HF72TALXX:1:1213:9922:64316,ST-E00494:101:HF72TALXX:1:2108:30817:47984,ST-E00494:101:HF72TALXX:1:2223:7375:28857,ST-E00494:101:HF72TALXX:1:2224:8745:42130,ST-E00494:101:HF72TALXX:1:1106:20679:57671,ST-E00494:101:HF72TALXX:1:1113:21795:56897,ST-E00494:101:HF72TALXX:1:1224:11901:21192,ST-E00494:101:HF72TALXX:1:2112:24830:31705,ST-E00494:101:HF72TALXX:1:2116:32228:18397,ST-E00494:101:H…
C1_R1	GaLu96scf_18:420145|420433	GaLu96scf_18	420145	420433	9	2_2_0	118	0.132	exon	GL22056-G,	+	ST-E00494:101:HF72TALXX:1:1119:8775:38350,ST-E00494:101:HF72TALXX:1:1119:8643:38368,ST-E00494:101:HF72TALXX:1:1203:13707:56985,ST-E00494:101:HF72TALXX:1:1203:13941:57178,ST-E00494:101:HF72TALXX:1:2115:8501:52924,ST-E00494:101:HF72TALXX:1:2123:10500:27310,ST-E00494:101:HF72TALXX:1:2123:10784:27732,ST-E00494:101:HF72TALXX:1:2203:4614:6741,ST-E00494:101:HF72TALXX:1:2205:9485:4596,
C1_R1	GaLu96scf_18:550452|550695	GaLu96scf_18	550452	550695	14	5_3_0	211	0.117	exon	GL22111-G,	-	ST-E00494:101:HF72TALXX:1:1110:3143:55913,ST-E00494:101:HF72TALXX:1:1117:27691:23513,ST-E00494:101:HF72TALXX:1:1204:5548:50375,ST-E00494:101:HF72TALXX:1:1213:15585:65406,ST-E00494:101:HF72TALXX:1:1214:14012:58708,ST-E00494:101:HF72TALXX:1:2102:17868:17782,ST-E00494:101:HF72TALXX:1:2108:30655:13105,ST-E00494:101:HF72TALXX:1:2112:27164:66197,ST-E00494:101:HF72TALXX:1:2119:4208:1678,ST-E00494:101:HF…
C1_R1	GaLu96scf_18:567177|567763	GaLu96scf_18	567177	567763	11	4_2_0	57	0.278	exon	GL27401-G,	-	ST-E00494:101:HF72TALXX:1:1107:21146:66988,ST-E00494:101:HF72TALXX:1:1114:9557:36012,ST-E00494:101:HF72TALXX:1:2116:9019:66830,ST-E00494:101:HF72TALXX:1:2123:6370:39493,ST-E00494:101:HF72TALXX:1:2123:6238:40952,ST-E00494:101:HF72TALXX:1:2202:8004:10468,ST-E00494:101:HF72TALXX:1:2205:21907:12648,ST-E00494:101:HF72TALXX:1:2209:16731:67568,ST-E00494:101:HF72TALXX:1:2224:3914:2188,ST-E00494:101:HF72T…
C1_R1	GaLu96scf_18:573567|573887	GaLu96scf_18	573567	573887	16	1_2_0	1	0.97	intergenic_region	n/a	-	ST-E00494:101:HF72TALXX:1:1102:15940:38631,ST-E00494:101:HF72TALXX:1:1111:31487:19610,ST-E00494:101:HF72TALXX:1:1112:21826:58005,ST-E00494:101:HF72TALXX:1:1119:11069:4069,ST-E00494:101:HF72TALXX:1:1119:11099:4122,ST-E00494:101:HF72TALXX:1:1119:16478:35836,ST-E00494:101:HF72TALXX:1:1202:6502:71752,ST-E00494:101:HF72TALXX:1:1204:11972:26554,ST-E00494:101:HF72TALXX:1:2107:19735:47105,ST-E00494:101:H…
C1_R1	GaLu96scf_18:614243|614798	GaLu96scf_18	614243	614798	48	3_3_4	4	0.96	intergenic_region	n/a	-	ST-E00494:101:HF72TALXX:1:1101:32380:9835,ST-E00494:101:HF72TALXX:1:1122:31456:16252,ST-E00494:101:HF72TALXX:1:1206:16488:5581,ST-E00494:101:HF72TALXX:1:1207:11921:66267,ST-E00494:101:HF72TALXX:1:1217:17553:7708,ST-E00494:101:HF72TALXX:1:1217:19898:9519,ST-E00494:101:HF72TALXX:1:1217:18933:9677,ST-E00494:101:HF72TALXX:1:2101:3995:28417,ST-E00494:101:HF72TALXX:1:2107:16133:36399,ST-E00494:101:HF72…
C1_R1	GaLu96scf_18:621321|622038	GaLu96scf_18	621321	622038	8	1_1_2	167	0.087	exon	GL22024-G,	-	ST-E00494:101:HF72TALXX:1:1107:20943:8411,ST-E00494:101:HF72TALXX:1:1107:25966:14723,ST-E00494:101:HF72TALXX:1:1223:12702:45118,ST-E00494:101:HF72TALXX:1:2106:26210:3366,ST-E00494:101:HF72TALXX:1:2119:25641:61872,ST-E00494:101:HF72TALXX:1:2209:29376:12086,ST-E00494:101:HF72TALXX:1:2212:4381:20612,ST-E00494:101:HF72TALXX:1:2222:31812:40846,
C1_R1	GaLu96scf_18:621639|622038	GaLu96scf_18	621639	622038	82	2_14_12	115	0.588	exon	GL22024-G,	-	ST-E00494:101:HF72TALXX:1:1102:3021:42306,ST-E00494:101:HF72TALXX:1:1104:22861:46542,ST-E00494:101:HF72TALXX:1:1105:22577:22247,ST-E00494:101:HF72TALXX:1:1105:25256:44855,ST-E00494:101:HF72TALXX:1:1106:10896:24972,ST-E00494:101:HF72TALXX:1:1106:9262:25306,ST-E00494:101:HF72TALXX:1:1111:19197:52959,ST-E00494:101:HF72TALXX:1:1111:19847:54084,ST-E00494:101:HF72TALXX:1:1112:20912:3049,ST-E00494:101:H…
C1_R1	GaLu96scf_18:621639|622400	GaLu96scf_18	621639	622400	8	0_1_2	69	0.188	exon	GL22024-G,	-	ST-E00494:101:HF72TALXX:1:1223:20243:50762,ST-E00494:101:HF72TALXX:1:2103:29680:50480,ST-E00494:101:HF72TALXX:1:2203:7253:43659,ST-E00494:101:HF72TALXX:1:2207:15514:8991,ST-E00494:101:HF72TALXX:1:2223:19350:3507,ST-E00494:101:HF72TALXX:1:1120:1631:20278,ST-E00494:101:HF72TALXX:1:1120:3427:23776,ST-E00494:101:HF72TALXX:1:2101:1610:48582,
C1_R1	GaLu96scf_18:621763|622038	GaLu96scf_18	621763	622038	53	9_10_1	108	0.495	exon	GL22024-G,	-	ST-E00494:101:HF72TALXX:1:1103:31182:67217,ST-E00494:101:HF72TALXX:1:1104:3508:20366,ST-E00494:101:HF72TALXX:1:1104:14113:62189,ST-E00494:101:HF72TALXX:1:1105:31395:61398,ST-E00494:101:HF72TALXX:1:1105:31284:61661,ST-E00494:101:HF72TALXX:1:1108:19055:4720,ST-E00494:101:HF72TALXX:1:1110:9354:20190,ST-E00494:101:HF72TALXX:1:1111:29031:67849,ST-E00494:101:HF72TALXX:1:1112:25164:69695,ST-E00494:101:H…
C1_R1	GaLu96scf_18:685520|685901	GaLu96scf_18	685520	685901	10	3_1_2	19	0.513	intergenic_region	n/a	-	ST-E00494:101:HF72TALXX:1:1207:20608:8675,ST-E00494:101:HF72TALXX:1:2111:6898:25007,ST-E00494:101:HF72TALXX:1:2204:14986:32408,ST-E00494:101:HF72TALXX:1:2207:27519:72016,ST-E00494:101:HF72TALXX:1:2217:19502:38297,ST-E00494:101:HF72TALXX:1:1112:4269:48476,ST-E00494:101:HF72TALXX:1:2113:29954:41145,ST-E00494:101:HF72TALXX:1:2123:25317:61978,ST-E00494:101:HF72TALXX:1:2222:9333:61819,ST-E00494:101:HF…
C1_R1	GaLu96scf_18:764086|764603	GaLu96scf_18	764086	764603	24	11_10_0	76	0.387	intergenic_region	n/a	+	ST-E00494:101:HF72TALXX:1:1108:32055:54911,ST-E00494:101:HF72TALXX:1:1111:30076:60448,ST-E00494:101:HF72TALXX:1:1120:8400:39247,ST-E00494:101:HF72TALXX:1:1210:12824:13052,ST-E00494:101:HF72TALXX:1:2104:22536:28083,ST-E00494:101:HF72TALXX:1:2105:8755:58848,ST-E00494:101:HF72TALXX:1:2109:15990:33762,ST-E00494:101:HF72TALXX:1:2112:4868:61081,ST-E00494:101:HF72TALXX:1:2113:28696:22546,ST-E00494:101:H…
C1_R1	GaLu96scf_18:856258|856981	GaLu96scf_18	856258	856981	15	2_2_0	15	0.667	exon	GL27427-G,	+	ST-E00494:101:HF72TALXX:1:1101:19319:17026,ST-E00494:101:HF72TALXX:1:1202:17706:56669,ST-E00494:101:HF72TALXX:1:1207:2229:30668,ST-E00494:101:HF72TALXX:1:1207:3194:46472,ST-E00494:101:HF72TALXX:1:1214:5903:9783,ST-E00494:101:HF72TALXX:1:1214:5812:9800,ST-E00494:101:HF72TALXX:1:1214:5913:9800,ST-E00494:101:HF72TALXX:1:1221:6309:22862,ST-E00494:101:HF72TALXX:1:1221:6299:22880,ST-E00494:101:HF72TALX…
C1_R1	GaLu96scf_18:884297|884741	GaLu96scf_18	884297	884741	23	0_2_4	63	0.422	intergenic_region	n/a	-	ST-E00494:101:HF72TALXX:1:1111:3305:50357,ST-E00494:101:HF72TALXX:1:1111:3224:50674,ST-E00494:101:HF72TALXX:1:1124:20425:9695,ST-E00494:101:HF72TALXX:1:1208:9912:43519,ST-E00494:101:HF72TALXX:1:1209:7669:11576,ST-E00494:101:HF72TALXX:1:1211:20983:68957,ST-E00494:101:HF72TALXX:1:1214:20354:68605,ST-E00494:101:HF72TALXX:1:2116:3995:16744,ST-E00494:101:HF72TALXX:1:2202:31771:31107,ST-E00494:101:HF72…
C1_R1	GaLu96scf_18:884415|884741	GaLu96scf_18	884415	884741	20	5_2_1	54	0.426	exon	GL22034-G,	-	ST-E00494:101:HF72TALXX:1:1115:13474:36434,ST-E00494:101:HF72TALXX:1:1209:24769:65248,ST-E00494:101:HF72TALXX:1:1209:24840:65406,ST-E00494:101:HF72TALXX:1:1212:30310:16410,ST-E00494:101:HF72TALXX:1:1219:18162:22757,ST-E00494:101:HF72TALXX:1:2104:8542:28628,ST-E00494:101:HF72TALXX:1:2106:15250:18450,ST-E00494:101:HF72TALXX:1:2108:11799:17746,ST-E00494:101:HF72TALXX:1:2108:26616:22880,ST-E00494:101…
C1_R1	GaLu96scf_19:23509|23878	GaLu96scf_19	23509	23878	5	1_1_1	5	0.667	exon	GL22239-G,	-	ST-E00494:101:HF72TALXX:1:1118:20182:10785,ST-E00494:101:HF72TALXX:1:1119:1438:18502,ST-E00494:101:HF72TALXX:1:1211:5619:32109,ST-E00494:101:HF72TALXX:1:1211:5690:32127,ST-E00494:101:HF72TALXX:1:2224:24606:58497,
C1_R1	GaLu96scf_19:74950|75161	GaLu96scf_19	74950	75161	18	2_2_0	74	0.327	intergenic_region	n/a	+	ST-E00494:101:HF72TALXX:1:1106:31497:20225,ST-E00494:101:HF72TALXX:1:1107:2382:1502,ST-E00494:101:HF72TALXX:1:1207:1144:22528,ST-E00494:101:HF72TALXX:1:1208:7070:56176,ST-E00494:101:HF72TALXX:1:1208:6411:69098,ST-E00494:101:HF72TALXX:1:1210:27225:35819,ST-E00494:101:HF72TALXX:1:1221:6197:49672,ST-E00494:101:HF72TALXX:1:2106:7892:41040,ST-E00494:101:HF72TALXX:1:2108:28493:21280,ST-E00494:101:HF72T…
C1_R1	GaLu96scf_19:88756|89115	GaLu96scf_19	88756	89115	4	2_0_2	18	0.308	intergenic_region	n/a	+	ST-E00494:101:HF72TALXX:1:1201:30705:37172,ST-E00494:101:HF72TALXX:1:1211:24870:32830,ST-E00494:101:HF72TALXX:1:2119:5710:29244,ST-E00494:101:HF72TALXX:1:2124:10744:5686,
C1_R1	GaLu96scf_19:88821|89337	GaLu96scf_19	88821	89337	13	2_3_0	0	1	intergenic_region	n/a	+	ST-E00494:101:HF72TALXX:1:1110:20121:44468,ST-E00494:101:HF72TALXX:1:1224:14722:66443,ST-E00494:101:HF72TALXX:1:1224:14357:66865,ST-E00494:101:HF72TALXX:1:2122:13179:72455,ST-E00494:101:HF72TALXX:1:2214:22871:6267,ST-E00494:101:HF72TALXX:1:2222:27976:47351,ST-E00494:101:HF72TALXX:1:1116:29447:38965,ST-E00494:101:HF72TALXX:1:1116:29356:39053,ST-E00494:101:HF72TALXX:1:1213:28879:15971,ST-E00494:101…
C1_R1	GaLu96scf_19:123504|123740	GaLu96scf_19	123504	123740	15	2_2_0	135	0.182	intergenic_region	n/a	+	ST-E00494:101:HF72TALXX:1:1101:21582:9519,ST-E00494:101:HF72TALXX:1:1106:30502:63929,ST-E00494:101:HF72TALXX:1:1111:14651:61573,ST-E00494:101:HF72TALXX:1:1201:8704:33516,ST-E00494:101:HF72TALXX:1:1208:11525:58092,ST-E00494:101:HF72TALXX:1:1211:15564:18784,ST-E00494:101:HF72TALXX:1:2104:21481:42886,ST-E00494:101:HF72TALXX:1:2208:13971:17782,ST-E00494:101:HF72TALXX:1:2211:25784:17500,ST-E00494:101:…
C1_R1	GaLu96scf_19:139190|139447	GaLu96scf_19	139190	139447	2	2_1_0	6	0.4	intron	GL22248-G,	-	ST-E00494:101:HF72TALXX:1:1119:3011:53926,ST-E00494:101:HF72TALXX:1:1205:15006:9660,
C1_R1	GaLu96scf_19:149981|150511	GaLu96scf_19	149981	150511	10	2_1_0	0	1	intergenic_region	n/a	+	ST-E00494:101:HF72TALXX:1:1114:27072:44907,ST-E00494:101:HF72TALXX:1:1119:31487:11839,ST-E00494:101:HF72TALXX:1:1215:30716:62224,ST-E00494:101:HF72TALXX:1:1221:12378:47123,ST-E00494:101:HF72TALXX:1:1221:12215:48177,ST-E00494:101:HF72TALXX:1:2221:30634:9589,ST-E00494:101:HF72TALXX:1:2223:1560:8517,ST-E00494:101:HF72TALXX:1:2224:20212:55034,ST-E00494:101:HF72TALXX:1:2108:30299:5845,ST-E00494:101:HF…
C1_R1	GaLu96scf_19:175501|175732	GaLu96scf_19	175501	175732	21	3_3_0	108	0.28	exon	GL22184-G,	+	ST-E00494:101:HF72TALXX:1:1104:7628:41708,ST-E00494:101:HF72TALXX:1:1107:12946:16076,ST-E00494:101:HF72TALXX:1:1113:32065:16709,ST-E00494:101:HF72TALXX:1:1113:25083:59499,ST-E00494:101:HF72TALXX:1:1207:17168:34535,ST-E00494:101:HF72TALXX:1:1208:15605:65054,ST-E00494:101:HF72TALXX:1:1209:14519:5370,ST-E00494:101:HF72TALXX:1:1211:32025:49549,ST-E00494:101:HF72TALXX:1:1216:9628:35643,ST-E00494:101:H…
C1_R1	GaLu96scf_19:175501|176092	GaLu96scf_19	175501	176092	32	8_8_0	73	0.467	exon	GL22184-G,	+	ST-E00494:101:HF72TALXX:1:1105:8978:36768,ST-E00494:101:HF72TALXX:1:1105:9100:36838,ST-E00494:101:HF72TALXX:1:1109:13748:36768,ST-E00494:101:HF72TALXX:1:1119:19634:47984,ST-E00494:101:HF72TALXX:1:1124:31994:66162,ST-E00494:101:HF72TALXX:1:1201:22587:3208,ST-E00494:101:HF72TALXX:1:1201:20131:60940,ST-E00494:101:HF72TALXX:1:1205:5781:2610,ST-E00494:101:HF72TALXX:1:1207:31243:36944,ST-E00494:101:HF7…
C1_R1	GaLu96scf_19:192035|192665	GaLu96scf_19	192035	192665	12	1_0_2	0	1	intergenic_region	n/a	-	ST-E00494:101:HF72TALXX:1:1106:23906:56299,ST-E00494:101:HF72TALXX:1:1109:13971:58251,ST-E00494:101:HF72TALXX:1:2111:28209:46665,ST-E00494:101:HF72TALXX:1:2202:19989:11259,ST-E00494:101:HF72TALXX:1:2214:5152:59393,ST-E00494:101:HF72TALXX:1:1113:31274:69379,ST-E00494:101:HF72TALXX:1:1206:18111:66513,ST-E00494:101:HF72TALXX:1:1206:18040:67199,ST-E00494:101:HF72TALXX:1:1224:16051:30070,ST-E00494:101…
C1_R1	GaLu96scf_19:250246|250455	GaLu96scf_19	250246	250455	72	16_15_0	251	0.365	exon	GL22149-G,	-	ST-E00494:101:HF72TALXX:1:1101:4868:14635,ST-E00494:101:HF72TALXX:1:1101:14346:53908,ST-E00494:101:HF72TALXX:1:1102:20060:66162,ST-E00494:101:HF72TALXX:1:1103:31690:23864,ST-E00494:101:HF72TALXX:1:1104:25499:57829,ST-E00494:101:HF72TALXX:1:1105:4442:24761,ST-E00494:101:HF72TALXX:1:1106:6705:8640,ST-E00494:101:HF72TALXX:1:1109:22181:39212,ST-E00494:101:HF72TALXX:1:1110:16143:38667,ST-E00494:101:HF…
C1_R1	GaLu96scf_19:339230|339932	GaLu96scf_19	339230	339932	37	8_9_0	13	0.851	intergenic_region	n/a	+	ST-E00494:101:HF72TALXX:1:1101:26880:73229,ST-E00494:101:HF72TALXX:1:1102:13575:23179,ST-E00494:101:HF72TALXX:1:1109:7679:7761,ST-E00494:101:HF72TALXX:1:1109:25804:9413,ST-E00494:101:HF72TALXX:1:1115:5244:9835,ST-E00494:101:HF72TALXX:1:1117:10855:2575,ST-E00494:101:HF72TALXX:1:1117:7253:35326,ST-E00494:101:HF72TALXX:1:1120:23642:59464,ST-E00494:101:HF72TALXX:1:1120:22749:62277,ST-E00494:101:HF72T…
C1_R1	GaLu96scf_19:390916|391439	GaLu96scf_19	390916	391439	12	1_3_4	29	0.453	exon	GL22154-G,	+	ST-E00494:101:HF72TALXX:1:1101:11170:8077,ST-E00494:101:HF72TALXX:1:1107:8034:69906,ST-E00494:101:HF72TALXX:1:1108:9526:60431,ST-E00494:101:HF72TALXX:1:1209:4036:6689,ST-E00494:101:HF72TALXX:1:1221:30817:24216,ST-E00494:101:HF72TALXX:1:2111:27499:37313,ST-E00494:101:HF72TALXX:1:2118:15250:37541,ST-E00494:101:HF72TALXX:1:2209:9516:71910,ST-E00494:101:HF72TALXX:1:2210:13656:35274,ST-E00494:101:HF72…
C1_R1	GaLu96scf_19:616058|616293	GaLu96scf_19	616058	616293	10	2_2_0	211	0.087	exon	GL22214-G,	-	ST-E00494:101:HF72TALXX:1:1101:3650:15760,ST-E00494:101:HF72TALXX:1:1105:19999:53082,ST-E00494:101:HF72TALXX:1:1110:22739:53363,ST-E00494:101:HF72TALXX:1:2115:20801:67621,ST-E00494:101:HF72TALXX:1:2202:24677:23460,ST-E00494:101:HF72TALXX:1:2204:15229:19364,ST-E00494:101:HF72TALXX:1:2215:26514:30334,ST-E00494:101:HF72TALXX:1:2217:11718:25060,ST-E00494:101:HF72TALXX:1:2218:19451:36909,ST-E00494:101…
C1_R1	GaLu96scf_19:649166|649603	GaLu96scf_19	649166	649603	12	0_2_2	567	0.041	exon	GL22217-G,	-	ST-E00494:101:HF72TALXX:1:1104:15859:7691,ST-E00494:101:HF72TALXX:1:1124:7882:55192,ST-E00494:101:HF72TALXX:1:1204:16407:66513,ST-E00494:101:HF72TALXX:1:1219:10632:1063,ST-E00494:101:HF72TALXX:1:1220:20385:13562,ST-E00494:101:HF72TALXX:1:2102:17878:44134,ST-E00494:101:HF72TALXX:1:2102:17908:44187,ST-E00494:101:HF72TALXX:1:2120:13941:61679,ST-E00494:101:HF72TALXX:1:2122:16336:60940,ST-E00494:101:H…
C1_R1	GaLu96scf_19:649331|649603	GaLu96scf_19	649331	649603	44	8_8_0	604	0.127	exon	GL22217-G,	-	ST-E00494:101:HF72TALXX:1:1103:13616:22089,ST-E00494:101:HF72TALXX:1:1104:1489:30088,ST-E00494:101:HF72TALXX:1:1105:4533:70733,ST-E00494:101:HF72TALXX:1:1108:11525:9501,ST-E00494:101:HF72TALXX:1:1109:14397:32092,ST-E00494:101:HF72TALXX:1:1109:24698:39141,ST-E00494:101:HF72TALXX:1:1111:27854:7550,ST-E00494:101:HF72TALXX:1:1118:16863:22651,ST-E00494:101:HF72TALXX:1:1120:14265:68500,ST-E00494:101:HF…
C1_R1	GaLu96scf_19:664018|664332	GaLu96scf_19	664018	664332	45	7_6_0	171	0.345	exon	GL22212-G,	+	ST-E00494:101:HF72TALXX:1:1104:17015:36205,ST-E00494:101:HF72TALXX:1:1104:13342:69748,ST-E00494:101:HF72TALXX:1:1110:20334:3665,ST-E00494:101:HF72TALXX:1:1112:7841:28751,ST-E00494:101:HF72TALXX:1:1112:7841:28857,ST-E00494:101:HF72TALXX:1:1116:27722:20612,ST-E00494:101:HF72TALXX:1:1118:25611:53451,ST-E00494:101:HF72TALXX:1:1121:30837:46929,ST-E00494:101:HF72TALXX:1:1124:8572:8077,ST-E00494:101:HF7…
C1_R1	GaLu96scf_19:712647|713162	GaLu96scf_19	712647	713162	7	2_1_1	35	0.286	exon	GL22171-G,	-	ST-E00494:101:HF72TALXX:1:1121:28838:50744,ST-E00494:101:HF72TALXX:1:1209:15006:26923,ST-E00494:101:HF72TALXX:1:2208:11850:30562,ST-E00494:101:HF72TALXX:1:2211:16041:19997,ST-E00494:101:HF72TALXX:1:1107:6877:18010,ST-E00494:101:HF72TALXX:1:1218:21897:66179,ST-E00494:101:HF72TALXX:1:2122:2118:57337,
C1_R1	GaLu96scf_19:829793|830129	GaLu96scf_19	829793	830129	6	2_1_0	0	1	exon	GL15956-G,	+	ST-E00494:101:HF72TALXX:1:1207:29224:72332,ST-E00494:101:HF72TALXX:1:1219:4005:72631,ST-E00494:101:HF72TALXX:1:2219:1560:57460,ST-E00494:101:HF72TALXX:1:1104:20009:41954,ST-E00494:101:HF72TALXX:1:2119:17168:54366,ST-E00494:101:HF72TALXX:1:2122:15189:61310,
C1_R1	GaLu96scf_2:138610|139083	GaLu96scf_2	138610	139083	14	1_4_5	2	0.933	intergenic_region	n/a	-	ST-E00494:101:HF72TALXX:1:1111:19867:49092,ST-E00494:101:HF72TALXX:1:1115:4381:45786,ST-E00494:101:HF72TALXX:1:1223:16721:44239,ST-E00494:101:HF72TALXX:1:1223:22891:46701,ST-E00494:101:HF72TALXX:1:1223:7547:65124,ST-E00494:101:HF72TALXX:1:2105:30665:4755,ST-E00494:101:HF72TALXX:1:2106:5812:17957,ST-E00494:101:HF72TALXX:1:2118:26169:41163,ST-E00494:101:HF72TALXX:1:2210:24799:15725,ST-E00494:101:HF…
C1_R1	GaLu96scf_2:144935|145283	GaLu96scf_2	144935	145283	62	9_9_5	486	0.203	intergenic_region	n/a	+	ST-E00494:101:HF72TALXX:1:1101:24231:32215,ST-E00494:101:HF72TALXX:1:1101:5406:49461,ST-E00494:101:HF72TALXX:1:1102:20872:7269,ST-E00494:101:HF72TALXX:1:1108:22049:42147,ST-E00494:101:HF72TALXX:1:1109:15168:37225,ST-E00494:101:HF72TALXX:1:1111:30716:22423,ST-E00494:101:HF72TALXX:1:1117:16396:34148,ST-E00494:101:HF72TALXX:1:1122:13788:66724,ST-E00494:101:HF72TALXX:1:1202:22759:7304,ST-E00494:101:H…
C1_R1	GaLu96scf_2:144974|145283	GaLu96scf_2	144974	145283	12	1_1_2	548	0.042	intergenic_region	n/a	+	ST-E00494:101:HF72TALXX:1:1106:2575:70328,ST-E00494:101:HF72TALXX:1:1120:3468:4473,ST-E00494:101:HF72TALXX:1:1121:18883:39229,ST-E00494:101:HF72TALXX:1:1202:9668:49179,ST-E00494:101:HF72TALXX:1:1202:10531:49654,ST-E00494:101:HF72TALXX:1:1212:14509:25569,ST-E00494:101:HF72TALXX:1:2108:4016:17307,ST-E00494:101:HF72TALXX:1:2108:4635:17324,ST-E00494:101:HF72TALXX:1:2113:24789:38385,ST-E00494:101:HF72…
C1_R1	GaLu96scf_2:144978|145283	GaLu96scf_2	144978	145283	10	2_2_0	549	0.035	intergenic_region	n/a	+	ST-E00494:101:HF72TALXX:1:1103:19096:62136,ST-E00494:101:HF72TALXX:1:1201:15209:10996,ST-E00494:101:HF72TALXX:1:1216:1621:36364,ST-E00494:101:HF72TALXX:1:1219:14509:65652,ST-E00494:101:HF72TALXX:1:1224:26636:9519,ST-E00494:101:HF72TALXX:1:2106:7720:16481,ST-E00494:101:HF72TALXX:1:2119:20750:66689,ST-E00494:101:HF72TALXX:1:2119:21653:70469,ST-E00494:101:HF72TALXX:1:2208:1509:61978,ST-E00494:101:HF…
C1_R1	GaLu96scf_2:145032|145283	GaLu96scf_2	145032	145283	1160	47_31_57	871	0.727	intergenic_region	n/a	+	ST-E00494:101:HF72TALXX:1:1101:6614:5599,ST-E00494:101:HF72TALXX:1:1101:22932:6091,ST-E00494:101:HF72TALXX:1:1101:9831:18625,ST-E00494:101:HF72TALXX:1:1101:31467:21895,ST-E00494:101:HF72TALXX:1:1101:7770:24304,ST-E00494:101:HF72TALXX:1:1101:15483:35098,ST-E00494:101:HF72TALXX:1:1101:28615:49443,ST-E00494:101:HF72TALXX:1:1101:29285:52783,ST-E00494:101:HF72TALXX:1:1101:14712:59745,ST-E00494:101:HF7…
E00494:101:HF72TALXX:1:2209:29214:42956,ST-E00494:101:HF72TALXX:1:2209:32146:54893,ST-E00494:101:HF72TALXX:1:2209:32207:55069,ST-E00494:101:HF72TALXX:1:2209:32228:56370,ST-E00494:101:HF72TALXX:1:2209:29092:59095,ST-E00494:101:HF72TALXX:1:2209:12611:63243,ST-E00494:101:HF72TALXX:1:2209:12591:63279,ST-E00494:101:HF72TALXX:1:2209:12357:63542,ST-E00494:101:HF72TALXX:1:2209:1905:67937,ST-E00494:101:HF…
C1_R1	GaLu96scf_2:176126|177035	GaLu96scf_2	176126	177035	12	0_2_2	29	0.453	intergenic_region	n/a	+	ST-E00494:101:HF72TALXX:1:1109:9029:19522,ST-E00494:101:HF72TALXX:1:1114:18477:21614,ST-E00494:101:HF72TALXX:1:1210:26423:2469,ST-E00494:101:HF72TALXX:1:1212:27965:25745,ST-E00494:101:HF72TALXX:1:1221:11921:51078,ST-E00494:101:HF72TALXX:1:2106:27671:22423,ST-E00494:101:HF72TALXX:1:2111:22577:47386,ST-E00494:101:HF72TALXX:1:2124:28280:67779,ST-E00494:101:HF72TALXX:1:2206:10054:26466,ST-E00494:101:…
C1_R1	GaLu96scf_2:176741|177035	GaLu96scf_2	176741	177035	17	3_1_2	40	0.459	exon	GL15974-G,	+	ST-E00494:101:HF72TALXX:1:1102:7578:16023,ST-E00494:101:HF72TALXX:1:1102:15351:22423,ST-E00494:101:HF72TALXX:1:1103:9536:15936,ST-E00494:101:HF72TALXX:1:1103:15108:30298,ST-E00494:101:HF72TALXX:1:1105:25581:13949,ST-E00494:101:HF72TALXX:1:1105:25611:13967,ST-E00494:101:HF72TALXX:1:1108:12307:32303,ST-E00494:101:HF72TALXX:1:1209:11891:30246,ST-E00494:101:HF72TALXX:1:1213:23470:47421,ST-E00494:101:…
C1_R1	GaLu96scf_2:179450|179714	GaLu96scf_2	179450	179714	28	3_4_0	138	0.289	exon	GL27501-G,	+	ST-E00494:101:HF72TALXX:1:1107:9161:27169,ST-E00494:101:HF72TALXX:1:1109:18933:49021,ST-E00494:101:HF72TALXX:1:1111:15909:22405,ST-E00494:101:HF72TALXX:1:1111:19370:44644,ST-E00494:101:HF72TALXX:1:1113:27255:16815,ST-E00494:101:HF72TALXX:1:1121:29589:57143,ST-E00494:101:HF72TALXX:1:1212:11789:2188,ST-E00494:101:HF72TALXX:1:1216:3955:45505,ST-E00494:101:HF72TALXX:1:1221:23277:23987,ST-E00494:101:H…
C1_R1	GaLu96scf_2:202080|202358	GaLu96scf_2	202080	202358	53	7_7_0	33	0.763	exon	GL16088-G,	+	ST-E00494:101:HF72TALXX:1:1107:7253:21860,ST-E00494:101:HF72TALXX:1:1108:15108:16973,ST-E00494:101:HF72TALXX:1:1108:14864:63068,ST-E00494:101:HF72TALXX:1:1108:14326:65617,ST-E00494:101:HF72TALXX:1:1110:11180:42552,ST-E00494:101:HF72TALXX:1:1116:12662:11611,ST-E00494:101:HF72TALXX:1:1116:13413:18256,ST-E00494:101:HF72TALXX:1:1118:24332:36434,ST-E00494:101:HF72TALXX:1:1119:5599:9747,ST-E00494:101:H…
C1_R1	GaLu96scf_2:226739|226933	GaLu96scf_2	226739	226933	13	2_2_0	9977	0.003	exon	GL16094-G,	+	ST-E00494:101:HF72TALXX:1:1222:8826:33762,ST-E00494:101:HF72TALXX:1:1223:17015:59235,ST-E00494:101:HF72TALXX:1:2102:6512:59886,ST-E00494:101:HF72TALXX:1:2109:5568:33920,ST-E00494:101:HF72TALXX:1:2112:14905:7550,ST-E00494:101:HF72TALXX:1:2115:27925:13896,ST-E00494:101:HF72TALXX:1:2121:3884:41761,ST-E00494:101:HF72TALXX:1:2202:31781:12666,ST-E00494:101:HF72TALXX:1:2202:32004:13967,ST-E00494:101:HF7…
C1_R1	GaLu96scf_2:226760|226933	GaLu96scf_2	226760	226933	17	3_3_0	10351	0.003	exon	GL16094-G,	+	ST-E00494:101:HF72TALXX:1:1101:22343:24409,ST-E00494:101:HF72TALXX:1:1102:30310:32900,ST-E00494:101:HF72TALXX:1:1113:23043:67252,ST-E00494:101:HF72TALXX:1:1217:11962:65564,ST-E00494:101:HF72TALXX:1:1217:11931:66004,ST-E00494:101:HF72TALXX:1:1219:6877:43396,ST-E00494:101:HF72TALXX:1:2107:8481:4087,ST-E00494:101:HF72TALXX:1:2109:25895:7357,ST-E00494:101:HF72TALXX:1:2116:9962:10134,ST-E00494:101:HF7…
C1_R1	GaLu96scf_2:226760|226987	GaLu96scf_2	226760	226987	33	6_6_0	11295	0.006	exon	GL16094-G,	+	ST-E00494:101:HF72TALXX:1:1101:16538:47439,ST-E00494:101:HF72TALXX:1:1101:16660:47439,ST-E00494:101:HF72TALXX:1:1113:21663:4913,ST-E00494:101:HF72TALXX:1:1113:21379:5300,ST-E00494:101:HF72TALXX:1:1114:28189:1731,ST-E00494:101:HF72TALXX:1:1115:19695:41198,ST-E00494:101:HF72TALXX:1:1117:29894:12103,ST-E00494:101:HF72TALXX:1:1121:15625:67375,ST-E00494:101:HF72TALXX:1:1122:8085:21895,ST-E00494:101:HF…
C1_R1	GaLu96scf_2:226760|227044	GaLu96scf_2	226760	227044	2	1_2_0	12957	0	exon	GL16094-G,	+	ST-E00494:101:HF72TALXX:1:1222:19421:31617,ST-E00494:101:HF72TALXX:1:1119:28655:70047,
C1_R1	GaLu96scf_2:226775|226957	GaLu96scf_2	226775	226957	29	7_6_0	12557	0.005	exon	GL16094-G,	+	ST-E00494:101:HF72TALXX:1:1103:30452:47914,ST-E00494:101:HF72TALXX:1:1109:16508:23126,ST-E00494:101:HF72TALXX:1:1201:1205:35010,ST-E00494:101:HF72TALXX:1:1203:16792:39370,ST-E00494:101:HF72TALXX:1:1205:28270:50674,ST-E00494:101:HF72TALXX:1:1212:1915:33744,ST-E00494:101:HF72TALXX:1:1219:24759:10697,ST-E00494:101:HF72TALXX:1:1221:20476:36539,ST-E00494:101:HF72TALXX:1:1224:17736:66742,ST-E00494:101:…
C1_R1	GaLu96scf_2:226775|226987	GaLu96scf_2	226775	226987	98	20_20_0	12924	0.015	exon	GL16094-G,	+	ST-E00494:101:HF72TALXX:1:1102:23328:69678,ST-E00494:101:HF72TALXX:1:1102:23003:70064,ST-E00494:101:HF72TALXX:1:1105:4076:38754,ST-E00494:101:HF72TALXX:1:1105:22790:40899,ST-E00494:101:HF72TALXX:1:1108:14894:41356,ST-E00494:101:HF72TALXX:1:1111:15118:41391,ST-E00494:101:HF72TALXX:1:1111:11525:61433,ST-E00494:101:HF72TALXX:1:1114:14001:68641,ST-E00494:101:HF72TALXX:1:1115:19451:64826,ST-E00494:101…
C1_R1	GaLu96scf_2:226775|227014	GaLu96scf_2	226775	227014	3	2_1_0	13732	0	exon	GL16094-G,	+	ST-E00494:101:HF72TALXX:1:2214:23652:38667,ST-E00494:101:HF72TALXX:1:1203:3955:71418,ST-E00494:101:HF72TALXX:1:2202:30746:14986,
C1_R1	GaLu96scf_2:226775|227044	GaLu96scf_2	226775	227044	62	17_3_0	14707	0.008	exon	GL16094-G,	+	ST-E00494:101:HF72TALXX:1:1122:12946:7321,ST-E00494:101:HF72TALXX:1:1211:25692:20506,ST-E00494:101:HF72TALXX:1:2102:22577:22387,ST-E00494:101:HF72TALXX:1:2112:3234:8042,ST-E00494:101:HF72TALXX:1:2224:8836:58602,ST-E00494:101:HF72TALXX:1:1103:27082:44820,ST-E00494:101:HF72TALXX:1:1104:16366:4245,ST-E00494:101:HF72TALXX:1:1105:15767:28523,ST-E00494:101:HF72TALXX:1:1106:15250:26712,ST-E00494:101:HF7…
C1_R1	GaLu96scf_2:226775|227056	GaLu96scf_2	226775	227056	16	3_2_0	14874	0.002	exon	GL16094-G,	+	ST-E00494:101:HF72TALXX:1:1109:5538:43607,ST-E00494:101:HF72TALXX:1:1123:2696:50814,ST-E00494:101:HF72TALXX:1:1123:2108:51201,ST-E00494:101:HF72TALXX:1:1219:20973:62153,ST-E00494:101:HF72TALXX:1:1223:16620:28699,ST-E00494:101:HF72TALXX:1:2102:30188:15531,ST-E00494:101:HF72TALXX:1:2104:26230:64193,ST-E00494:101:HF72TALXX:1:2115:15696:22001,ST-E00494:101:HF72TALXX:1:2211:1925:31301,ST-E00494:101:HF…
C1_R1	GaLu96scf_2:226775|227131	GaLu96scf_2	226775	227131	10	2_1_0	9775	0.002	exon	GL16094-G,	+	ST-E00494:101:HF72TALXX:1:1101:28564:60395,ST-E00494:101:HF72TALXX:1:1101:28605:60395,ST-E00494:101:HF72TALXX:1:1116:2808:43765,ST-E00494:101:HF72TALXX:1:1204:16528:6214,ST-E00494:101:HF72TALXX:1:2106:27438:61960,ST-E00494:101:HF72TALXX:1:1119:31395:28312,ST-E00494:101:HF72TALXX:1:1222:26768:23495,ST-E00494:101:HF72TALXX:1:2109:28209:57038,ST-E00494:101:HF72TALXX:1:2113:27133:27538,ST-E00494:101:…
C1_R1	GaLu96scf_2:226775|227149	GaLu96scf_2	226775	227149	40	12_8_0	9083	0.009	exon	GL16094-G,	+	ST-E00494:101:HF72TALXX:1:1105:22922:69748,ST-E00494:101:HF72TALXX:1:1109:23997:39721,ST-E00494:101:HF72TALXX:1:1114:21897:39071,ST-E00494:101:HF72TALXX:1:1115:15412:19012,ST-E00494:101:HF72TALXX:1:1117:9881:66004,ST-E00494:101:HF72TALXX:1:1119:12094:60870,ST-E00494:101:HF72TALXX:1:1122:8785:51869,ST-E00494:101:HF72TALXX:1:1201:20953:5194,ST-E00494:101:HF72TALXX:1:1206:24921:2223,ST-E00494:101:HF…
C1_R1	GaLu96scf_2:226782|227000	GaLu96scf_2	226782	227000	60	3_13_1	13795	0.009	exon	GL16094-G,	+	ST-E00494:101:HF72TALXX:1:1104:19745:69766,ST-E00494:101:HF72TALXX:1:1107:18101:47544,ST-E00494:101:HF72TALXX:1:1109:10165:42270,ST-E00494:101:HF72TALXX:1:1109:10338:42288,ST-E00494:101:HF72TALXX:1:1111:30573:15144,ST-E00494:101:HF72TALXX:1:1119:16975:38526,ST-E00494:101:HF72TALXX:1:1203:6126:17658,ST-E00494:101:HF72TALXX:1:1211:27884:64632,ST-E00494:101:HF72TALXX:1:2102:32157:66373,ST-E00494:101…
C1_R1	GaLu96scf_2:226793|227041	GaLu96scf_2	226793	227041	21	3_2_0	15510	0.003	exon	GL16094-G,	+	ST-E00494:101:HF72TALXX:1:2107:22516:57231,ST-E00494:101:HF72TALXX:1:1114:2788:19961,ST-E00494:101:HF72TALXX:1:1115:6928:9519,ST-E00494:101:HF72TALXX:1:1115:28016:27872,ST-E00494:101:HF72TALXX:1:1122:25540:69115,ST-E00494:101:HF72TALXX:1:1122:29102:72227,ST-E00494:101:HF72TALXX:1:1203:1884:41286,ST-E00494:101:HF72TALXX:1:1209:6441:1854,ST-E00494:101:HF72TALXX:1:1220:19076:7532,ST-E00494:101:HF72T…
C1_R1	GaLu96scf_2:226796|226948	GaLu96scf_2	226796	226948	15	2_2_0	12827	0.002	exon	GL16094-G,	+	ST-E00494:101:HF72TALXX:1:1106:23713:70170,ST-E00494:101:HF72TALXX:1:1119:27499:56194,ST-E00494:101:HF72TALXX:1:1202:5792:8394,ST-E00494:101:HF72TALXX:1:1205:29325:58022,ST-E00494:101:HF72TALXX:1:2101:5193:30211,ST-E00494:101:HF72TALXX:1:2124:2057:17535,ST-E00494:101:HF72TALXX:1:2124:3133:19856,ST-E00494:101:HF72TALXX:1:2224:8400:31969,ST-E00494:101:HF72TALXX:1:1111:24718:54155,ST-E00494:101:HF72…
C1_R1	GaLu96scf_2:226796|226987	GaLu96scf_2	226796	226987	6	4_1_0	13374	0.001	exon	GL16094-G,	+	ST-E00494:101:HF72TALXX:1:2216:18162:5845,ST-E00494:101:HF72TALXX:1:1215:31903:8552,ST-E00494:101:HF72TALXX:1:1222:8460:10345,ST-E00494:101:HF72TALXX:1:2117:15311:69994,ST-E00494:101:HF72TALXX:1:2120:21379:5124,ST-E00494:101:HF72TALXX:1:2202:16102:28365,
C1_R1	GaLu96scf_2:226796|227014	GaLu96scf_2	226796	227014	20	7_2_0	14278	0.003	exon	GL16094-G,	+	ST-E00494:101:HF72TALXX:1:1106:11596:29736,ST-E00494:101:HF72TALXX:1:1106:11373:31881,ST-E00494:101:HF72TALXX:1:1117:10916:16744,ST-E00494:101:HF72TALXX:1:1204:6177:61837,ST-E00494:101:HF72TALXX:1:1216:15290:32162,ST-E00494:101:HF72TALXX:1:1218:2859:47650,ST-E00494:101:HF72TALXX:1:2113:24119:51957,ST-E00494:101:HF72TALXX:1:2115:15392:36522,ST-E00494:101:HF72TALXX:1:2212:5771:58497,ST-E00494:101:H…
C1_R1	GaLu96scf_2:226796|227131	GaLu96scf_2	226796	227131	11	2_2_0	10578	0.002	exon	GL16094-G,	+	ST-E00494:101:HF72TALXX:1:1112:28371:17166,ST-E00494:101:HF72TALXX:1:1119:30614:16867,ST-E00494:101:HF72TALXX:1:1119:2585:64685,ST-E00494:101:HF72TALXX:1:1119:3346:65406,ST-E00494:101:HF72TALXX:1:1123:3488:44767,ST-E00494:101:HF72TALXX:1:1220:11962:27345,ST-E00494:101:HF72TALXX:1:1220:12033:27398,ST-E00494:101:HF72TALXX:1:2111:14976:63402,ST-E00494:101:HF72TALXX:1:2111:15645:64105,ST-E00494:101:H…
C1_R1	GaLu96scf_2:226796|227149	GaLu96scf_2	226796	227149	21	4_2_1	9912	0.004	exon	GL16094-G,	+	ST-E00494:101:HF72TALXX:1:1116:17218:57161,ST-E00494:101:HF72TALXX:1:1205:2696:59886,ST-E00494:101:HF72TALXX:1:1212:4066:49215,ST-E00494:101:HF72TALXX:1:1214:8582:6794,ST-E00494:101:HF72TALXX:1:1224:9770:65248,ST-E00494:101:HF72TALXX:1:1224:10165:65441,ST-E00494:101:HF72TALXX:1:2115:29650:12068,ST-E00494:101:HF72TALXX:1:2116:5568:9870,ST-E00494:101:HF72TALXX:1:2206:9587:36522,ST-E00494:101:HF72TA…
C1_R1	GaLu96scf_2:226799|226987	GaLu96scf_2	226799	226987	108	20_6_2	14146	0.015	exon	GL16094-G,	+	ST-E00494:101:HF72TALXX:1:1106:30056:29964,ST-E00494:101:HF72TALXX:1:1114:14803:17360,ST-E00494:101:HF72TALXX:1:1118:20192:49619,ST-E00494:101:HF72TALXX:1:1119:12053:61257,ST-E00494:101:HF72TALXX:1:1120:23896:7761,ST-E00494:101:HF72TALXX:1:1120:23196:10837,ST-E00494:101:HF72TALXX:1:1204:28990:72772,ST-E00494:101:HF72TALXX:1:1206:5954:35256,ST-E00494:101:HF72TALXX:1:1222:2199:26747,ST-E00494:101:H…
C1_R1	GaLu96scf_2:226799|227041	GaLu96scf_2	226799	227041	45	14_2_0	16374	0.005	exon	GL16094-G,	+	ST-E00494:101:HF72TALXX:1:1106:22638:56879,ST-E00494:101:HF72TALXX:1:1121:4949:20471,ST-E00494:101:HF72TALXX:1:1208:1813:48089,ST-E00494:101:HF72TALXX:1:2102:30827:23847,ST-E00494:101:HF72TALXX:1:2102:30634:24145,ST-E00494:101:HF72TALXX:1:2117:17614:61925,ST-E00494:101:HF72TALXX:1:2210:15432:13668,ST-E00494:101:HF72TALXX:1:2221:1783:26624,ST-E00494:101:HF72TALXX:1:1104:17868:63630,ST-E00494:101:H…
C1_R1	GaLu96scf_2:226799|227044	GaLu96scf_2	226799	227044	52	12_6_0	16246	0.006	exon	GL16094-G,	+	ST-E00494:101:HF72TALXX:1:1101:19228:59727,ST-E00494:101:HF72TALXX:1:1102:29548:69695,ST-E00494:101:HF72TALXX:1:1105:17198:69361,ST-E00494:101:HF72TALXX:1:1115:13230:53065,ST-E00494:101:HF72TALXX:1:2102:7872:20014,ST-E00494:101:HF72TALXX:1:2105:19532:56106,ST-E00494:101:HF72TALXX:1:2105:25083:65793,ST-E00494:101:HF72TALXX:1:2108:1631:14512,ST-E00494:101:HF72TALXX:1:2112:14813:32566,ST-E00494:101:…
C1_R1	GaLu96scf_2:226799|227131	GaLu96scf_2	226799	227131	69	15_2_1	12153	0.011	exon	GL16094-G,	+	ST-E00494:101:HF72TALXX:1:1209:7212:57934,ST-E00494:101:HF72TALXX:1:2109:5142:4386,ST-E00494:101:HF72TALXX:1:2203:6857:56053,ST-E00494:101:HF72TALXX:1:2220:10389:72227,ST-E00494:101:HF72TALXX:1:1103:20882:52467,ST-E00494:101:HF72TALXX:1:1106:20161:41093,ST-E00494:101:HF72TALXX:1:1109:7141:48705,ST-E00494:101:HF72TALXX:1:1111:10287:24550,ST-E00494:101:HF72TALXX:1:1112:16051:41497,ST-E00494:101:HF7…
C1_R1	GaLu96scf_2:226799|227149	GaLu96scf_2	226799	227149	27	9_4_0	11522	0.005	exon	GL16094-G,	+	ST-E00494:101:HF72TALXX:1:1101:24180:7585,ST-E00494:101:HF72TALXX:1:1124:24079:9941,ST-E00494:101:HF72TALXX:1:1209:1133:36539,ST-E00494:101:HF72TALXX:1:1218:16670:15918,ST-E00494:101:HF72TALXX:1:1219:32075:17500,ST-E00494:101:HF72TALXX:1:2104:20019:54524,ST-E00494:101:HF72TALXX:1:2108:11190:65459,ST-E00494:101:HF72TALXX:1:2205:19958:8253,ST-E00494:101:HF72TALXX:1:2215:29234:24145,ST-E00494:101:HF…
C1_R1	GaLu96scf_2:226802|226957	GaLu96scf_2	226802	226957	11	1_0_5	13699	0.002	exon	GL16094-G,	+	ST-E00494:101:HF72TALXX:1:1102:13220:54313,ST-E00494:101:HF72TALXX:1:1102:13169:54541,ST-E00494:101:HF72TALXX:1:1109:14275:10328,ST-E00494:101:HF72TALXX:1:1113:14732:24550,ST-E00494:101:HF72TALXX:1:1202:22648:47966,ST-E00494:101:HF72TALXX:1:2109:23175:23917,ST-E00494:101:HF72TALXX:1:2118:19350:23372,ST-E00494:101:HF72TALXX:1:2123:32258:49742,ST-E00494:101:HF72TALXX:1:2202:29000:62734,ST-E00494:10…
C1_R1	GaLu96scf_2:226802|227044	GaLu96scf_2	226802	227044	15	4_1_0	16260	0.002	exon	GL16094-G,	+	ST-E00494:101:HF72TALXX:1:1118:32146:56018,ST-E00494:101:HF72TALXX:1:1224:15980:55016,ST-E00494:101:HF72TALXX:1:2117:5041:22634,ST-E00494:101:HF72TALXX:1:2117:5812:23161,ST-E00494:101:HF72TALXX:1:2117:5375:24831,ST-E00494:101:HF72TALXX:1:2117:6329:25288,ST-E00494:101:HF72TALXX:1:2222:10125:36891,ST-E00494:101:HF72TALXX:1:2222:5578:39458,ST-E00494:101:HF72TALXX:1:1120:2686:28330,ST-E00494:101:HF72…
C1_R1	GaLu96scf_2:226802|227131	GaLu96scf_2	226802	227131	10	3_1_0	12206	0.002	exon	GL16094-G,	+	ST-E00494:101:HF72TALXX:1:2102:5873:50094,ST-E00494:101:HF72TALXX:1:2217:2798:24093,ST-E00494:101:HF72TALXX:1:1104:7638:41866,ST-E00494:101:HF72TALXX:1:1124:4076:62945,ST-E00494:101:HF72TALXX:1:1202:12946:8622,ST-E00494:101:HF72TALXX:1:1216:4442:16533,ST-E00494:101:HF72TALXX:1:1216:7984:26431,ST-E00494:101:HF72TALXX:1:1218:16549:60747,ST-E00494:101:HF72TALXX:1:1219:5325:49812,ST-E00494:101:HF72TA…
C1_R1	GaLu96scf_2:226814|227014	GaLu96scf_2	226814	227014	10	3_1_0	15647	0.001	exon	GL16094-G,	+	ST-E00494:101:HF72TALXX:1:1223:10236:8991,ST-E00494:101:HF72TALXX:1:2110:5020:33639,ST-E00494:101:HF72TALXX:1:2112:30898:5686,ST-E00494:101:HF72TALXX:1:2224:6411:11048,ST-E00494:101:HF72TALXX:1:1108:31193:46560,ST-E00494:101:HF72TALXX:1:1116:21136:68939,ST-E00494:101:HF72TALXX:1:1203:27549:9800,ST-E00494:101:HF72TALXX:1:1224:7080:13615,ST-E00494:101:HF72TALXX:1:2106:11150:45101,ST-E00494:101:HF72…
C1_R1	GaLu96scf_2:226814|227041	GaLu96scf_2	226814	227041	6	2_2_0	16786	0.001	exon	GL16094-G,	+	ST-E00494:101:HF72TALXX:1:1111:23663:48845,ST-E00494:101:HF72TALXX:1:1224:10135:39405,ST-E00494:101:HF72TALXX:1:2104:7963:44784,ST-E00494:101:HF72TALXX:1:2201:24505:11277,ST-E00494:101:HF72TALXX:1:2201:24505:11453,ST-E00494:101:HF72TALXX:1:2223:23155:4966,
C1_R1	GaLu96scf_2:226817|226987	GaLu96scf_2	226817	226987	23	3_5_1	14506	0.003	exon	GL16094-G,	+	ST-E00494:101:HF72TALXX:1:2124:14458:9976,ST-E00494:101:HF72TALXX:1:2208:29975:68113,ST-E00494:101:HF72TALXX:1:1104:14651:23495,ST-E00494:101:HF72TALXX:1:1115:9678:73000,ST-E00494:101:HF72TALXX:1:1116:15625:36680,ST-E00494:101:HF72TALXX:1:1116:15645:36750,ST-E00494:101:HF72TALXX:1:1121:27042:50797,ST-E00494:101:HF72TALXX:1:1121:32157:71928,ST-E00494:101:HF72TALXX:1:1123:31050:43396,ST-E00494:101:…
C1_R1	GaLu96scf_2:226817|227041	GaLu96scf_2	226817	227041	40	8_5_1	16833	0.005	exon	GL16094-G,	+	ST-E00494:101:HF72TALXX:1:1103:20354:47685,ST-E00494:101:HF72TALXX:1:1110:16965:15654,ST-E00494:101:HF72TALXX:1:1118:19157:5669,ST-E00494:101:HF72TALXX:1:1122:1732:38069,ST-E00494:101:HF72TALXX:1:1203:18111:33920,ST-E00494:101:HF72TALXX:1:1203:18517:34377,ST-E00494:101:HF72TALXX:1:1207:9881:24233,ST-E00494:101:HF72TALXX:1:1209:21399:65107,ST-E00494:101:HF72TALXX:1:1212:32360:4280,ST-E00494:101:HF…
C1_R1	GaLu96scf_2:226817|227044	GaLu96scf_2	226817	227044	13	3_3_0	16745	0.002	exon	GL16094-G,	+	ST-E00494:101:HF72TALXX:1:1111:29132:60501,ST-E00494:101:HF72TALXX:1:1121:30573:31283,ST-E00494:101:HF72TALXX:1:1121:30716:31424,ST-E00494:101:HF72TALXX:1:1215:11535:46578,ST-E00494:101:HF72TALXX:1:1217:9932:28787,ST-E00494:101:HF72TALXX:1:1221:21410:38157,ST-E00494:101:HF72TALXX:1:2103:10470:38790,ST-E00494:101:HF72TALXX:1:2106:20466:7550,ST-E00494:101:HF72TALXX:1:2211:13271:9501,ST-E00494:101:H…
C1_R1	GaLu96scf_2:226817|227056	GaLu96scf_2	226817	227056	6	2_1_1	16997	0.001	exon	GL16094-G,	+	ST-E00494:101:HF72TALXX:1:1218:19502:52361,ST-E00494:101:HF72TALXX:1:1218:19390:52449,ST-E00494:101:HF72TALXX:1:2106:22150:26572,ST-E00494:101:HF72TALXX:1:2221:7070:41550,ST-E00494:101:HF72TALXX:1:1101:9201:9695,ST-E00494:101:HF72TALXX:1:1223:8785:20788,
C1_R1	GaLu96scf_2:226817|227149	GaLu96scf_2	226817	227149	6	5_2_0	12407	0.001	exon	GL16094-G,	+	ST-E00494:101:HF72TALXX:1:1104:8623:18397,ST-E00494:101:HF72TALXX:1:2202:32157:53856,ST-E00494:101:HF72TALXX:1:1220:9546:9167,ST-E00494:101:HF72TALXX:1:1220:8613:11734,ST-E00494:101:HF72TALXX:1:2203:31304:15496,ST-E00494:101:HF72TALXX:1:2223:8115:19768,
C1_R1	GaLu96scf_2:226819|227041	GaLu96scf_2	226819	227041	14	3_4_1	16896	0.002	exon	GL16094-G,	+	ST-E00494:101:HF72TALXX:1:1112:26463:64527,ST-E00494:101:HF72TALXX:1:1124:16041:63138,ST-E00494:101:HF72TALXX:1:1208:13474:5036,ST-E00494:101:HF72TALXX:1:1210:13281:13000,ST-E00494:101:HF72TALXX:1:1210:24464:48476,ST-E00494:101:HF72TALXX:1:1213:30939:44398,ST-E00494:101:HF72TALXX:1:2120:11688:15092,ST-E00494:101:HF72TALXX:1:2122:6522:40917,ST-E00494:101:HF72TALXX:1:1106:7385:35379,ST-E00494:101:H…
C1_R1	GaLu96scf_2:226829|226987	GaLu96scf_2	226829	226987	68	10_5_10	15167	0.009	exon	GL16094-G,	+	ST-E00494:101:HF72TALXX:1:1104:23094:13474,ST-E00494:101:HF72TALXX:1:1112:11403:30140,ST-E00494:101:HF72TALXX:1:1122:3853:42974,ST-E00494:101:HF72TALXX:1:1219:5923:34500,ST-E00494:101:HF72TALXX:1:1221:8369:4772,ST-E00494:101:HF72TALXX:1:1222:16102:47808,ST-E00494:101:HF72TALXX:1:2101:20009:34078,ST-E00494:101:HF72TALXX:1:2101:19867:34289,ST-E00494:101:HF72TALXX:1:2105:21613:34184,ST-E00494:101:HF…
C1_R1	GaLu96scf_2:226829|227014	GaLu96scf_2	226829	227014	32	6_7_1	16572	0.004	exon	GL16094-G,	+	ST-E00494:101:HF72TALXX:1:1103:4898:57020,ST-E00494:101:HF72TALXX:1:1103:5172:57213,ST-E00494:101:HF72TALXX:1:1110:25022:56018,ST-E00494:101:HF72TALXX:1:1120:10866:37999,ST-E00494:101:HF72TALXX:1:1120:9841:50428,ST-E00494:101:HF72TALXX:1:1120:2037:59411,ST-E00494:101:HF72TALXX:1:1122:8734:53926,ST-E00494:101:HF72TALXX:1:1202:27620:30773,ST-E00494:101:HF72TALXX:1:1210:20638:37700,ST-E00494:101:HF7…
C1_R1	GaLu96scf_2:226829|227041	GaLu96scf_2	226829	227041	61	11_5_0	17584	0.007	exon	GL16094-G,	+	ST-E00494:101:HF72TALXX:1:1103:20009:70047,ST-E00494:101:HF72TALXX:1:1107:15168:35748,ST-E00494:101:HF72TALXX:1:1109:20040:44257,ST-E00494:101:HF72TALXX:1:1109:24454:48845,ST-E00494:101:HF72TALXX:1:1110:13281:35819,ST-E00494:101:HF72TALXX:1:1123:11485:16744,ST-E00494:101:HF72TALXX:1:1203:21745:54172,ST-E00494:101:HF72TALXX:1:1214:10998:44767,ST-E00494:101:HF72TALXX:1:1215:12773:38385,ST-E00494:10…
C1_R1	GaLu96scf_2:226829|227044	GaLu96scf_2	226829	227044	95	18_6_2	17558	0.011	exon	GL16094-G,	+	ST-E00494:101:HF72TALXX:1:1101:23734:45699,ST-E00494:101:HF72TALXX:1:1113:23023:65037,ST-E00494:101:HF72TALXX:1:1118:3133:35397,ST-E00494:101:HF72TALXX:1:1124:3965:18309,ST-E00494:101:HF72TALXX:1:1207:29011:4210,ST-E00494:101:HF72TALXX:1:1211:18720:61064,ST-E00494:101:HF72TALXX:1:1211:19816:63419,ST-E00494:101:HF72TALXX:1:1213:4513:67603,ST-E00494:101:HF72TALXX:1:1214:24180:4034,ST-E00494:101:HF7…
C1_R1	GaLu96scf_2:226829|227056	GaLu96scf_2	226829	227056	14	5_3_0	17808	0.002	exon	GL16094-G,	+	ST-E00494:101:HF72TALXX:1:1107:19553:16375,ST-E00494:101:HF72TALXX:1:1107:19948:16428,ST-E00494:101:HF72TALXX:1:1109:22800:48160,ST-E00494:101:HF72TALXX:1:1118:32644:41936,ST-E00494:101:HF72TALXX:1:2102:10044:43853,ST-E00494:101:HF72TALXX:1:2105:17107:73211,ST-E00494:101:HF72TALXX:1:2110:24515:70258,ST-E00494:101:HF72TALXX:1:2119:30584:68043,ST-E00494:101:HF72TALXX:1:2201:4107:52555,ST-E00494:101…
C1_R1	GaLu96scf_2:226829|227131	GaLu96scf_2	226829	227131	87	22_4_1	14853	0.012	exon	GL16094-G,	+	ST-E00494:101:HF72TALXX:1:1205:32563:58497,ST-E00494:101:HF72TALXX:1:1217:17269:35238,ST-E00494:101:HF72TALXX:1:2201:5649:38350,ST-E00494:101:HF72TALXX:1:2216:7902:44644,ST-E00494:101:HF72TALXX:1:2222:20263:15707,ST-E00494:101:HF72TALXX:1:1101:31040:11523,ST-E00494:101:HF72TALXX:1:1105:16904:21667,ST-E00494:101:HF72TALXX:1:1105:18254:39721,ST-E00494:101:HF72TALXX:1:1105:17858:40266,ST-E00494:101:…
C1_R1	GaLu96scf_2:226829|227149	GaLu96scf_2	226829	227149	42	9_7_1	14260	0.006	exon	GL16094-G,	+	ST-E00494:101:HF72TALXX:1:1101:24982:49127,ST-E00494:101:HF72TALXX:1:1101:25022:49127,ST-E00494:101:HF72TALXX:1:1102:19015:12349,ST-E00494:101:HF72TALXX:1:1109:11099:18362,ST-E00494:101:HF72TALXX:1:1114:4949:53838,ST-E00494:101:HF72TALXX:1:1119:14651:40583,ST-E00494:101:HF72TALXX:1:1121:13149:58479,ST-E00494:101:HF72TALXX:1:1203:29376:21122,ST-E00494:101:HF72TALXX:1:1205:32431:13967,ST-E00494:101…
C1_R1	GaLu96scf_2:226925|227149	GaLu96scf_2	226925	227149	10	5_3_0	14580	0.001	exon	GL16094-G,	+	ST-E00494:101:HF72TALXX:1:1105:9069:6653,ST-E00494:101:HF72TALXX:1:1105:9232:6759,ST-E00494:101:HF72TALXX:1:1115:23602:33375,ST-E00494:101:HF72TALXX:1:1115:24028:33938,ST-E00494:101:HF72TALXX:1:1201:6370:38192,ST-E00494:101:HF72TALXX:1:1213:2514:61433,ST-E00494:101:HF72TALXX:1:1213:1844:66144,ST-E00494:101:HF72TALXX:1:2103:31162:58110,ST-E00494:101:HF72TALXX:1:2119:18172:46507,ST-E00494:101:HF72T…
C1_R1	GaLu96scf_2:226928|227221	GaLu96scf_2	226928	227221	120	9_22_3	13720	0.017	exon	GL16094-G,	-	ST-E00494:101:HF72TALXX:1:1103:24616:68183,ST-E00494:101:HF72TALXX:1:1108:17411:35696,ST-E00494:101:HF72TALXX:1:1111:30076:29332,ST-E00494:101:HF72TALXX:1:1117:10916:60272,ST-E00494:101:HF72TALXX:1:1117:10866:60395,ST-E00494:101:HF72TALXX:1:1118:18152:30474,ST-E00494:101:HF72TALXX:1:1124:6898:11998,ST-E00494:101:HF72TALXX:1:1201:16853:5546,ST-E00494:101:HF72TALXX:1:1202:11190:18239,ST-E00494:101:…
C1_R1	GaLu96scf_2:227035|227337	GaLu96scf_2	227035	227337	9	2_2_0	13082	0.001	intron	GL16094-G,	-	ST-E00494:101:HF72TALXX:1:1104:6238:49601,ST-E00494:101:HF72TALXX:1:1113:15199:8200,ST-E00494:101:HF72TALXX:1:1202:14874:56334,ST-E00494:101:HF72TALXX:1:1202:15970:62312,ST-E00494:101:HF72TALXX:1:1205:7598:40073,ST-E00494:101:HF72TALXX:1:2104:11099:68887,ST-E00494:101:HF72TALXX:1:2104:11332:69291,ST-E00494:101:HF72TALXX:1:2104:11261:69519,ST-E00494:101:HF72TALXX:1:2204:29031:63771,
C1_R1	GaLu96scf_2:227324|227691	GaLu96scf_2	227324	227691	11	3_2_1	1657	0.013	intron	GL16094-G,	+	ST-E00494:101:HF72TALXX:1:1109:13951:43062,ST-E00494:101:HF72TALXX:1:1114:13088:28277,ST-E00494:101:HF72TALXX:1:1123:24444:72772,ST-E00494:101:HF72TALXX:1:1204:14215:55262,ST-E00494:101:HF72TALXX:1:1207:8917:31283,ST-E00494:101:HF72TALXX:1:1209:14123:43501,ST-E00494:101:HF72TALXX:1:1221:18578:55649,ST-E00494:101:HF72TALXX:1:2104:30036:12384,ST-E00494:101:HF72TALXX:1:2104:30107:12437,ST-E00494:101…
C1_R1	GaLu96scf_2:231509|231869	GaLu96scf_2	231509	231869	10	0_1_2	32	0.385	intergenic_region	n/a	+	ST-E00494:101:HF72TALXX:1:1102:19025:53856,ST-E00494:101:HF72TALXX:1:1104:9323:34729,ST-E00494:101:HF72TALXX:1:1120:18284:9712,ST-E00494:101:HF72TALXX:1:1216:21643:63208,ST-E00494:101:HF72TALXX:1:2116:28990:40495,ST-E00494:101:HF72TALXX:1:1204:2169:6794,ST-E00494:101:HF72TALXX:1:1206:24068:21210,ST-E00494:101:HF72TALXX:1:1217:18954:67480,ST-E00494:101:HF72TALXX:1:2205:27488:42358,ST-E00494:101:HF…
C1_R1	GaLu96scf_2:313830|314102	GaLu96scf_2	313830	314102	39	12_10_1	10	0.886	exon	GL22634-G,	+	ST-E00494:101:HF72TALXX:1:1102:11677:30545,ST-E00494:101:HF72TALXX:1:1102:7304:49338,ST-E00494:101:HF72TALXX:1:1103:18802:31248,ST-E00494:101:HF72TALXX:1:1109:5741:33375,ST-E00494:101:HF72TALXX:1:1110:26382:64421,ST-E00494:101:HF72TALXX:1:1110:26372:64439,ST-E00494:101:HF72TALXX:1:1112:21075:55332,ST-E00494:101:HF72TALXX:1:1115:2027:69168,ST-E00494:101:HF72TALXX:1:1116:4797:20278,ST-E00494:101:HF…
C1_R1	GaLu96scf_2:313830|314427	GaLu96scf_2	313830	314427	9	2_2_0	18	0.5	exon	GL22634-G,	+	ST-E00494:101:HF72TALXX:1:1103:14580:66267,ST-E00494:101:HF72TALXX:1:1124:24962:35344,ST-E00494:101:HF72TALXX:1:1210:22435:15496,ST-E00494:101:HF72TALXX:1:1210:22536:15637,ST-E00494:101:HF72TALXX:1:2112:12479:61819,ST-E00494:101:HF72TALXX:1:2112:12510:61837,ST-E00494:101:HF72TALXX:1:2119:16549:1995,ST-E00494:101:HF72TALXX:1:2119:15371:10714,ST-E00494:101:HF72TALXX:1:2203:20892:3471,
C1_R1	GaLu96scf_2:363076|363514	GaLu96scf_2	363076	363514	26	3_3_3	35	0.598	intergenic_region	n/a	+	ST-E00494:101:HF72TALXX:1:1101:9516:69344,ST-E00494:101:HF72TALXX:1:1102:20983:48810,ST-E00494:101:HF72TALXX:1:1102:32552:49338,ST-E00494:101:HF72TALXX:1:1104:7710:41638,ST-E00494:101:HF72TALXX:1:1104:7638:41690,ST-E00494:101:HF72TALXX:1:1104:26880:56669,ST-E00494:101:HF72TALXX:1:1107:30553:48406,ST-E00494:101:HF72TALXX:1:1107:30168:48968,ST-E00494:101:HF72TALXX:1:1109:15818:17184,ST-E00494:101:H…
C1_R1	GaLu96scf_2:386979|387719	GaLu96scf_2	386979	387719	12	1_0_2	1	0.96	intergenic_region	n/a	+	ST-E00494:101:HF72TALXX:1:1102:15402:67726,ST-E00494:101:HF72TALXX:1:1104:24525:32092,ST-E00494:101:HF72TALXX:1:1117:26301:8060,ST-E00494:101:HF72TALXX:1:1117:27214:8552,ST-E00494:101:HF72TALXX:1:1217:29406:38016,ST-E00494:101:HF72TALXX:1:2104:9749:64439,ST-E00494:101:HF72TALXX:1:2114:30807:14107,ST-E00494:101:HF72TALXX:1:2115:10399:37260,ST-E00494:101:HF72TALXX:1:2122:21257:6179,ST-E00494:101:HF…
C1_R1	GaLu96scf_2:543093|543603	GaLu96scf_2	543093	543603	4	2_0_2	15	0.348	intergenic_region	n/a	+	ST-E00494:101:HF72TALXX:1:1113:4949:59042,ST-E00494:101:HF72TALXX:1:2107:28503:47984,ST-E00494:101:HF72TALXX:1:2122:6350:73106,ST-E00494:101:HF72TALXX:1:2210:20730:47914,
C1_R1	GaLu96scf_2:547251|547445	GaLu96scf_2	547251	547445	10	2_3_2	1373	0.014	exon	GL22646-G,	+	ST-E00494:101:HF72TALXX:1:1107:11779:33322,ST-E00494:101:HF72TALXX:1:1118:13088:59288,ST-E00494:101:HF72TALXX:1:1122:22313:7655,ST-E00494:101:HF72TALXX:1:1122:31527:72420,ST-E00494:101:HF72TALXX:1:1210:32583:61978,ST-E00494:101:HF72TALXX:1:1222:30168:71330,ST-E00494:101:HF72TALXX:1:2105:5670:18836,ST-E00494:101:HF72TALXX:1:2108:16630:39475,ST-E00494:101:HF72TALXX:1:2117:13413:34324,ST-E00494:101:…
C1_R1	GaLu96scf_2:547329|547517	GaLu96scf_2	547329	547517	63	11_10_2	1823	0.065	exon	GL22646-G,	+	ST-E00494:101:HF72TALXX:1:1102:12225:60817,ST-E00494:101:HF72TALXX:1:1102:12276:60905,ST-E00494:101:HF72TALXX:1:1103:25682:54207,ST-E00494:101:HF72TALXX:1:1103:3072:58040,ST-E00494:101:HF72TALXX:1:1105:30066:44538,ST-E00494:101:HF72TALXX:1:1108:7649:57038,ST-E00494:101:HF72TALXX:1:1111:16011:7497,ST-E00494:101:HF72TALXX:1:1111:25966:45663,ST-E00494:101:HF72TALXX:1:1116:20009:37313,ST-E00494:101:H…
C1_R1	GaLu96scf_2:547368|547517	GaLu96scf_2	547368	547517	6	1_2_1	2028	0.006	exon	GL22646-G,	+	ST-E00494:101:HF72TALXX:1:1211:30604:8236,ST-E00494:101:HF72TALXX:1:1211:24342:40003,ST-E00494:101:HF72TALXX:1:2111:32075:48687,ST-E00494:101:HF72TALXX:1:2112:24576:48916,ST-E00494:101:HF72TALXX:1:2209:10399:54137,ST-E00494:101:HF72TALXX:1:2222:19390:37330,
C1_R1	GaLu96scf_2:548995|550080	GaLu96scf_2	548995	550080	6	1_2_1	16	0.429	intergenic_region	n/a	-	ST-E00494:101:HF72TALXX:1:1106:1783:6161,ST-E00494:101:HF72TALXX:1:1110:30919:61732,ST-E00494:101:HF72TALXX:1:1124:9414:34641,ST-E00494:101:HF72TALXX:1:2113:23825:55737,ST-E00494:101:HF72TALXX:1:2221:14346:1625,ST-E00494:101:HF72TALXX:1:2224:8795:56844,
C1_R1	GaLu96scf_2:645380|645895	GaLu96scf_2	645380	645895	15	4_1_3	58	0.341	exon	GL22426-G,	-	ST-E00494:101:HF72TALXX:1:1109:12794:72983,ST-E00494:101:HF72TALXX:1:1109:12794:73018,ST-E00494:101:HF72TALXX:1:1109:12743:73036,ST-E00494:101:HF72TALXX:1:1112:20821:35274,ST-E00494:101:HF72TALXX:1:1112:20649:38350,ST-E00494:101:HF72TALXX:1:1114:13240:5933,ST-E00494:101:HF72TALXX:1:1217:27143:14019,ST-E00494:101:HF72TALXX:1:1218:30685:62874,ST-E00494:101:HF72TALXX:1:1219:31893:50058,ST-E00494:101…
C1_R1	GaLu96scf_2:663568|664349	GaLu96scf_2	663568	664349	166	28_28_3	55	0.858	exon	GL22656-G,	-	ST-E00494:101:HF72TALXX:1:1101:13423:19645,ST-E00494:101:HF72TALXX:1:1101:30452:69010,ST-E00494:101:HF72TALXX:1:1102:21734:16287,ST-E00494:101:HF72TALXX:1:1103:18619:52203,ST-E00494:101:HF72TALXX:1:1104:26707:7568,ST-E00494:101:HF72TALXX:1:1104:18122:22651,ST-E00494:101:HF72TALXX:1:1104:24413:50041,ST-E00494:101:HF72TALXX:1:1105:18822:37014,ST-E00494:101:HF72TALXX:1:1107:26443:19241,ST-E00494:101…
C1_R1	GaLu96scf_2:677431|678411	GaLu96scf_2	677431	678411	8	2_2_0	0	1	intergenic_region	n/a	+	ST-E00494:101:HF72TALXX:1:1101:11962:43308,ST-E00494:101:HF72TALXX:1:1118:26859:5370,ST-E00494:101:HF72TALXX:1:1118:25824:6601,ST-E00494:101:HF72TALXX:1:1218:13798:29894,ST-E00494:101:HF72TALXX:1:2103:30919:13492,ST-E00494:101:HF72TALXX:1:2106:19309:50340,ST-E00494:101:HF72TALXX:1:2208:24819:50533,ST-E00494:101:HF72TALXX:1:2215:26453:35186,
C1_R1	GaLu96scf_2:687185|687623	GaLu96scf_2	687185	687623	4	1_0_2	1	0.889	exon	GL22657-G,	-	ST-E00494:101:HF72TALXX:1:1107:29944:28576,ST-E00494:101:HF72TALXX:1:1210:6116:12613,ST-E00494:101:HF72TALXX:1:2213:10186:60940,ST-E00494:101:HF72TALXX:1:1107:29843:28576,
C1_R1	GaLu96scf_2:718010|718422	GaLu96scf_2	718010	718422	4	2_1_0	57	0.123	exon	GL22440-G,	-	ST-E00494:101:HF72TALXX:1:1223:28321:35537,ST-E00494:101:HF72TALXX:1:2121:22424:9642,ST-E00494:101:HF72TALXX:1:2201:15534:55192,ST-E00494:101:HF72TALXX:1:2212:28199:66619,
C1_R1	GaLu96scf_2:724505|724771	GaLu96scf_2	724505	724771	43	13_13_1	178	0.326	exon	GL22518-G,	-	ST-E00494:101:HF72TALXX:1:1106:31111:54225,ST-E00494:101:HF72TALXX:1:1108:4442:35836,ST-E00494:101:HF72TALXX:1:1109:30594:27134,ST-E00494:101:HF72TALXX:1:1110:5355:61714,ST-E00494:101:HF72TALXX:1:1114:4503:56616,ST-E00494:101:HF72TALXX:1:1120:24292:44907,ST-E00494:101:HF72TALXX:1:1123:24424:13949,ST-E00494:101:HF72TALXX:1:1124:22181:56756,ST-E00494:101:HF72TALXX:1:1201:17959:36153,ST-E00494:101:H…
C1_R1	GaLu96scf_2:777118|777398	GaLu96scf_2	777118	777398	23	6_7_0	36	0.561	exon	GL22662-G,	+	ST-E00494:101:HF72TALXX:1:1109:2960:22124,ST-E00494:101:HF72TALXX:1:1109:2209:23003,ST-E00494:101:HF72TALXX:1:1109:2047:30843,ST-E00494:101:HF72TALXX:1:1122:13230:52713,ST-E00494:101:HF72TALXX:1:1201:4614:20981,ST-E00494:101:HF72TALXX:1:1201:19766:35942,ST-E00494:101:HF72TALXX:1:1205:19705:57530,ST-E00494:101:HF72TALXX:1:1208:7019:53838,ST-E00494:101:HF72TALXX:1:1210:29650:24866,ST-E00494:101:HF7…
C1_R1	GaLu96scf_2:778975|780464	GaLu96scf_2	778975	780464	200	35_35_3	98	0.803	exon	GL22662-G,	+	ST-E00494:101:HF72TALXX:1:1101:11860:37506,ST-E00494:101:HF72TALXX:1:1103:29609:36012,ST-E00494:101:HF72TALXX:1:1103:25124:38051,ST-E00494:101:HF72TALXX:1:1103:10622:44925,ST-E00494:101:HF72TALXX:1:1104:14813:26941,ST-E00494:101:HF72TALXX:1:1105:15189:42147,ST-E00494:101:HF72TALXX:1:1105:1570:42991,ST-E00494:101:HF72TALXX:1:1105:8308:68131,ST-E00494:101:HF72TALXX:1:1106:31061:6917,ST-E00494:101:H…
C1_R1	GaLu96scf_2:820828|822137	GaLu96scf_2	820828	822137	8	2_3_1	784	0.02	exon	GL22666-G,	+	ST-E00494:101:HF72TALXX:1:1113:11667:50779,ST-E00494:101:HF72TALXX:1:1215:14813:3841,ST-E00494:101:HF72TALXX:1:1215:26392:39159,ST-E00494:101:HF72TALXX:1:1215:26403:39282,ST-E00494:101:HF72TALXX:1:2203:9211:40759,ST-E00494:101:HF72TALXX:1:2207:2280:64228,ST-E00494:101:HF72TALXX:1:2211:6959:62136,ST-E00494:101:HF72TALXX:1:2216:7507:51025,
C1_R1	GaLu96scf_2:821744|822137	GaLu96scf_2	821744	822137	74	10_15_3	1084	0.12	exon	GL22666-G,	+	ST-E00494:101:HF72TALXX:1:1104:29731:2364,ST-E00494:101:HF72TALXX:1:1104:23713:29068,ST-E00494:101:HF72TALXX:1:1106:28676:24374,ST-E00494:101:HF72TALXX:1:1108:1296:31511,ST-E00494:101:HF72TALXX:1:1118:6725:15953,ST-E00494:101:HF72TALXX:1:1120:26829:30914,ST-E00494:101:HF72TALXX:1:1123:31680:44380,ST-E00494:101:HF72TALXX:1:1123:31720:44521,ST-E00494:101:HF72TALXX:1:1123:29376:47527,ST-E00494:101:H…
C1_R1	GaLu96scf_2:889911|890290	GaLu96scf_2	889911	890290	45	5_5_2	1119	0.074	exon	GL16169-G,	-	ST-E00494:101:HF72TALXX:1:1103:21237:35326,ST-E00494:101:HF72TALXX:1:1109:25093:28013,ST-E00494:101:HF72TALXX:1:1111:26687:26765,ST-E00494:101:HF72TALXX:1:1112:15026:7902,ST-E00494:101:HF72TALXX:1:1115:1215:23776,ST-E00494:101:HF72TALXX:1:1120:5984:40688,ST-E00494:101:HF72TALXX:1:1120:8684:53029,ST-E00494:101:HF72TALXX:1:1202:6350:51834,ST-E00494:101:HF72TALXX:1:1212:2148:59288,ST-E00494:101:HF72…
C1_R1	GaLu96scf_2:889911|890622	GaLu96scf_2	889911	890622	24	3_1_6	774	0.058	intron	GL16169-G,	-	ST-E00494:101:HF72TALXX:1:1110:28696:68078,ST-E00494:101:HF72TALXX:1:1114:12317:46876,ST-E00494:101:HF72TALXX:1:1202:13261:57090,ST-E00494:101:HF72TALXX:1:1224:19725:69273,ST-E00494:101:HF72TALXX:1:1224:19816:69291,ST-E00494:101:HF72TALXX:1:2106:6360:66127,ST-E00494:101:HF72TALXX:1:2106:6654:67129,ST-E00494:101:HF72TALXX:1:2106:5538:69062,ST-E00494:101:HF72TALXX:1:2120:15453:7304,ST-E00494:101:HF…
C1_R1	GaLu96scf_2:890071|890622	GaLu96scf_2	890071	890622	28	5_0_6	827	0.063	intron	GL16169-G,	-	ST-E00494:101:HF72TALXX:1:1101:28260:7655,ST-E00494:101:HF72TALXX:1:1106:15016:12244,ST-E00494:101:HF72TALXX:1:1106:14620:12718,ST-E00494:101:HF72TALXX:1:1108:9404:32795,ST-E00494:101:HF72TALXX:1:1113:10236:7761,ST-E00494:101:HF72TALXX:1:1115:9962:66882,ST-E00494:101:HF72TALXX:1:1120:30675:15672,ST-E00494:101:HF72TALXX:1:1124:27681:69977,ST-E00494:101:HF72TALXX:1:1201:6268:18467,ST-E00494:101:HF7…
C1_R1	GaLu96scf_2:890365|890622	GaLu96scf_2	890365	890622	16	4_0_2	1280	0.024	intron	GL16169-G,	-	ST-E00494:101:HF72TALXX:1:1218:25367:7778,ST-E00494:101:HF72TALXX:1:1224:24282:61943,ST-E00494:101:HF72TALXX:1:1110:21146:22053,ST-E00494:101:HF72TALXX:1:1110:14864:58321,ST-E00494:101:HF72TALXX:1:1113:14783:50480,ST-E00494:101:HF72TALXX:1:1115:24809:32654,ST-E00494:101:HF72TALXX:1:1210:32613:65089,ST-E00494:101:HF72TALXX:1:1211:26240:34219,ST-E00494:101:HF72TALXX:1:1215:31659:41743,ST-E00494:101…
C1_R1	GaLu96scf_2:899153|899578	GaLu96scf_2	899153	899578	11	4_4_0	94	0.19	intergenic_region	n/a	+	ST-E00494:101:HF72TALXX:1:1217:9749:2381,ST-E00494:101:HF72TALXX:1:1218:7892:66531,ST-E00494:101:HF72TALXX:1:1219:22709:63437,ST-E00494:101:HF72TALXX:1:2101:14549:61362,ST-E00494:101:HF72TALXX:1:2105:21897:72543,ST-E00494:101:HF72TALXX:1:2111:8004:65740,ST-E00494:101:HF72TALXX:1:2111:5781:66144,ST-E00494:101:HF72TALXX:1:2122:14986:61239,ST-E00494:101:HF72TALXX:1:2122:15189:61345,ST-E00494:101:HF7…
C1_R1	GaLu96scf_2:923645|924029	GaLu96scf_2	923645	924029	22	6_4_1	54	0.449	exon	GL22451-G,	+	ST-E00494:101:HF72TALXX:1:1111:12682:20506,ST-E00494:101:HF72TALXX:1:1120:25043:20049,ST-E00494:101:HF72TALXX:1:1202:4371:6565,ST-E00494:101:HF72TALXX:1:1202:4848:6794,ST-E00494:101:HF72TALXX:1:1202:28595:56897,ST-E00494:101:HF72TALXX:1:1204:26118:23495,ST-E00494:101:HF72TALXX:1:1211:17766:26255,ST-E00494:101:HF72TALXX:1:1216:7862:25974,ST-E00494:101:HF72TALXX:1:1217:30939:72350,ST-E00494:101:HF7…
C1_R1	GaLu96scf_2:989374|989702	GaLu96scf_2	989374	989702	9	2_2_0	12	0.6	intergenic_region	n/a	-	ST-E00494:101:HF72TALXX:1:1124:29772:31019,ST-E00494:101:HF72TALXX:1:1205:9080:57618,ST-E00494:101:HF72TALXX:1:1208:19796:52027,ST-E00494:101:HF72TALXX:1:2120:22820:27767,ST-E00494:101:HF72TALXX:1:2120:22830:27995,ST-E00494:101:HF72TALXX:1:2204:22709:29367,ST-E00494:101:HF72TALXX:1:2206:24809:29525,ST-E00494:101:HF72TALXX:1:2219:30858:18801,ST-E00494:101:HF72TALXX:1:2221:12012:3489,
C1_R1	GaLu96scf_2:1004101|1004760	GaLu96scf_2	1004101	1004760	6	1_1_1	0	1	intergenic_region	n/a	+	ST-E00494:101:HF72TALXX:1:1106:13119:37541,ST-E00494:101:HF72TALXX:1:1108:8887:26976,ST-E00494:101:HF72TALXX:1:1115:1671:72033,ST-E00494:101:HF72TALXX:1:1120:9861:64527,ST-E00494:101:HF72TALXX:1:1222:29234:28259,ST-E00494:101:HF72TALXX:1:2101:21694:13299,
C1_R1	GaLu96scf_2:1057062|1057245	GaLu96scf_2	1057062	1057245	233	35_32_8	767	0.378	exon	GL22329-G,	-	ST-E00494:101:HF72TALXX:1:1101:9191:27609,ST-E00494:101:HF72TALXX:1:1101:11505:27644,ST-E00494:101:HF72TALXX:1:1101:11353:28576,ST-E00494:101:HF72TALXX:1:1103:9039:70627,ST-E00494:101:HF72TALXX:1:1104:10855:4895,ST-E00494:101:HF72TALXX:1:1104:24190:46349,ST-E00494:101:HF72TALXX:1:1106:1742:25288,ST-E00494:101:HF72TALXX:1:1106:21521:70908,ST-E00494:101:HF72TALXX:1:1107:12560:26308,ST-E00494:101:HF…
C1_R1	GaLu96scf_2:1057062|1057450	GaLu96scf_2	1057062	1057450	76	16_14_2	866	0.149	exon	GL22329-G,	-	ST-E00494:101:HF72TALXX:1:1103:20902:36364,ST-E00494:101:HF72TALXX:1:1104:24698:13967,ST-E00494:101:HF72TALXX:1:1104:30756:54278,ST-E00494:101:HF72TALXX:1:1109:18172:57688,ST-E00494:101:HF72TALXX:1:1110:5355:31828,ST-E00494:101:HF72TALXX:1:1111:17259:50058,ST-E00494:101:HF72TALXX:1:1111:17279:50058,ST-E00494:101:HF72TALXX:1:1114:11617:11453,ST-E00494:101:HF72TALXX:1:1114:20649:13457,ST-E00494:101…
C1_R1	GaLu96scf_2:1224539|1224876	GaLu96scf_2	1224539	1224876	47	9_10_0	42	0.691	exon	GL22551-G,	+	ST-E00494:101:HF72TALXX:1:1101:29366:50322,ST-E00494:101:HF72TALXX:1:1107:18710:63577,ST-E00494:101:HF72TALXX:1:1108:12428:35326,ST-E00494:101:HF72TALXX:1:1109:2382:34272,ST-E00494:101:HF72TALXX:1:1111:1966:55209,ST-E00494:101:HF72TALXX:1:1116:13129:14810,ST-E00494:101:HF72TALXX:1:1117:11089:42077,ST-E00494:101:HF72TALXX:1:1117:26007:62575,ST-E00494:101:HF72TALXX:1:1120:14255:69607,ST-E00494:101:…
C1_R1	GaLu96scf_2:1251449|1251831	GaLu96scf_2	1251449	1251831	11	1_1_2	47	0.319	intron	GL22555-G,	+	ST-E00494:101:HF72TALXX:1:1122:16660:19874,ST-E00494:101:HF72TALXX:1:1204:14072:43765,ST-E00494:101:HF72TALXX:1:1109:20202:73088,ST-E00494:101:HF72TALXX:1:1113:18243:32883,ST-E00494:101:HF72TALXX:1:1201:31913:15602,ST-E00494:101:HF72TALXX:1:1213:13971:68060,ST-E00494:101:HF72TALXX:1:2115:31619:23319,ST-E00494:101:HF72TALXX:1:2119:16264:71225,ST-E00494:101:HF72TALXX:1:2212:3011:46331,ST-E00494:101…
C1_R1	GaLu96scf_2:1273467|1273851	GaLu96scf_2	1273467	1273851	9	2_0_1	1	0.947	exon	GL22344-G,	+	ST-E00494:101:HF72TALXX:1:1119:2037:71541,ST-E00494:101:HF72TALXX:1:1119:1803:71594,ST-E00494:101:HF72TALXX:1:1207:19289:15250,ST-E00494:101:HF72TALXX:1:1207:28168:39880,ST-E00494:101:HF72TALXX:1:1211:15869:44767,ST-E00494:101:HF72TALXX:1:1218:14539:32021,ST-E00494:101:HF72TALXX:1:2205:18081:19627,ST-E00494:101:HF72TALXX:1:2223:10632:1590,ST-E00494:101:HF72TALXX:1:1207:19187:15602,
C1_R1	GaLu96scf_2:1326774|1327342	GaLu96scf_2	1326774	1327342	12	0_3_2	0	1	intergenic_region	n/a	-	ST-E00494:101:HF72TALXX:1:1109:24586:52309,ST-E00494:101:HF72TALXX:1:1114:19786:47791,ST-E00494:101:HF72TALXX:1:1201:31954:5265,ST-E00494:101:HF72TALXX:1:1216:18619:47246,ST-E00494:101:HF72TALXX:1:2120:26616:24040,ST-E00494:101:HF72TALXX:1:2120:26200:24409,ST-E00494:101:HF72TALXX:1:2209:27833:8991,ST-E00494:101:HF72TALXX:1:2214:25855:55209,ST-E00494:101:HF72TALXX:1:2216:17726:19329,ST-E00494:101:…
C1_R1	GaLu96scf_2:1331118|1331659	GaLu96scf_2	1331118	1331659	10	1_0_2	23	0.465	exon	GL22353-G,	+	ST-E00494:101:HF72TALXX:1:1115:25246:4895,ST-E00494:101:HF72TALXX:1:1122:18903:57266,ST-E00494:101:HF72TALXX:1:1214:9881:37524,ST-E00494:101:HF72TALXX:1:1221:4350:71260,ST-E00494:101:HF72TALXX:1:2105:22272:64017,ST-E00494:101:HF72TALXX:1:2105:22648:64175,ST-E00494:101:HF72TALXX:1:2109:12946:59640,ST-E00494:101:HF72TALXX:1:2120:24505:55614,ST-E00494:101:HF72TALXX:1:2221:30239:44099,ST-E00494:101:H…
C1_R1	GaLu96scf_2:1462951|1463671	GaLu96scf_2	1462951	1463671	3	2_2_0	140	0.041	intron	GL22567-G,	-	ST-E00494:101:HF72TALXX:1:1115:28919:47685,ST-E00494:101:HF72TALXX:1:1121:24363:37295,ST-E00494:101:HF72TALXX:1:1223:17178:44468,
C1_R1	GaLu96scf_2:1463453|1463671	GaLu96scf_2	1463453	1463671	25	6_6_0	95	0.345	exon	GL22567-G,	-	ST-E00494:101:HF72TALXX:1:1105:22353:12789,ST-E00494:101:HF72TALXX:1:1114:2696:9185,ST-E00494:101:HF72TALXX:1:1120:25936:25323,ST-E00494:101:HF72TALXX:1:1201:14925:32127,ST-E00494:101:HF72TALXX:1:1201:14915:32144,ST-E00494:101:HF72TALXX:1:1206:1935:70346,ST-E00494:101:HF72TALXX:1:1208:14874:60097,ST-E00494:101:HF72TALXX:1:1212:31426:1713,ST-E00494:101:HF72TALXX:1:1212:31467:1749,ST-E00494:101:HF7…
C1_R1	GaLu96scf_2:1497802|1497965	GaLu96scf_2	1497802	1497965	10	2_2_0	297	0.063	exon	GL22362-G,	+	ST-E00494:101:HF72TALXX:1:1120:8197:53662,ST-E00494:101:HF72TALXX:1:1122:19573:58321,ST-E00494:101:HF72TALXX:1:1208:27194:35907,ST-E00494:101:HF72TALXX:1:1211:13849:66162,ST-E00494:101:HF72TALXX:1:2102:12347:68799,ST-E00494:101:HF72TALXX:1:2117:17097:61239,ST-E00494:101:HF72TALXX:1:2123:16346:10503,ST-E00494:101:HF72TALXX:1:2218:12540:1801,ST-E00494:101:HF72TALXX:1:2219:9699:3208,ST-E00494:101:HF…
C1_R1	GaLu96scf_2:1541900|1542100	GaLu96scf_2	1541900	1542100	5	2_1_0	36	0.217	exon	GL22569-G,	+	ST-E00494:101:HF72TALXX:1:1203:19278:31230,ST-E00494:101:HF72TALXX:1:1203:19218:31336,ST-E00494:101:HF72TALXX:1:2115:22597:57231,ST-E00494:101:HF72TALXX:1:2212:3143:7462,ST-E00494:101:HF72TALXX:1:2121:10866:10046,
C1_R1	GaLu96scf_2:1579791|1580086	GaLu96scf_2	1579791	1580086	11	2_2_0	396	0.053	exon	GL16044-G,	+	ST-E00494:101:HF72TALXX:1:1221:20375:59850,ST-E00494:101:HF72TALXX:1:2101:22130:42394,ST-E00494:101:HF72TALXX:1:2106:10145:63437,ST-E00494:101:HF72TALXX:1:2106:9962:63753,ST-E00494:101:HF72TALXX:1:2106:10033:63876,ST-E00494:101:HF72TALXX:1:2122:4005:21051,ST-E00494:101:HF72TALXX:1:2122:3843:21192,ST-E00494:101:HF72TALXX:1:2122:5213:25323,ST-E00494:101:HF72TALXX:1:2202:7862:12437,ST-E00494:101:HF7…
C1_R1	GaLu96scf_2:1633130|1633270	GaLu96scf_2	1633130	1633270	9	2_2_0	21	0.462	intergenic_region	n/a	+	ST-E00494:101:HF72TALXX:1:1220:15138:29050,ST-E00494:101:HF72TALXX:1:2105:19827:20717,ST-E00494:101:HF72TALXX:1:2105:19898:20735,ST-E00494:101:HF72TALXX:1:2105:19654:20770,ST-E00494:101:HF72TALXX:1:2107:12631:32162,ST-E00494:101:HF72TALXX:1:2120:19948:56827,ST-E00494:101:HF72TALXX:1:2210:14874:25780,ST-E00494:101:HF72TALXX:1:2214:18020:70082,ST-E00494:101:HF72TALXX:1:2215:2077:52063,
C1_R1	GaLu96scf_2:1697137|1697505	GaLu96scf_2	1697137	1697505	36	7_2_0	27	0.727	exon	GL22371-G,	+	ST-E00494:101:HF72TALXX:1:1109:2656:73211,ST-E00494:101:HF72TALXX:1:1121:31010:56124,ST-E00494:101:HF72TALXX:1:1201:25834:72367,ST-E00494:101:HF72TALXX:1:2123:2514:20753,ST-E00494:101:HF72TALXX:1:1107:25114:49250,ST-E00494:101:HF72TALXX:1:1109:2828:28611,ST-E00494:101:HF72TALXX:1:1111:12530:65740,ST-E00494:101:HF72TALXX:1:1112:24079:7796,ST-E00494:101:HF72TALXX:1:1112:25053:8394,ST-E00494:101:HF7…
C1_R1	GaLu96scf_2:1703699|1704017	GaLu96scf_2	1703699	1704017	9	0_1_2	3	0.857	intergenic_region	n/a	+	ST-E00494:101:HF72TALXX:1:1112:3528:3067,ST-E00494:101:HF72TALXX:1:1116:10135:24673,ST-E00494:101:HF72TALXX:1:1116:10084:24726,ST-E00494:101:HF72TALXX:1:1116:9759:25429,ST-E00494:101:HF72TALXX:1:1211:22851:22264,ST-E00494:101:HF72TALXX:1:1221:2899:18573,ST-E00494:101:HF72TALXX:1:1221:20293:72332,ST-E00494:101:HF72TALXX:1:2123:27833:26114,ST-E00494:101:HF72TALXX:1:2123:28118:26607,
C1_R1	GaLu96scf_2:1745886|1746257	GaLu96scf_2	1745886	1746257	3	1_0_2	0	1	intergenic_region	n/a	-	ST-E00494:101:HF72TALXX:1:2111:15097:13791,ST-E00494:101:HF72TALXX:1:2111:15037:14107,ST-E00494:101:HF72TALXX:1:2216:6096:37366,
C1_R1	GaLu96scf_2:1880179|1880436	GaLu96scf_2	1880179	1880436	16	3_4_1	10	0.762	intergenic_region	n/a	+	ST-E00494:101:HF72TALXX:1:1113:31903:35203,ST-E00494:101:HF72TALXX:1:1115:3285:26484,ST-E00494:101:HF72TALXX:1:1116:29599:36557,ST-E00494:101:HF72TALXX:1:1201:27935:29912,ST-E00494:101:HF72TALXX:1:1216:13474:6091,ST-E00494:101:HF72TALXX:1:2109:22607:28699,ST-E00494:101:HF72TALXX:1:2111:21339:37120,ST-E00494:101:HF72TALXX:1:2115:8958:30474,ST-E00494:101:HF72TALXX:1:2202:31771:36346,ST-E00494:101:H…
C1_R1	GaLu96scf_2:2028090|2028706	GaLu96scf_2	2028090	2028706	10	2_0_2	2	0.909	intergenic_region	n/a	+	ST-E00494:101:HF72TALXX:1:1117:14428:16955,ST-E00494:101:HF72TALXX:1:1203:8856:26079,ST-E00494:101:HF72TALXX:1:1203:27407:29103,ST-E00494:101:HF72TALXX:1:1210:23581:67304,ST-E00494:101:HF72TALXX:1:1221:8400:52818,ST-E00494:101:HF72TALXX:1:1224:11809:45224,ST-E00494:101:HF72TALXX:1:2107:8846:55104,ST-E00494:101:HF72TALXX:1:2122:23084:8534,ST-E00494:101:HF72TALXX:1:2207:17432:10240,ST-E00494:101:HF…
C1_R1	GaLu96scf_2:2065749|2065916	GaLu96scf_2	2065749	2065916	8	2_2_0	75	0.176	exon	GL22496-G,	-	ST-E00494:101:HF72TALXX:1:1117:16741:19311,ST-E00494:101:HF72TALXX:1:1220:30787:60237,ST-E00494:101:HF72TALXX:1:2110:24718:58233,ST-E00494:101:HF72TALXX:1:2122:28189:7040,ST-E00494:101:HF72TALXX:1:2124:23947:43782,ST-E00494:101:HF72TALXX:1:2207:15848:63331,ST-E00494:101:HF72TALXX:1:2207:15757:63419,ST-E00494:101:HF72TALXX:1:2214:4411:40952,
C1_R1	GaLu96scf_2:2066067|2066303	GaLu96scf_2	2066067	2066303	4	1_1_1	317	0.025	exon	GL22496-G,	+	ST-E00494:101:HF72TALXX:1:1112:32289:57354,ST-E00494:101:HF72TALXX:1:1208:8795:31002,ST-E00494:101:HF72TALXX:1:1222:10977:40864,ST-E00494:101:HF72TALXX:1:2203:25540:8253,
C1_R1	GaLu96scf_2:2074615|2075636	GaLu96scf_2	2074615	2075636	5	2_2_0	1	0.909	intergenic_region	n/a	-	ST-E00494:101:HF72TALXX:1:1108:13261:5546,ST-E00494:101:HF72TALXX:1:1108:13261:8323,ST-E00494:101:HF72TALXX:1:1111:4462:30632,ST-E00494:101:HF72TALXX:1:1209:7263:54928,ST-E00494:101:HF72TALXX:1:2122:22912:53170,
C1_R1	GaLu96scf_2:2097474|2097704	GaLu96scf_2	2097474	2097704	6	2_1_0	61	0.164	intergenic_region	n/a	-	ST-E00494:101:HF72TALXX:1:2114:18101:29507,ST-E00494:101:HF72TALXX:1:2115:27691:62294,ST-E00494:101:HF72TALXX:1:2210:9232:33094,ST-E00494:101:HF72TALXX:1:2104:22617:61767,ST-E00494:101:HF72TALXX:1:2120:7669:25148,ST-E00494:101:HF72TALXX:1:2218:21897:46630,
C1_R1	GaLu96scf_2:2097474|2097756	GaLu96scf_2	2097474	2097756	5	2_2_0	50	0.167	intergenic_region	n/a	-	ST-E00494:101:HF72TALXX:1:1106:28940:37454,ST-E00494:101:HF72TALXX:1:1106:28869:37471,ST-E00494:101:HF72TALXX:1:1116:30391:12929,ST-E00494:101:HF72TALXX:1:2118:29193:6390,ST-E00494:101:HF72TALXX:1:2207:26443:72543,
C1_R1	GaLu96scf_2:2141192|2141632	GaLu96scf_2	2141192	2141632	7	2_2_0	32	0.304	exon	GL22398-G,	-	ST-E00494:101:HF72TALXX:1:1110:1570:54700,ST-E00494:101:HF72TALXX:1:1110:1702:55315,ST-E00494:101:HF72TALXX:1:1215:9506:44890,ST-E00494:101:HF72TALXX:1:1215:9617:45013,ST-E00494:101:HF72TALXX:1:2103:20517:2891,ST-E00494:101:HF72TALXX:1:2219:28970:22282,ST-E00494:101:HF72TALXX:1:2219:29620:24286,
C1_R1	GaLu96scf_2:2184362|2184635	GaLu96scf_2	2184362	2184635	24	4_4_0	11	0.814	exon	GL22396-G,	+	ST-E00494:101:HF72TALXX:1:1104:22648:42165,ST-E00494:101:HF72TALXX:1:1106:31193:13580,ST-E00494:101:HF72TALXX:1:1106:31193:48318,ST-E00494:101:HF72TALXX:1:1107:26342:32109,ST-E00494:101:HF72TALXX:1:1112:21085:72227,ST-E00494:101:HF72TALXX:1:1114:23581:6267,ST-E00494:101:HF72TALXX:1:1119:24342:56317,ST-E00494:101:HF72TALXX:1:1121:9942:63120,ST-E00494:101:HF72TALXX:1:1207:21369:69449,ST-E00494:101:…
C1_R1	GaLu96scf_2:2195438|2195733	GaLu96scf_2	2195438	2195733	5	2_2_0	29	0.256	exon	GL27587-G,	+	ST-E00494:101:HF72TALXX:1:1205:6116:58391,ST-E00494:101:HF72TALXX:1:2122:24789:8745,ST-E00494:101:HF72TALXX:1:2204:17360:43589,ST-E00494:101:HF72TALXX:1:2204:17716:43958,ST-E00494:101:HF72TALXX:1:2205:20598:57143,
C1_R1	GaLu96scf_2:2205793|2206141	GaLu96scf_2	2205793	2206141	8	0_1_2	7	0.696	intergenic_region	n/a	+	ST-E00494:101:HF72TALXX:1:1117:30645:50568,ST-E00494:101:HF72TALXX:1:1119:15412:12332,ST-E00494:101:HF72TALXX:1:1215:16752:71260,ST-E00494:101:HF72TALXX:1:2109:27915:41233,ST-E00494:101:HF72TALXX:1:2114:14519:28365,ST-E00494:101:HF72TALXX:1:2213:16934:4034,ST-E00494:101:HF72TALXX:1:2215:15554:66162,ST-E00494:101:HF72TALXX:1:2218:13433:39493,
C1_R1	GaLu96scf_2:2251149|2251526	GaLu96scf_2	2251149	2251526	15	0_2_2	179	0.144	exon	GL22404-G,	-	ST-E00494:101:HF72TALXX:1:1206:3711:29543,ST-E00494:101:HF72TALXX:1:1218:26240:14178,ST-E00494:101:HF72TALXX:1:2109:25489:63507,ST-E00494:101:HF72TALXX:1:2123:3742:30791,ST-E00494:101:HF72TALXX:1:2216:15331:2557,ST-E00494:101:HF72TALXX:1:1119:28757:5493,ST-E00494:101:HF72TALXX:1:1121:30137:41356,ST-E00494:101:HF72TALXX:1:1216:24688:57301,ST-E00494:101:HF72TALXX:1:1217:20101:55825,ST-E00494:101:HF…
C1_R1	GaLu96scf_2:2256868|2257128	GaLu96scf_2	2256868	2257128	6	2_2_0	51	0.19	intergenic_region	n/a	+	ST-E00494:101:HF72TALXX:1:1119:22110:15391,ST-E00494:101:HF72TALXX:1:1119:20801:16252,ST-E00494:101:HF72TALXX:1:1222:3133:11734,ST-E00494:101:HF72TALXX:1:2120:24251:25042,ST-E00494:101:HF72TALXX:1:2215:23480:13088,ST-E00494:101:HF72TALXX:1:2215:22090:15672,
C1_R1	GaLu96scf_20:142420|143191	GaLu96scf_20	142420	143191	17	3_2_0	39	0.466	exon	GL22680-G,	+	ST-E00494:101:HF72TALXX:1:1108:13920:32953,ST-E00494:101:HF72TALXX:1:2104:28077:30580,ST-E00494:101:HF72TALXX:1:2104:28006:30632,ST-E00494:101:HF72TALXX:1:2202:25631:14494,ST-E00494:101:HF72TALXX:1:2206:6055:3049,ST-E00494:101:HF72TALXX:1:2213:28686:9765,ST-E00494:101:HF72TALXX:1:2214:18720:63243,ST-E00494:101:HF72TALXX:1:2218:22150:72244,ST-E00494:101:HF72TALXX:1:2224:29518:71893,ST-E00494:101:H…
C1_R1	GaLu96scf_20:175220|175612	GaLu96scf_20	175220	175612	25	0_4_5	50	0.5	intergenic_region	n/a	-	ST-E00494:101:HF72TALXX:1:1117:16741:20401,ST-E00494:101:HF72TALXX:1:1124:5710:51676,ST-E00494:101:HF72TALXX:1:1203:22587:16041,ST-E00494:101:HF72TALXX:1:1215:27306:48265,ST-E00494:101:HF72TALXX:1:1215:27499:48599,ST-E00494:101:HF72TALXX:1:1221:15919:3331,ST-E00494:101:HF72TALXX:1:1222:30817:30650,ST-E00494:101:HF72TALXX:1:1223:20598:62066,ST-E00494:101:HF72TALXX:1:2101:24099:31986,ST-E00494:101:…
C1_R1	GaLu96scf_20:268305|268547	GaLu96scf_20	268305	268547	5	2_0_2	11	0.476	intergenic_region	n/a	-	ST-E00494:101:HF72TALXX:1:1211:20831:23548,ST-E00494:101:HF72TALXX:1:1213:15828:40442,ST-E00494:101:HF72TALXX:1:2205:8836:58567,ST-E00494:101:HF72TALXX:1:2219:19086:54102,ST-E00494:101:HF72TALXX:1:2224:14042:32144,
C1_R1	GaLu96scf_20:270786|271699	GaLu96scf_20	270786	271699	15	2_2_0	10	0.75	exon	GL22684-G,	-	ST-E00494:101:HF72TALXX:1:1109:23439:24444,ST-E00494:101:HF72TALXX:1:1211:13098:2452,ST-E00494:101:HF72TALXX:1:1211:13352:2575,ST-E00494:101:HF72TALXX:1:1221:18609:14037,ST-E00494:101:HF72TALXX:1:2101:4371:15602,ST-E00494:101:HF72TALXX:1:2111:8258:39352,ST-E00494:101:HF72TALXX:1:2115:13687:52801,ST-E00494:101:HF72TALXX:1:2115:13869:53012,ST-E00494:101:HF72TALXX:1:2120:17584:51430,ST-E00494:101:HF…
C1_R1	GaLu96scf_20:276160|276390	GaLu96scf_20	276160	276390	25	2_2_0	6	0.893	intergenic_region	n/a	+	ST-E00494:101:HF72TALXX:1:1108:9120:31459,ST-E00494:101:HF72TALXX:1:1109:18619:64087,ST-E00494:101:HF72TALXX:1:1115:9414:66004,ST-E00494:101:HF72TALXX:1:1117:13342:23407,ST-E00494:101:HF72TALXX:1:1120:31588:25693,ST-E00494:101:HF72TALXX:1:1122:30878:5018,ST-E00494:101:HF72TALXX:1:1124:30117:12279,ST-E00494:101:HF72TALXX:1:1206:18670:44978,ST-E00494:101:HF72TALXX:1:1206:18619:45031,ST-E00494:101:H…
C1_R1	GaLu96scf_20:607684|608420	GaLu96scf_20	607684	608420	4	2_2_0	4	0.667	exon	GL16249-G,	-	ST-E00494:101:HF72TALXX:1:1118:5213:30105,ST-E00494:101:HF72TALXX:1:1119:28889:49918,ST-E00494:101:HF72TALXX:1:2213:18802:59727,ST-E00494:101:HF72TALXX:1:2213:18832:60624,
C1_R1	GaLu96scf_20:869160|869376	GaLu96scf_20	869160	869376	18	3_3_0	12	0.75	exon	GL27716-G,	-	ST-E00494:101:HF72TALXX:1:1105:9019:55403,ST-E00494:101:HF72TALXX:1:1110:4381:49935,ST-E00494:101:HF72TALXX:1:1112:13738:62417,ST-E00494:101:HF72TALXX:1:1112:13727:62435,ST-E00494:101:HF72TALXX:1:1113:4980:63806,ST-E00494:101:HF72TALXX:1:1119:14661:22985,ST-E00494:101:HF72TALXX:1:1119:16934:24321,ST-E00494:101:HF72TALXX:1:1119:13626:34131,ST-E00494:101:HF72TALXX:1:1124:7770:5880,ST-E00494:101:HF7…
C1_R1	GaLu96scf_21:34187|34722	GaLu96scf_21	34187	34722	23	1_4_4	118	0.28	intergenic_region	n/a	+	ST-E00494:101:HF72TALXX:1:1102:16691:41796,ST-E00494:101:HF72TALXX:1:1103:25773:47509,ST-E00494:101:HF72TALXX:1:1104:5680:32812,ST-E00494:101:HF72TALXX:1:1106:6959:1344,ST-E00494:101:HF72TALXX:1:1106:7263:7497,ST-E00494:101:HF72TALXX:1:1107:15453:19118,ST-E00494:101:HF72TALXX:1:1110:23774:1221,ST-E00494:101:HF72TALXX:1:1110:23023:55051,ST-E00494:101:HF72TALXX:1:1214:30442:65722,ST-E00494:101:HF72…
C1_R1	GaLu96scf_21:34417|34722	GaLu96scf_21	34417	34722	14	4_4_0	129	0.178	exon	GL22778-G,	+	ST-E00494:101:HF72TALXX:1:1110:9973:6636,ST-E00494:101:HF72TALXX:1:1110:9211:38333,ST-E00494:101:HF72TALXX:1:1111:23094:7638,ST-E00494:101:HF72TALXX:1:1117:21613:33762,ST-E00494:101:HF72TALXX:1:1119:12276:3278,ST-E00494:101:HF72TALXX:1:1124:29650:3208,ST-E00494:101:HF72TALXX:1:1124:9252:9361,ST-E00494:101:HF72TALXX:1:1201:5315:60097,ST-E00494:101:HF72TALXX:1:1203:26849:11822,ST-E00494:101:HF72TAL…
C1_R1	GaLu96scf_21:35046|35886	GaLu96scf_21	35046	35886	21	5_4_0	294	0.125	exon	GL22778-G,	+	ST-E00494:101:HF72TALXX:1:1101:3924:7304,ST-E00494:101:HF72TALXX:1:1104:15980:52203,ST-E00494:101:HF72TALXX:1:1202:7710:55491,ST-E00494:101:HF72TALXX:1:1205:11140:2997,ST-E00494:101:HF72TALXX:1:1209:22171:17852,ST-E00494:101:HF72TALXX:1:1212:25641:42358,ST-E00494:101:HF72TALXX:1:1224:3102:30211,ST-E00494:101:HF72TALXX:1:2107:11018:19522,ST-E00494:101:HF72TALXX:1:2108:25956:59288,ST-E00494:101:HF7…
C1_R1	GaLu96scf_21:35404|35886	GaLu96scf_21	35404	35886	2	2_1_1	677	0.006	exon	GL22778-G,	+	ST-E00494:101:HF72TALXX:1:2102:3599:57126,ST-E00494:101:HF72TALXX:1:2103:10257:15355,
C1_R1	GaLu96scf_21:181528|182048	GaLu96scf_21	181528	182048	50	8_10_1	59	0.629	exon	GL22829-G,	+	ST-E00494:101:HF72TALXX:1:1102:8156:6407,ST-E00494:101:HF72TALXX:1:1105:13646:15707,ST-E00494:101:HF72TALXX:1:1106:28858:41673,ST-E00494:101:HF72TALXX:1:1107:8065:6776,ST-E00494:101:HF72TALXX:1:1108:16640:48072,ST-E00494:101:HF72TALXX:1:1113:28990:30826,ST-E00494:101:HF72TALXX:1:1114:26514:32935,ST-E00494:101:HF72TALXX:1:1114:25581:41304,ST-E00494:101:HF72TALXX:1:1115:14448:50709,ST-E00494:101:HF…
C1_R1	GaLu96scf_21:263227|263385	GaLu96scf_21	263227	263385	41	5_2_1	8789184	0	intergenic_region	n/a	+	ST-E00494:101:HF72TALXX:1:1105:7862:49426,ST-E00494:101:HF72TALXX:1:1105:7588:49549,ST-E00494:101:HF72TALXX:1:1111:30929:66742,ST-E00494:101:HF72TALXX:1:1115:22303:11084,ST-E00494:101:HF72TALXX:1:1117:3133:17219,ST-E00494:101:HF72TALXX:1:1123:27519:53487,ST-E00494:101:HF72TALXX:1:1209:18040:8728,ST-E00494:101:HF72TALXX:1:1212:15554:45874,ST-E00494:101:HF72TALXX:1:1212:18325:58163,ST-E00494:101:HF…
C1_R1	GaLu96scf_21:263227|263393	GaLu96scf_21	263227	263393	11	1_2_3	8697340	0	intergenic_region	n/a	+	ST-E00494:101:HF72TALXX:1:1216:28899:27855,ST-E00494:101:HF72TALXX:1:1223:18040:53100,ST-E00494:101:HF72TALXX:1:1223:18091:53891,ST-E00494:101:HF72TALXX:1:2112:3965:66689,ST-E00494:101:HF72TALXX:1:2113:21156:72666,ST-E00494:101:HF72TALXX:1:2116:25043:33586,ST-E00494:101:HF72TALXX:1:2216:1732:53610,ST-E00494:101:HF72TALXX:1:1206:32644:29595,ST-E00494:101:HF72TALXX:1:1209:30695:48441,ST-E00494:101:…
C1_R1	GaLu96scf_21:263227|263471	GaLu96scf_21	263227	263471	11	2_3_0	1878124	0	intergenic_region	n/a	+	ST-E00494:101:HF72TALXX:1:1116:20456:20612,ST-E00494:101:HF72TALXX:1:1212:1884:26589,ST-E00494:101:HF72TALXX:1:1221:31040:26923,ST-E00494:101:HF72TALXX:1:2120:31426:14476,ST-E00494:101:HF72TALXX:1:2203:7750:33797,ST-E00494:101:HF72TALXX:1:2208:11708:24726,ST-E00494:101:HF72TALXX:1:2208:11951:24937,ST-E00494:101:HF72TALXX:1:2111:14306:2188,ST-E00494:101:HF72TALXX:1:2206:13778:10908,ST-E00494:101:H…
C1_R1	GaLu96scf_21:263238|263441	GaLu96scf_21	263238	263441	22	2_3_0	7979604	0	intergenic_region	n/a	+	ST-E00494:101:HF72TALXX:1:1112:20588:18239,ST-E00494:101:HF72TALXX:1:1221:23693:23091,ST-E00494:101:HF72TALXX:1:2117:30929:37735,ST-E00494:101:HF72TALXX:1:2202:25266:2926,ST-E00494:101:HF72TALXX:1:2217:25570:47650,ST-E00494:101:HF72TALXX:1:2217:26179:47931,ST-E00494:101:HF72TALXX:1:1107:10277:44152,ST-E00494:101:HF72TALXX:1:1118:24931:39440,ST-E00494:101:HF72TALXX:1:1121:4574:42534,ST-E00494:101:…
C1_R1	GaLu96scf_21:263238|263471	GaLu96scf_21	263238	263471	42	8_6_0	3574600	0	intergenic_region	n/a	+	ST-E00494:101:HF72TALXX:1:1212:5923:62769,ST-E00494:101:HF72TALXX:1:1216:9607:12156,ST-E00494:101:HF72TALXX:1:1216:10713:12244,ST-E00494:101:HF72TALXX:1:2103:16772:15320,ST-E00494:101:HF72TALXX:1:2124:1479:29859,ST-E00494:101:HF72TALXX:1:2215:5954:37717,ST-E00494:101:HF72TALXX:1:1110:25469:71805,ST-E00494:101:HF72TALXX:1:1115:29092:1713,ST-E00494:101:HF72TALXX:1:1116:15798:44468,ST-E00494:101:HF7…
C1_R1	GaLu96scf_21:286678|287013	GaLu96scf_21	286678	287013	37	6_2_4	25	0.747	intergenic_region	n/a	-	ST-E00494:101:HF72TALXX:1:1101:7791:15549,ST-E00494:101:HF72TALXX:1:1106:14976:3383,ST-E00494:101:HF72TALXX:1:1108:10987:13140,ST-E00494:101:HF72TALXX:1:1110:11698:2065,ST-E00494:101:HF72TALXX:1:1115:5670:10855,ST-E00494:101:HF72TALXX:1:1117:17665:23442,ST-E00494:101:HF72TALXX:1:1118:29335:22774,ST-E00494:101:HF72TALXX:1:1120:14174:2663,ST-E00494:101:HF72TALXX:1:1120:19055:63120,ST-E00494:101:HF7…
C1_R1	GaLu96scf_21:286678|287017	GaLu96scf_21	286678	287017	27	4_0_4	25	0.684	intergenic_region	n/a	-	ST-E00494:101:HF72TALXX:1:1103:9100:40706,ST-E00494:101:HF72TALXX:1:1104:10653:1450,ST-E00494:101:HF72TALXX:1:1104:11383:1485,ST-E00494:101:HF72TALXX:1:1116:8663:19803,ST-E00494:101:HF72TALXX:1:1117:24353:3841,ST-E00494:101:HF72TALXX:1:1123:27154:34781,ST-E00494:101:HF72TALXX:1:1124:29224:22229,ST-E00494:101:HF72TALXX:1:1205:28067:70645,ST-E00494:101:HF72TALXX:1:1208:9080:25341,ST-E00494:101:HF72…
C1_R1	GaLu96scf_21:463223|463674	GaLu96scf_21	463223	463674	8	1_0_2	12	0.571	exon	GL31716-G,	-	ST-E00494:101:HF72TALXX:1:1220:19076:29789,ST-E00494:101:HF72TALXX:1:1221:7101:50709,ST-E00494:101:HF72TALXX:1:2115:15077:9185,ST-E00494:101:HF72TALXX:1:2116:28838:44486,ST-E00494:101:HF72TALXX:1:2222:26098:4544,ST-E00494:101:HF72TALXX:1:1205:27874:43800,ST-E00494:101:HF72TALXX:1:2101:7172:3858,ST-E00494:101:HF72TALXX:1:2207:6634:16815,
C1_R1	GaLu96scf_21:527178|527499	GaLu96scf_21	527178	527499	40	9_9_1	23	0.777	exon	GL22806-G,	-	ST-E00494:101:HF72TALXX:1:1101:24373:37735,ST-E00494:101:HF72TALXX:1:1102:15788:19205,ST-E00494:101:HF72TALXX:1:1106:14022:30843,ST-E00494:101:HF72TALXX:1:1106:14022:56018,ST-E00494:101:HF72TALXX:1:1110:26484:21491,ST-E00494:101:HF72TALXX:1:1110:19461:26695,ST-E00494:101:HF72TALXX:1:1110:3650:28734,ST-E00494:101:HF72TALXX:1:1110:2087:37032,ST-E00494:101:HF72TALXX:1:1118:24261:48230,ST-E00494:101:…
C1_R1	GaLu96scf_21:562744|563142	GaLu96scf_21	562744	563142	11	2_2_0	8	0.733	exon	GL16341-G,	-	ST-E00494:101:HF72TALXX:1:1106:30573:16481,ST-E00494:101:HF72TALXX:1:1106:30584:16533,ST-E00494:101:HF72TALXX:1:1110:17259:12050,ST-E00494:101:HF72TALXX:1:2105:19350:37717,ST-E00494:101:HF72TALXX:1:2114:20344:18555,ST-E00494:101:HF72TALXX:1:2202:18396:13808,ST-E00494:101:HF72TALXX:1:2206:18862:34799,ST-E00494:101:HF72TALXX:1:2207:6776:53487,ST-E00494:101:HF72TALXX:1:2223:31812:53399,ST-E00494:101…
C1_R1	GaLu96scf_21:757865|758426	GaLu96scf_21	757865	758426	6	0_2_2	48	0.2	intergenic_region	n/a	-	ST-E00494:101:HF72TALXX:1:1103:12662:16006,ST-E00494:101:HF72TALXX:1:1109:23500:55385,ST-E00494:101:HF72TALXX:1:1122:12154:71629,ST-E00494:101:HF72TALXX:1:2107:6319:61591,ST-E00494:101:HF72TALXX:1:2203:14915:55737,ST-E00494:101:HF72TALXX:1:2208:19674:4878,
C1_R1	GaLu96scf_21:763545|763792	GaLu96scf_21	763545	763792	6	1_1_1	14	0.462	intergenic_region	n/a	+	ST-E00494:101:HF72TALXX:1:1107:32654:2610,ST-E00494:101:HF72TALXX:1:1119:26585:44169,ST-E00494:101:HF72TALXX:1:2101:28513:32848,ST-E00494:101:HF72TALXX:1:2103:22516:25446,ST-E00494:101:HF72TALXX:1:2221:17401:61485,ST-E00494:101:HF72TALXX:1:2223:6147:36786,
C1_R1	GaLu96scf_21:814521|814865	GaLu96scf_21	814521	814865	11	5_7_0	7	0.759	exon	GL16370-G,	-	ST-E00494:101:HF72TALXX:1:1102:18416:62611,ST-E00494:101:HF72TALXX:1:1103:20557:63507,ST-E00494:101:HF72TALXX:1:1108:6685:48863,ST-E00494:101:HF72TALXX:1:1113:7111:63841,ST-E00494:101:HF72TALXX:1:1118:18446:39528,ST-E00494:101:HF72TALXX:1:1201:6908:70275,ST-E00494:101:HF72TALXX:1:1214:8775:33252,ST-E00494:101:HF72TALXX:1:2204:27214:3348,ST-E00494:101:HF72TALXX:1:2216:7517:2276,ST-E00494:101:HF72T…
C1_R1	GaLu96scf_22:34442|34737	GaLu96scf_22	34442	34737	50	3_5_0	2	0.98	intergenic_region	n/a	+	ST-E00494:101:HF72TALXX:1:1109:17716:67129,ST-E00494:101:HF72TALXX:1:1109:17462:67357,ST-E00494:101:HF72TALXX:1:2109:12225:54137,ST-E00494:101:HF72TALXX:1:2119:12631:2206,ST-E00494:101:HF72TALXX:1:2208:28473:30246,ST-E00494:101:HF72TALXX:1:2211:11911:57213,ST-E00494:101:HF72TALXX:1:2216:7283:26273,ST-E00494:101:HF72TALXX:1:2218:8085:21438,ST-E00494:101:HF72TALXX:1:1101:7852:2434,ST-E00494:101:HF7…
C1_R1	GaLu96scf_22:34493|34737	GaLu96scf_22	34493	34737	24	4_5_0	23	0.676	intergenic_region	n/a	+	ST-E00494:101:HF72TALXX:1:1103:29406:26730,ST-E00494:101:HF72TALXX:1:1106:6928:55930,ST-E00494:101:HF72TALXX:1:1107:6066:64175,ST-E00494:101:HF72TALXX:1:1206:20527:17887,ST-E00494:101:HF72TALXX:1:1208:11951:61011,ST-E00494:101:HF72TALXX:1:1213:29985:23266,ST-E00494:101:HF72TALXX:1:1214:16965:16568,ST-E00494:101:HF72TALXX:1:1214:16853:16692,ST-E00494:101:HF72TALXX:1:1215:32278:70943,ST-E00494:101:…
C1_R1	GaLu96scf_22:118128|118753	GaLu96scf_22	118128	118753	82	19_6_19	55	0.749	exon	GL22968-G,	+	ST-E00494:101:HF72TALXX:1:1101:27225:10890,ST-E00494:101:HF72TALXX:1:1101:4137:67093,ST-E00494:101:HF72TALXX:1:1102:21897:51904,ST-E00494:101:HF72TALXX:1:1104:12784:36750,ST-E00494:101:HF72TALXX:1:1104:29751:39176,ST-E00494:101:HF72TALXX:1:1104:28209:72403,ST-E00494:101:HF72TALXX:1:1106:1205:62259,ST-E00494:101:HF72TALXX:1:1107:1570:22528,ST-E00494:101:HF72TALXX:1:1109:14336:19891,ST-E00494:101:H…
C1_R1	GaLu96scf_22:118912|120074	GaLu96scf_22	118912	120074	12	2_1_1	28	0.462	exon	GL22968-G,	+	ST-E00494:101:HF72TALXX:1:1209:32086:50181,ST-E00494:101:HF72TALXX:1:1209:31680:51060,ST-E00494:101:HF72TALXX:1:1215:29569:51764,ST-E00494:101:HF72TALXX:1:1216:16559:32109,ST-E00494:101:HF72TALXX:1:1217:8856:44890,ST-E00494:101:HF72TALXX:1:1220:3143:31090,ST-E00494:101:HF72TALXX:1:2101:15595:54207,ST-E00494:101:HF72TALXX:1:2108:7131:18028,ST-E00494:101:HF72TALXX:1:2115:4330:25446,ST-E00494:101:HF…
C1_R1	GaLu96scf_22:124705|125002	GaLu96scf_22	124705	125002	10	3_4_0	38	0.345	exon	GL22915-G,	-	ST-E00494:101:HF72TALXX:1:1205:7070:21508,ST-E00494:101:HF72TALXX:1:1206:30573:21192,ST-E00494:101:HF72TALXX:1:1209:12845:47263,ST-E00494:101:HF72TALXX:1:1210:7070:60114,ST-E00494:101:HF72TALXX:1:1218:21755:14705,ST-E00494:101:HF72TALXX:1:2204:12459:21315,ST-E00494:101:HF72TALXX:1:2206:18548:42657,ST-E00494:101:HF72TALXX:1:1109:5913:40882,ST-E00494:101:HF72TALXX:1:1118:25489:51447,ST-E00494:101:H…
C1_R1	GaLu96scf_22:136385|136742	GaLu96scf_22	136385	136742	51	10_10_3	1	0.99	intergenic_region	n/a	-	ST-E00494:101:HF72TALXX:1:1105:29741:61028,ST-E00494:101:HF72TALXX:1:1107:19674:3823,ST-E00494:101:HF72TALXX:1:1108:3336:60395,ST-E00494:101:HF72TALXX:1:1109:27570:14055,ST-E00494:101:HF72TALXX:1:1110:3681:48441,ST-E00494:101:HF72TALXX:1:1110:3153:48828,ST-E00494:101:HF72TALXX:1:1111:13058:40108,ST-E00494:101:HF72TALXX:1:1112:10592:11400,ST-E00494:101:HF72TALXX:1:1120:32512:30316,ST-E00494:101:HF…
C1_R1	GaLu96scf_22:171119|171475	GaLu96scf_22	171119	171475	13	2_3_0	57	0.313	exon	GL22965-G,	-	ST-E00494:101:HF72TALXX:1:1108:6461:37190,ST-E00494:101:HF72TALXX:1:1108:5934:37682,ST-E00494:101:HF72TALXX:1:1123:11769:72156,ST-E00494:101:HF72TALXX:1:1201:18152:38807,ST-E00494:101:HF72TALXX:1:1209:1935:11664,ST-E00494:101:HF72TALXX:1:1209:1996:11734,ST-E00494:101:HF72TALXX:1:2115:10916:21385,ST-E00494:101:HF72TALXX:1:2212:20395:55666,ST-E00494:101:HF72TALXX:1:2215:20912:14582,ST-E00494:101:HF…
C1_R1	GaLu96scf_22:181589|181808	GaLu96scf_22	181589	181808	51	7_5_0	1170	0.08	exon	GL22913-G,	+	ST-E00494:101:HF72TALXX:1:1103:13169:54225,ST-E00494:101:HF72TALXX:1:1112:5335:18924,ST-E00494:101:HF72TALXX:1:1119:2189:6020,ST-E00494:101:HF72TALXX:1:1119:2250:6020,ST-E00494:101:HF72TALXX:1:1124:12378:41497,ST-E00494:101:HF72TALXX:1:1207:3325:37489,ST-E00494:101:HF72TALXX:1:1213:25723:37928,ST-E00494:101:HF72TALXX:1:1215:4665:26448,ST-E00494:101:HF72TALXX:1:1218:23257:35203,ST-E00494:101:HF72T…
C1_R1	GaLu96scf_22:187638|187860	GaLu96scf_22	187638	187860	20	4_3_0	96	0.294	exon	GL22966-G,	-	ST-E00494:101:HF72TALXX:1:1103:20872:13140,ST-E00494:101:HF72TALXX:1:1105:24515:63859,ST-E00494:101:HF72TALXX:1:1119:2909:41198,ST-E00494:101:HF72TALXX:1:1213:32289:32812,ST-E00494:101:HF72TALXX:1:2104:16051:38754,ST-E00494:101:HF72TALXX:1:2104:11667:66636,ST-E00494:101:HF72TALXX:1:2107:18933:53873,ST-E00494:101:HF72TALXX:1:2123:23683:4895,ST-E00494:101:HF72TALXX:1:2208:23003:9062,ST-E00494:101:H…
C1_R1	GaLu96scf_22:586471|586829	GaLu96scf_22	586471	586829	13	1_2_0	23	0.531	intron	GL22936-G,	+	ST-E00494:101:HF72TALXX:1:1102:27164:51922,ST-E00494:101:HF72TALXX:1:1118:23297:63577,ST-E00494:101:HF72TALXX:1:1207:27986:59358,ST-E00494:101:HF72TALXX:1:1215:20506:47949,ST-E00494:101:HF72TALXX:1:1215:20608:48125,ST-E00494:101:HF72TALXX:1:2122:31456:53592,ST-E00494:101:HF72TALXX:1:2123:11119:41497,ST-E00494:101:HF72TALXX:1:2204:12550:63103,ST-E00494:101:HF72TALXX:1:2204:12713:63103,ST-E00494:10…
C1_R1	GaLu96scf_22:741180|741603	GaLu96scf_22	741180	741603	129	13_6_12	44	0.854	intron	GL23026-G,	-	ST-E00494:101:HF72TALXX:1:1102:2158:24392,ST-E00494:101:HF72TALXX:1:1103:12012:27749,ST-E00494:101:HF72TALXX:1:1104:29376:20770,ST-E00494:101:HF72TALXX:1:1104:21542:34342,ST-E00494:101:HF72TALXX:1:1109:8217:54541,ST-E00494:101:HF72TALXX:1:1111:12225:18450,ST-E00494:101:HF72TALXX:1:1113:11079:9607,ST-E00494:101:HF72TALXX:1:1113:8927:24655,ST-E00494:101:HF72TALXX:1:1114:23926:64316,ST-E00494:101:HF…
C1_R1	GaLu96scf_22:741180|741817	GaLu96scf_22	741180	741817	8	1_2_2	27	0.372	intergenic_region	n/a	-	ST-E00494:101:HF72TALXX:1:1120:21247:44415,ST-E00494:101:HF72TALXX:1:1201:17726:16797,ST-E00494:101:HF72TALXX:1:1202:13930:65459,ST-E00494:101:HF72TALXX:1:1205:17208:14072,ST-E00494:101:HF72TALXX:1:1217:27509:34236,ST-E00494:101:HF72TALXX:1:2102:17411:27187,ST-E00494:101:HF72TALXX:1:2118:12845:71383,ST-E00494:101:HF72TALXX:1:1117:2108:23811,
C1_R1	GaLu96scf_22:744831|745187	GaLu96scf_22	744831	745187	11	6_4_0	29	0.431	exon	GL22950-G,	+	ST-E00494:101:HF72TALXX:1:1112:3214:12859,ST-E00494:101:HF72TALXX:1:1120:1255:2188,ST-E00494:101:HF72TALXX:1:1201:32380:14371,ST-E00494:101:HF72TALXX:1:2115:23084:47210,ST-E00494:101:HF72TALXX:1:2212:28006:2329,ST-E00494:101:HF72TALXX:1:2220:6512:39880,ST-E00494:101:HF72TALXX:1:2221:7679:25517,ST-E00494:101:HF72TALXX:1:2221:7943:26782,ST-E00494:101:HF72TALXX:1:1113:5010:70258,ST-E00494:101:HF72TA…
C1_R1	GaLu96scf_23:189431|189582	GaLu96scf_23	189431	189582	7	1_1_3	920	0.015	exon	GL27826-G,	-	ST-E00494:101:HF72TALXX:1:1107:24099:53223,ST-E00494:101:HF72TALXX:1:2101:9333:5106,ST-E00494:101:HF72TALXX:1:2106:26849:22616,ST-E00494:101:HF72TALXX:1:2201:17340:55403,ST-E00494:101:HF72TALXX:1:2202:20770:31670,ST-E00494:101:HF72TALXX:1:2205:29122:50779,ST-E00494:101:HF72TALXX:1:2219:5203:11242,
C1_R1	GaLu96scf_23:230788|231504	GaLu96scf_23	230788	231504	10	1_0_3	8	0.714	exon	GL16454-G,	+	ST-E00494:101:HF72TALXX:1:1105:21004:72227,ST-E00494:101:HF72TALXX:1:1208:22110:33217,ST-E00494:101:HF72TALXX:1:2108:15260:13439,ST-E00494:101:HF72TALXX:1:2108:15382:13826,ST-E00494:101:HF72TALXX:1:1204:21288:47052,ST-E00494:101:HF72TALXX:1:1218:30990:55631,ST-E00494:101:HF72TALXX:1:2109:25814:14635,ST-E00494:101:HF72TALXX:1:2110:17929:52660,ST-E00494:101:HF72TALXX:1:2216:19004:20243,ST-E00494:10…
C1_R1	GaLu96scf_23:371100|371384	GaLu96scf_23	371100	371384	2	2_1_0	403	0.01	exon	GL27833-G,	-	ST-E00494:101:HF72TALXX:1:1210:30766:29015,ST-E00494:101:HF72TALXX:1:1110:31274:20928,
C1_R1	GaLu96scf_23:392999|393242	GaLu96scf_23	392999	393242	5	2_2_0	44	0.185	intron	GL23109-G,	+	ST-E00494:101:HF72TALXX:1:1118:3133:38069,ST-E00494:101:HF72TALXX:1:1118:3447:42798,ST-E00494:101:HF72TALXX:1:1218:29660:33498,ST-E00494:101:HF72TALXX:1:2210:10876:56334,ST-E00494:101:HF72TALXX:1:2221:8603:36293,
C1_R1	GaLu96scf_23:431141|431335	GaLu96scf_23	431141	431335	5	2_3_1	469	0.021	intergenic_region	n/a	-	ST-E00494:101:HF72TALXX:1:1208:25347:51236,ST-E00494:101:HF72TALXX:1:1208:24830:51289,ST-E00494:101:HF72TALXX:1:1222:22769:16744,ST-E00494:101:HF72TALXX:1:1224:30350:44538,ST-E00494:101:HF72TALXX:1:2220:30472:2733,
C1_R1	GaLu96scf_23:434442|434775	GaLu96scf_23	434442	434775	9	2_2_1	1	0.947	intergenic_region	n/a	+	ST-E00494:101:HF72TALXX:1:1107:18061:17834,ST-E00494:101:HF72TALXX:1:1121:15514:17571,ST-E00494:101:HF72TALXX:1:1201:12388:16234,ST-E00494:101:HF72TALXX:1:1207:16488:13140,ST-E00494:101:HF72TALXX:1:2107:3711:55666,ST-E00494:101:HF72TALXX:1:2217:17634:29191,ST-E00494:101:HF72TALXX:1:2220:24200:58391,ST-E00494:101:HF72TALXX:1:2224:26920:13070,ST-E00494:101:HF72TALXX:1:2107:3701:55719,
C1_R1	GaLu96scf_23:592190|592622	GaLu96scf_23	592190	592622	7	2_1_1	54	0.206	exon	GL23129-G,	-	ST-E00494:101:HF72TALXX:1:1108:25936:34887,ST-E00494:101:HF72TALXX:1:1108:25834:34992,ST-E00494:101:HF72TALXX:1:1119:18254:69291,ST-E00494:101:HF72TALXX:1:1207:29254:33885,ST-E00494:101:HF72TALXX:1:1219:6228:10205,ST-E00494:101:HF72TALXX:1:2204:23764:1555,ST-E00494:101:HF72TALXX:1:2204:23744:1625,
C1_R1	GaLu96scf_23:615905|616279	GaLu96scf_23	615905	616279	25	11_6_1	28	0.641	exon	GL16483-G,	+	ST-E00494:101:HF72TALXX:1:1104:8207:47843,ST-E00494:101:HF72TALXX:1:1109:23155:59499,ST-E00494:101:HF72TALXX:1:1119:22668:69695,ST-E00494:101:HF72TALXX:1:1119:23429:69818,ST-E00494:101:HF72TALXX:1:1124:6268:27820,ST-E00494:101:HF72TALXX:1:1201:26595:44152,ST-E00494:101:HF72TALXX:1:1203:23673:44960,ST-E00494:101:HF72TALXX:1:1221:15189:12156,ST-E00494:101:HF72TALXX:1:1221:14448:52256,ST-E00494:101:…
C1_R1	GaLu96scf_23:667751|668235	GaLu96scf_23	667751	668235	7	2_2_0	0	1	intergenic_region	n/a	+	ST-E00494:101:HF72TALXX:1:1102:15432:49250,ST-E00494:101:HF72TALXX:1:1102:25601:53082,ST-E00494:101:HF72TALXX:1:1110:9678:21315,ST-E00494:101:HF72TALXX:1:1115:12966:46876,ST-E00494:101:HF72TALXX:1:2103:14864:32338,ST-E00494:101:HF72TALXX:1:2108:9902:31582,ST-E00494:101:HF72TALXX:1:2120:19106:52695,
C1_R1	GaLu96scf_23:678903|679327	GaLu96scf_23	678903	679327	3	2_1_0	5	0.545	intergenic_region	n/a	+	ST-E00494:101:HF72TALXX:1:1114:8146:62400,ST-E00494:101:HF72TALXX:1:2214:10480:18309,ST-E00494:101:HF72TALXX:1:1105:20801:50639,
C1_R1	GaLu96scf_23:679133|679327	GaLu96scf_23	679133	679327	7	1_1_2	5	0.737	exon	GL27868-G,	+	ST-E00494:101:HF72TALXX:1:1203:12530:23829,ST-E00494:101:HF72TALXX:1:1220:1732:67568,ST-E00494:101:HF72TALXX:1:2106:9232:47685,ST-E00494:101:HF72TALXX:1:2112:24373:26835,ST-E00494:101:HF72TALXX:1:2113:28158:19047,ST-E00494:101:HF72TALXX:1:2113:28209:19346,ST-E00494:101:HF72TALXX:1:2205:1844:20753,
C1_R1	GaLu96scf_23:693762|694118	GaLu96scf_23	693762	694118	5	1_3_0	79	0.112	intron	GL23131-G,	+	ST-E00494:101:HF72TALXX:1:2207:19999:21860,ST-E00494:101:HF72TALXX:1:1111:4898:25868,ST-E00494:101:HF72TALXX:1:2118:9242:52309,ST-E00494:101:HF72TALXX:1:2120:4290:70240,ST-E00494:101:HF72TALXX:1:2210:15087:3507,
C1_R1	GaLu96scf_24:18577|18877	GaLu96scf_24	18577	18877	12	3_3_0	110	0.179	exon	GL23161-G,	-	ST-E00494:101:HF72TALXX:1:1104:25652:10486,ST-E00494:101:HF72TALXX:1:1104:25489:10521,ST-E00494:101:HF72TALXX:1:1114:10307:48951,ST-E00494:101:HF72TALXX:1:1118:5132:5774,ST-E00494:101:HF72TALXX:1:1202:12073:35449,ST-E00494:101:HF72TALXX:1:1209:17898:53662,ST-E00494:101:HF72TALXX:1:1212:5406:62435,ST-E00494:101:HF72TALXX:1:1217:5883:45189,ST-E00494:101:HF72TALXX:1:1217:26271:52379,ST-E00494:101:HF…
C1_R1	GaLu96scf_24:18577|19995	GaLu96scf_24	18577	19995	5	2_2_0	77	0.115	exon	GL23161-G,	-	ST-E00494:101:HF72TALXX:1:1206:3569:3735,ST-E00494:101:HF72TALXX:1:1218:21156:10222,ST-E00494:101:HF72TALXX:1:2110:31395:68219,ST-E00494:101:HF72TALXX:1:2208:4614:72666,ST-E00494:101:HF72TALXX:1:2212:20354:34922,
C1_R1	GaLu96scf_24:18965|19388	GaLu96scf_24	18965	19388	7	4_4_0	18	0.438	exon	GL23161-G,	-	ST-E00494:101:HF72TALXX:1:1110:18294:57512,ST-E00494:101:HF72TALXX:1:1117:28290:52010,ST-E00494:101:HF72TALXX:1:2104:12652:27486,ST-E00494:101:HF72TALXX:1:2204:17675:63824,ST-E00494:101:HF72TALXX:1:2212:19289:12472,ST-E00494:101:HF72TALXX:1:2212:18883:13597,ST-E00494:101:HF72TALXX:1:2223:28716:22124,
C1_R1	GaLu96scf_24:21820|22242	GaLu96scf_24	21820	22242	77	14_13_1	84	0.647	intergenic_region	n/a	-	ST-E00494:101:HF72TALXX:1:1101:17249:14072,ST-E00494:101:HF72TALXX:1:1102:22485:68430,ST-E00494:101:HF72TALXX:1:1104:25540:67357,ST-E00494:101:HF72TALXX:1:1104:25794:67445,ST-E00494:101:HF72TALXX:1:1108:11728:53803,ST-E00494:101:HF72TALXX:1:1116:24962:14424,ST-E00494:101:HF72TALXX:1:1116:9485:21122,ST-E00494:101:HF72TALXX:1:1118:23805:23249,ST-E00494:101:HF72TALXX:1:1121:19958:45206,ST-E00494:101…
C1_R1	GaLu96scf_24:43839|44803	GaLu96scf_24	43839	44803	14	1_2_1	79	0.262	exon	GL23173-G,	-	ST-E00494:101:HF72TALXX:1:1102:8004:23477,ST-E00494:101:HF72TALXX:1:1105:29203:24409,ST-E00494:101:HF72TALXX:1:1108:12713:29173,ST-E00494:101:HF72TALXX:1:1120:7578:1995,ST-E00494:101:HF72TALXX:1:1121:18436:5194,ST-E00494:101:HF72TALXX:1:1219:4706:33129,ST-E00494:101:HF72TALXX:1:1219:4493:33428,ST-E00494:101:HF72TALXX:1:2106:30056:1133,ST-E00494:101:HF72TALXX:1:2110:30797:56879,ST-E00494:101:HF72T…
C1_R1	GaLu96scf_24:287758|288366	GaLu96scf_24	287758	288366	8	0_2_3	0	1	intergenic_region	n/a	+	ST-E00494:101:HF72TALXX:1:1105:2798:45224,ST-E00494:101:HF72TALXX:1:1121:21176:30298,ST-E00494:101:HF72TALXX:1:1210:26281:52924,ST-E00494:101:HF72TALXX:1:2103:5741:62101,ST-E00494:101:HF72TALXX:1:2111:22303:20893,ST-E00494:101:HF72TALXX:1:2120:7425:13650,ST-E00494:101:HF72TALXX:1:2122:23916:45382,ST-E00494:101:HF72TALXX:1:2215:15666:38403,
C1_R1	GaLu96scf_24:373932|374477	GaLu96scf_24	373932	374477	4	0_2_2	26	0.235	intron	GL23146-G,	+	ST-E00494:101:HF72TALXX:1:1114:8765:49549,ST-E00494:101:HF72TALXX:1:1120:13372:46490,ST-E00494:101:HF72TALXX:1:2105:32471:43888,ST-E00494:101:HF72TALXX:1:2113:28625:54242,
C1_R1	GaLu96scf_24:632069|632245	GaLu96scf_24	632069	632245	27	2_4_1	251	0.177	intergenic_region	n/a	+	ST-E00494:101:HF72TALXX:1:1102:22861:52906,ST-E00494:101:HF72TALXX:1:1105:9293:11084,ST-E00494:101:HF72TALXX:1:1117:2595:26589,ST-E00494:101:HF72TALXX:1:1118:20649:23759,ST-E00494:101:HF72TALXX:1:1119:12154:38016,ST-E00494:101:HF72TALXX:1:1119:12286:38034,ST-E00494:101:HF72TALXX:1:1120:26027:72561,ST-E00494:101:HF72TALXX:1:1205:27154:8482,ST-E00494:101:HF72TALXX:1:1208:20050:4931,ST-E00494:101:HF…
C1_R1	GaLu96scf_24:643347|643626	GaLu96scf_24	643347	643626	559	74_80_4	67	0.943	exon	GL23172-G,	-	ST-E00494:101:HF72TALXX:1:1102:30036:51729,ST-E00494:101:HF72TALXX:1:1102:29802:51781,ST-E00494:101:HF72TALXX:1:1102:30330:61485,ST-E00494:101:HF72TALXX:1:1102:13230:71699,ST-E00494:101:HF72TALXX:1:1102:12378:73000,ST-E00494:101:HF72TALXX:1:1102:12723:73211,ST-E00494:101:HF72TALXX:1:1103:8450:9273,ST-E00494:101:HF72TALXX:1:1103:3143:35660,ST-E00494:101:HF72TALXX:1:1103:18467:48916,ST-E00494:101:H…
C1_R1	GaLu96scf_25:71904|72224	GaLu96scf_25	71904	72224	11	2_2_0	50	0.306	exon	GL23234-G,	-	ST-E00494:101:HF72TALXX:1:1103:10592:62980,ST-E00494:101:HF72TALXX:1:1107:18477:27099,ST-E00494:101:HF72TALXX:1:1107:27032:68359,ST-E00494:101:HF72TALXX:1:1110:15189:13351,ST-E00494:101:HF72TALXX:1:1110:14996:13474,ST-E00494:101:HF72TALXX:1:1111:6542:65705,ST-E00494:101:HF72TALXX:1:1115:4290:66865,ST-E00494:101:HF72TALXX:1:2204:8917:11488,ST-E00494:101:HF72TALXX:1:2206:3224:37840,ST-E00494:101:HF…
C1_R1	GaLu96scf_25:87971|88600	GaLu96scf_25	87971	88600	2	2_2_0	231	0.017	exon	GL16570-G,	+	ST-E00494:101:HF72TALXX:1:2101:19786:63191,ST-E00494:101:HF72TALXX:1:2112:21856:69801,
C1_R1	GaLu96scf_25:193236|193424	GaLu96scf_25	193236	193424	3	2_2_0	12	0.333	intergenic_region	n/a	+	ST-E00494:101:HF72TALXX:1:2119:1479:67937,ST-E00494:101:HF72TALXX:1:2120:27580:32144,ST-E00494:101:HF72TALXX:1:2204:6512:68922,
C1_R1	GaLu96scf_25:291657|292013	GaLu96scf_25	291657	292013	8	3_2_1	849	0.018	intergenic_region	n/a	-	ST-E00494:101:HF72TALXX:1:1101:27752:5827,ST-E00494:101:HF72TALXX:1:1101:27844:5845,ST-E00494:101:HF72TALXX:1:1215:8552:68588,ST-E00494:101:HF72TALXX:1:2117:2605:48511,ST-E00494:101:HF72TALXX:1:2117:2899:49302,ST-E00494:101:HF72TALXX:1:2123:8065:52133,ST-E00494:101:HF72TALXX:1:2202:14103:32812,ST-E00494:101:HF72TALXX:1:2222:16498:43853,
C1_R1	GaLu96scf_25:304087|304541	GaLu96scf_25	304087	304541	14	2_3_0	115	0.196	exon	GL23242-G,	+	ST-E00494:101:HF72TALXX:1:1110:24434:69484,ST-E00494:101:HF72TALXX:1:1114:19674:12929,ST-E00494:101:HF72TALXX:1:1114:27996:33393,ST-E00494:101:HF72TALXX:1:1211:23997:22915,ST-E00494:101:HF72TALXX:1:1214:13098:43730,ST-E00494:101:HF72TALXX:1:2106:2351:31336,ST-E00494:101:HF72TALXX:1:2115:16467:47386,ST-E00494:101:HF72TALXX:1:2203:30371:61978,ST-E00494:101:HF72TALXX:1:2210:15321:13299,ST-E00494:101…
C1_R1	GaLu96scf_25:426166|426869	GaLu96scf_25	426166	426869	14	5_2_3	44	0.389	exon	GL31764-G,	+	ST-E00494:101:HF72TALXX:1:1107:24413:45189,ST-E00494:101:HF72TALXX:1:1110:22972:69590,ST-E00494:101:HF72TALXX:1:1118:17695:71207,ST-E00494:101:HF72TALXX:1:1124:7202:63788,ST-E00494:101:HF72TALXX:1:1215:3051:34025,ST-E00494:101:HF72TALXX:1:2105:26697:43273,ST-E00494:101:HF72TALXX:1:2108:22252:26677,ST-E00494:101:HF72TALXX:1:2201:22120:52994,ST-E00494:101:HF72TALXX:1:2206:3315:29244,ST-E00494:101:H…
C1_R1	GaLu96scf_25:427066|427245	GaLu96scf_25	427066	427245	3	2_2_1	17	0.261	exon	GL31764-G,	+	ST-E00494:101:HF72TALXX:1:1112:15919:12754,ST-E00494:101:HF72TALXX:1:1205:8623:59991,ST-E00494:101:HF72TALXX:1:1206:3295:67427,
C1_R1	GaLu96scf_26:117580|117907	GaLu96scf_26	117580	117907	12	3_4_1	0	1	exon	GL16639-G,	+	ST-E00494:101:HF72TALXX:1:1108:27965:27679,ST-E00494:101:HF72TALXX:1:1202:22962:54946,ST-E00494:101:HF72TALXX:1:1219:28757:73071,ST-E00494:101:HF72TALXX:1:1224:8298:51729,ST-E00494:101:HF72TALXX:1:2124:5720:2329,ST-E00494:101:HF72TALXX:1:2210:3599:1186,ST-E00494:101:HF72TALXX:1:2211:10115:59727,ST-E00494:101:HF72TALXX:1:2219:7243:22335,ST-E00494:101:HF72TALXX:1:2224:2351:7040,ST-E00494:101:HF72TA…
C1_R1	GaLu96scf_26:138498|138821	GaLu96scf_26	138498	138821	12	4_3_0	3	0.889	intergenic_region	n/a	+	ST-E00494:101:HF72TALXX:1:1120:8044:18801,ST-E00494:101:HF72TALXX:1:1205:27823:22757,ST-E00494:101:HF72TALXX:1:1216:28513:42306,ST-E00494:101:HF72TALXX:1:2105:12611:20629,ST-E00494:101:HF72TALXX:1:2105:13291:29437,ST-E00494:101:HF72TALXX:1:2106:20831:9449,ST-E00494:101:HF72TALXX:1:2119:17807:66443,ST-E00494:101:HF72TALXX:1:2214:18477:4315,ST-E00494:101:HF72TALXX:1:2218:6603:32338,ST-E00494:101:HF…
C1_R1	GaLu96scf_26:140018|140246	GaLu96scf_26	140018	140246	27	13_11_0	24	0.692	intron	GL23348-G,	+	ST-E00494:101:HF72TALXX:1:1104:26829:12701,ST-E00494:101:HF72TALXX:1:1110:11069:38350,ST-E00494:101:HF72TALXX:1:1112:12175:25253,ST-E00494:101:HF72TALXX:1:1117:3904:13070,ST-E00494:101:HF72TALXX:1:1118:12642:56756,ST-E00494:101:HF72TALXX:1:1120:8836:48476,ST-E00494:101:HF72TALXX:1:1203:15950:11541,ST-E00494:101:HF72TALXX:1:1211:1793:6565,ST-E00494:101:HF72TALXX:1:1211:1681:6583,ST-E00494:101:HF72…
C1_R1	GaLu96scf_26:148281|149130	GaLu96scf_26	148281	149130	10	0_2_2	3	0.87	exon	GL23300-G,	+	ST-E00494:101:HF72TALXX:1:1109:22353:32127,ST-E00494:101:HF72TALXX:1:1109:22394:32162,ST-E00494:101:HF72TALXX:1:1124:23135:13052,ST-E00494:101:HF72TALXX:1:1214:30563:1836,ST-E00494:101:HF72TALXX:1:1214:25357:49039,ST-E00494:101:HF72TALXX:1:2103:2503:10363,ST-E00494:101:HF72TALXX:1:2110:12215:18924,ST-E00494:101:HF72TALXX:1:2204:5893:9835,ST-E00494:101:HF72TALXX:1:2206:24383:55719,ST-E00494:101:HF…
C1_R1	GaLu96scf_26:149418|149920	GaLu96scf_26	149418	149920	8	3_3_0	4	0.8	intron	GL23300-G,	+	ST-E00494:101:HF72TALXX:1:1112:26281:54084,ST-E00494:101:HF72TALXX:1:1114:23358:17272,ST-E00494:101:HF72TALXX:1:1114:29630:71172,ST-E00494:101:HF72TALXX:1:1211:8887:5352,ST-E00494:101:HF72TALXX:1:1218:3488:57108,ST-E00494:101:HF72TALXX:1:1222:13504:18309,ST-E00494:101:HF72TALXX:1:2115:8278:42306,ST-E00494:101:HF72TALXX:1:2118:22171:5757,
C1_R1	GaLu96scf_26:265542|265926	GaLu96scf_26	265542	265926	10	2_2_0	85	0.19	intergenic_region	n/a	+	ST-E00494:101:HF72TALXX:1:1121:2493:62101,ST-E00494:101:HF72TALXX:1:1213:13210:60554,ST-E00494:101:HF72TALXX:1:1218:18862:2487,ST-E00494:101:HF72TALXX:1:2101:11464:55209,ST-E00494:101:HF72TALXX:1:2107:3295:17043,ST-E00494:101:HF72TALXX:1:2122:14184:7989,ST-E00494:101:HF72TALXX:1:2122:4432:30474,ST-E00494:101:HF72TALXX:1:2124:9029:59710,ST-E00494:101:HF72TALXX:1:2212:22039:7005,ST-E00494:101:HF72T…
C1_R1	GaLu96scf_26:378559|378739	GaLu96scf_26	378559	378739	28	2_2_1	28	0.667	exon	GL23316-G,	+	ST-E00494:101:HF72TALXX:1:1101:22455:49601,ST-E00494:101:HF72TALXX:1:1107:15919:70522,ST-E00494:101:HF72TALXX:1:1113:23074:43079,ST-E00494:101:HF72TALXX:1:1115:5842:22721,ST-E00494:101:HF72TALXX:1:1115:24282:44433,ST-E00494:101:HF72TALXX:1:1122:3488:25358,ST-E00494:101:HF72TALXX:1:1206:13545:54418,ST-E00494:101:HF72TALXX:1:1216:25398:33428,ST-E00494:101:HF72TALXX:1:1218:27681:18151,ST-E00494:101:…
C1_R1	GaLu96scf_26:449080|449496	GaLu96scf_26	449080	449496	3	1_1_1	65	0.085	exon	GL23341-G,	+	ST-E00494:101:HF72TALXX:1:1122:20760:43079,ST-E00494:101:HF72TALXX:1:1224:31517:17096,ST-E00494:101:HF72TALXX:1:1222:29122:54084,
C1_R1	GaLu96scf_26:574508|574921	GaLu96scf_26	574508	574921	9	1_0_2	28	0.391	exon	GL23324-G,	+	ST-E00494:101:HF72TALXX:1:1112:29863:20137,ST-E00494:101:HF72TALXX:1:1112:10490:45470,ST-E00494:101:HF72TALXX:1:1210:19695:66795,ST-E00494:101:HF72TALXX:1:2107:31994:69010,ST-E00494:101:HF72TALXX:1:2109:13890:39405,ST-E00494:101:HF72TALXX:1:2109:13890:39686,ST-E00494:101:HF72TALXX:1:2120:16062:53047,ST-E00494:101:HF72TALXX:1:2217:29660:33252,ST-E00494:101:HF72TALXX:1:2219:22465:63718,
C1_R1	GaLu96scf_27:128049|128539	GaLu96scf_27	128049	128539	1103	30_80_103	214	0.912	exon	GL23383-G,	+	ST-E00494:101:HF72TALXX:1:1101:23683:1590,ST-E00494:101:HF72TALXX:1:1101:22303:20717,ST-E00494:101:HF72TALXX:1:1101:8481:29261,ST-E00494:101:HF72TALXX:1:1101:8481:31195,ST-E00494:101:HF72TALXX:1:1101:27935:47878,ST-E00494:101:HF72TALXX:1:1101:31487:66970,ST-E00494:101:HF72TALXX:1:1101:9414:72086,ST-E00494:101:HF72TALXX:1:1102:18365:2645,ST-E00494:101:HF72TALXX:1:1102:18396:2698,ST-E00494:101:HF72…
94:101:HF72TALXX:1:2218:3427:28206,ST-E00494:101:HF72TALXX:1:2218:19522:30351,ST-E00494:101:HF72TALXX:1:2218:14712:32812,ST-E00494:101:HF72TALXX:1:2218:7354:34025,ST-E00494:101:HF72TALXX:1:2218:7222:34043,ST-E00494:101:HF72TALXX:1:2218:7212:34166,ST-E00494:101:HF72TALXX:1:2218:2493:36610,ST-E00494:101:HF72TALXX:1:2218:6380:43483,ST-E00494:101:HF72TALXX:1:2218:16001:49777,ST-E00494:101:HF72TALXX:1…
C1_R1	GaLu96scf_27:128080|128516	GaLu96scf_27	128080	128516	14	0_3_4	360	0.072	exon	GL23383-G,	+	ST-E00494:101:HF72TALXX:1:1106:27478:8868,ST-E00494:101:HF72TALXX:1:1109:30218:16604,ST-E00494:101:HF72TALXX:1:1119:9151:7286,ST-E00494:101:HF72TALXX:1:1203:16711:20032,ST-E00494:101:HF72TALXX:1:1208:14215:31916,ST-E00494:101:HF72TALXX:1:1209:2930:69818,ST-E00494:101:HF72TALXX:1:1215:20963:51307,ST-E00494:101:HF72TALXX:1:1221:11901:35678,ST-E00494:101:HF72TALXX:1:2107:15757:41585,ST-E00494:101:HF…
C1_R1	GaLu96scf_27:128369|128539	GaLu96scf_27	128369	128539	13	0_2_1	280	0.085	intron	GL23383-G,	+	ST-E00494:101:HF72TALXX:1:1105:3153:65107,ST-E00494:101:HF72TALXX:1:1107:10267:10978,ST-E00494:101:HF72TALXX:1:1108:10236:15391,ST-E00494:101:HF72TALXX:1:1212:11170:8253,ST-E00494:101:HF72TALXX:1:1213:23246:51324,ST-E00494:101:HF72TALXX:1:2103:11525:54366,ST-E00494:101:HF72TALXX:1:2118:3123:25253,ST-E00494:101:HF72TALXX:1:2124:14387:31371,ST-E00494:101:HF72TALXX:1:1118:29335:4948,ST-E00494:101:HF…
C1_R1	GaLu96scf_27:128509|129874	GaLu96scf_27	128509	129874	7	1_1_2	202	0.065	exon	GL23383-G,	+	ST-E00494:101:HF72TALXX:1:1113:20567:63384,ST-E00494:101:HF72TALXX:1:1211:2331:26976,ST-E00494:101:HF72TALXX:1:1211:31284:61310,ST-E00494:101:HF72TALXX:1:1212:31720:12103,ST-E00494:101:HF72TALXX:1:1217:5396:36856,ST-E00494:101:HF72TALXX:1:2121:30817:46472,ST-E00494:101:HF72TALXX:1:2224:26961:35115,
C1_R1	GaLu96scf_27:128807|129874	GaLu96scf_27	128807	129874	7	2_0_2	87	0.139	exon	GL23383-G,	+	ST-E00494:101:HF72TALXX:1:1115:24992:24708,ST-E00494:101:HF72TALXX:1:2109:7324:9642,ST-E00494:101:HF72TALXX:1:2110:4909:54858,ST-E00494:101:HF72TALXX:1:2111:12225:48160,ST-E00494:101:HF72TALXX:1:2111:2635:52010,ST-E00494:101:HF72TALXX:1:2208:31913:45452,ST-E00494:101:HF72TALXX:1:2214:5264:25622,
C1_R1	GaLu96scf_27:128807|130304	GaLu96scf_27	128807	130304	10	2_2_5	117	0.146	intergenic_region	n/a	+	ST-E00494:101:HF72TALXX:1:1122:9526:57126,ST-E00494:101:HF72TALXX:1:1122:9029:57213,ST-E00494:101:HF72TALXX:1:1201:28158:70873,ST-E00494:101:HF72TALXX:1:1214:31040:14371,ST-E00494:101:HF72TALXX:1:2101:20567:50902,ST-E00494:101:HF72TALXX:1:2122:16386:24708,ST-E00494:101:HF72TALXX:1:2204:21947:73299,ST-E00494:101:HF72TALXX:1:2212:19421:31582,ST-E00494:101:HF72TALXX:1:2212:10287:50498,ST-E00494:101:…
C1_R1	GaLu96scf_27:129167|130121	GaLu96scf_27	129167	130121	2	1_0_2	76	0.05	intergenic_region	n/a	+	ST-E00494:101:HF72TALXX:1:2210:28270:13615,ST-E00494:101:HF72TALXX:1:1219:3072:6987,
C1_R1	GaLu96scf_27:130104|130304	GaLu96scf_27	130104	130304	35	6_6_1	62	0.53	exon	GL16693-G,	+	ST-E00494:101:HF72TALXX:1:1106:23602:64456,ST-E00494:101:HF72TALXX:1:1113:6360:37858,ST-E00494:101:HF72TALXX:1:1113:6370:38754,ST-E00494:101:HF72TALXX:1:1115:12347:60325,ST-E00494:101:HF72TALXX:1:1118:32461:40706,ST-E00494:101:HF72TALXX:1:1124:15047:4034,ST-E00494:101:HF72TALXX:1:1124:7050:15531,ST-E00494:101:HF72TALXX:1:1201:22374:48406,ST-E00494:101:HF72TALXX:1:1201:22597:49742,ST-E00494:101:HF…
C1_R1	GaLu96scf_27:180954|181344	GaLu96scf_27	180954	181344	6	2_2_0	5	0.706	exon	GL28026-G,	+	ST-E00494:101:HF72TALXX:1:1111:16001:43378,ST-E00494:101:HF72TALXX:1:1203:15970:71524,ST-E00494:101:HF72TALXX:1:1217:27072:31722,ST-E00494:101:HF72TALXX:1:1223:25773:22968,ST-E00494:101:HF72TALXX:1:2102:22516:59024,ST-E00494:101:HF72TALXX:1:2110:6979:60413,
C1_R1	GaLu96scf_27:193289|193689	GaLu96scf_27	193289	193689	7	2_1_1	487	0.028	exon	GL16691-G,	-	ST-E00494:101:HF72TALXX:1:1120:5873:28611,ST-E00494:101:HF72TALXX:1:1205:8481:25640,ST-E00494:101:HF72TALXX:1:1205:19329:48617,ST-E00494:101:HF72TALXX:1:1216:3488:30703,ST-E00494:101:HF72TALXX:1:2114:7852:57530,ST-E00494:101:HF72TALXX:1:2120:29173:56493,ST-E00494:101:HF72TALXX:1:2122:13474:19733,
C1_R1	GaLu96scf_27:205980|206262	GaLu96scf_27	205980	206262	80	5_16_11	232	0.408	exon	GL23385-G,	+	ST-E00494:101:HF72TALXX:1:1101:12144:32689,ST-E00494:101:HF72TALXX:1:1102:10724:56458,ST-E00494:101:HF72TALXX:1:1102:29772:57143,ST-E00494:101:HF72TALXX:1:1105:19258:32988,ST-E00494:101:HF72TALXX:1:1106:32217:38948,ST-E00494:101:HF72TALXX:1:1107:21572:6407,ST-E00494:101:HF72TALXX:1:1109:9526:32654,ST-E00494:101:HF72TALXX:1:1109:9780:61573,ST-E00494:101:HF72TALXX:1:1109:16681:61573,ST-E00494:101:H…
C1_R1	GaLu96scf_27:266875|267059	GaLu96scf_27	266875	267059	11	1_2_0	2	0.917	intergenic_region	n/a	-	ST-E00494:101:HF72TALXX:1:1109:16873:7866,ST-E00494:101:HF72TALXX:1:1204:26200:61644,ST-E00494:101:HF72TALXX:1:1208:5446:8183,ST-E00494:101:HF72TALXX:1:1213:11627:41884,ST-E00494:101:HF72TALXX:1:2112:25164:30000,ST-E00494:101:HF72TALXX:1:2115:11353:24708,ST-E00494:101:HF72TALXX:1:2116:16336:38157,ST-E00494:101:HF72TALXX:1:2220:31030:32390,ST-E00494:101:HF72TALXX:1:1112:25560:67041,ST-E00494:101:H…
C1_R1	GaLu96scf_27:283935|284295	GaLu96scf_27	283935	284295	14	0_2_2	683	0.039	exon	GL23411-G,	+	ST-E00494:101:HF72TALXX:1:1107:19827:32250,ST-E00494:101:HF72TALXX:1:1108:22536:3577,ST-E00494:101:HF72TALXX:1:1201:7405:35379,ST-E00494:101:HF72TALXX:1:1213:11505:1872,ST-E00494:101:HF72TALXX:1:1219:5142:7972,ST-E00494:101:HF72TALXX:1:1219:5487:8112,ST-E00494:101:HF72TALXX:1:1223:23023:64896,ST-E00494:101:HF72TALXX:1:2107:4675:51008,ST-E00494:101:HF72TALXX:1:2107:4959:51113,ST-E00494:101:HF72TAL…
C1_R1	GaLu96scf_27:284011|284295	GaLu96scf_27	284011	284295	9	3_3_0	1178	0.015	exon	GL23411-G,	+	ST-E00494:101:HF72TALXX:1:1103:18355:50023,ST-E00494:101:HF72TALXX:1:1112:4168:31564,ST-E00494:101:HF72TALXX:1:1208:11718:7655,ST-E00494:101:HF72TALXX:1:1215:10937:11963,ST-E00494:101:HF72TALXX:1:2105:12357:47228,ST-E00494:101:HF72TALXX:1:2115:28524:7902,ST-E00494:101:HF72TALXX:1:2115:27976:8534,ST-E00494:101:HF72TALXX:1:2118:18345:63788,ST-E00494:101:HF72TALXX:1:2115:32512:65300,
C1_R1	GaLu96scf_27:293834|294165	GaLu96scf_27	293834	294165	25	2_4_1	0	1	intergenic_region	n/a	+	ST-E00494:101:HF72TALXX:1:1111:23449:59411,ST-E00494:101:HF72TALXX:1:1113:26220:71981,ST-E00494:101:HF72TALXX:1:1118:12672:17922,ST-E00494:101:HF72TALXX:1:1122:19654:51922,ST-E00494:101:HF72TALXX:1:1205:24282:10749,ST-E00494:101:HF72TALXX:1:1207:8136:41286,ST-E00494:101:HF72TALXX:1:2105:2006:10310,ST-E00494:101:HF72TALXX:1:2110:15016:66566,ST-E00494:101:HF72TALXX:1:2112:30482:16604,ST-E00494:101:…
C1_R1	GaLu96scf_27:339070|339598	GaLu96scf_27	339070	339598	20	3_4_2	1188	0.033	exon	GL23420-G,	+	ST-E00494:101:HF72TALXX:1:1102:7994:60976,ST-E00494:101:HF72TALXX:1:1107:16873:73018,ST-E00494:101:HF72TALXX:1:1112:7791:54963,ST-E00494:101:HF72TALXX:1:1124:7618:2276,ST-E00494:101:HF72TALXX:1:1124:19522:46033,ST-E00494:101:HF72TALXX:1:1202:11911:29859,ST-E00494:101:HF72TALXX:1:1206:11241:67199,ST-E00494:101:HF72TALXX:1:1208:12408:35291,ST-E00494:101:HF72TALXX:1:1214:21653:45962,ST-E00494:101:HF…
C1_R1	GaLu96scf_27:428520|428861	GaLu96scf_27	428520	428861	12	4_4_0	64	0.273	exon	GL16711-G,	+	ST-E00494:101:HF72TALXX:1:1109:6898:25745,ST-E00494:101:HF72TALXX:1:1110:10094:73194,ST-E00494:101:HF72TALXX:1:1201:22211:13211,ST-E00494:101:HF72TALXX:1:1205:12063:2944,ST-E00494:101:HF72TALXX:1:1216:17249:60272,ST-E00494:101:HF72TALXX:1:2109:7314:34447,ST-E00494:101:HF72TALXX:1:2111:6258:71154,ST-E00494:101:HF72TALXX:1:2124:11251:47105,ST-E00494:101:HF72TALXX:1:2204:16153:59323,ST-E00494:101:HF…
C1_R1	GaLu96scf_27:527449|527725	GaLu96scf_27	527449	527725	13	1_2_1	19	0.578	exon	GL23405-G,	+	ST-E00494:101:HF72TALXX:1:1116:25357:24145,ST-E00494:101:HF72TALXX:1:1203:2229:29789,ST-E00494:101:HF72TALXX:1:1209:8968:41145,ST-E00494:101:HF72TALXX:1:1209:7912:51236,ST-E00494:101:HF72TALXX:1:1216:23571:56106,ST-E00494:101:HF72TALXX:1:1216:22912:56616,ST-E00494:101:HF72TALXX:1:1221:31801:37348,ST-E00494:101:HF72TALXX:1:2102:4827:45294,ST-E00494:101:HF72TALXX:1:2103:2818:30527,ST-E00494:101:HF7…
C1_R1	GaLu96scf_28:248273|248708	GaLu96scf_28	248273	248708	8	0_3_1	3	0.842	intergenic_region	n/a	-	ST-E00494:101:HF72TALXX:1:1109:24413:67375,ST-E00494:101:HF72TALXX:1:1108:10500:15215,ST-E00494:101:HF72TALXX:1:1115:21095:43167,ST-E00494:101:HF72TALXX:1:2114:12053:50814,ST-E00494:101:HF72TALXX:1:2116:10937:50392,ST-E00494:101:HF72TALXX:1:2123:8856:49566,ST-E00494:101:HF72TALXX:1:2124:16610:43835,ST-E00494:101:HF72TALXX:1:2202:12357:33023,
C1_R1	GaLu96scf_28:264907|278615	GaLu96scf_28	264907	278615	5	2_2_0	6	0.625	intergenic_region	n/a	+	ST-E00494:101:HF72TALXX:1:1115:6045:25710,ST-E00494:101:HF72TALXX:1:1204:16579:5212,ST-E00494:101:HF72TALXX:1:1205:4310:66267,ST-E00494:101:HF72TALXX:1:2122:26829:37911,ST-E00494:101:HF72TALXX:1:2223:2006:53170,
C1_R1	GaLu96scf_28:278385|278615	GaLu96scf_28	278385	278615	6	2_2_0	5	0.706	intergenic_region	n/a	+	ST-E00494:101:HF72TALXX:1:1202:18720:37823,ST-E00494:101:HF72TALXX:1:1208:27671:54700,ST-E00494:101:HF72TALXX:1:1216:3802:9695,ST-E00494:101:HF72TALXX:1:2110:6492:33305,ST-E00494:101:HF72TALXX:1:2117:13798:19557,ST-E00494:101:HF72TALXX:1:2213:17685:1678,
C1_R1	GaLu96scf_28:279750|280049	GaLu96scf_28	279750	280049	29	7_4_4	21	0.734	exon	GL23477-G,	+	ST-E00494:101:HF72TALXX:1:1103:4330:67744,ST-E00494:101:HF72TALXX:1:1104:8288:1889,ST-E00494:101:HF72TALXX:1:1113:8836:20805,ST-E00494:101:HF72TALXX:1:1120:6431:21596,ST-E00494:101:HF72TALXX:1:1120:6421:21614,ST-E00494:101:HF72TALXX:1:1122:31071:56159,ST-E00494:101:HF72TALXX:1:1201:22678:15777,ST-E00494:101:HF72TALXX:1:1201:11840:62364,ST-E00494:101:HF72TALXX:1:1204:16092:58620,ST-E00494:101:HF72…
C1_R1	GaLu96scf_28:279750|280373	GaLu96scf_28	279750	280373	17	4_1_5	6	0.85	exon	GL23477-G,	+	ST-E00494:101:HF72TALXX:1:1122:3782:6776,ST-E00494:101:HF72TALXX:1:1203:15514:53785,ST-E00494:101:HF72TALXX:1:1208:32217:19786,ST-E00494:101:HF72TALXX:1:2106:30634:25130,ST-E00494:101:HF72TALXX:1:2119:11749:71348,ST-E00494:101:HF72TALXX:1:2122:15798:39757,ST-E00494:101:HF72TALXX:1:2123:3163:7638,ST-E00494:101:HF72TALXX:1:2205:7588:22089,ST-E00494:101:HF72TALXX:1:2209:27133:62241,ST-E00494:101:HF7…
C1_R1	GaLu96scf_28:434984|435391	GaLu96scf_28	434984	435391	25	3_3_0	1609	0.03	exon	GL23491-G,	+	ST-E00494:101:HF72TALXX:1:1114:2077:8429,ST-E00494:101:HF72TALXX:1:1114:27296:23319,ST-E00494:101:HF72TALXX:1:1117:10998:1942,ST-E00494:101:HF72TALXX:1:1118:12733:65494,ST-E00494:101:HF72TALXX:1:1122:16396:46947,ST-E00494:101:HF72TALXX:1:1201:18781:35537,ST-E00494:101:HF72TALXX:1:1206:16833:67814,ST-E00494:101:HF72TALXX:1:1209:31000:13351,ST-E00494:101:HF72TALXX:1:1213:15087:8921,ST-E00494:101:HF…
C1_R1	GaLu96scf_28:437149|437556	GaLu96scf_28	437149	437556	14	2_2_0	57	0.329	exon	GL23491-G,	+	ST-E00494:101:HF72TALXX:1:1101:16518:46876,ST-E00494:101:HF72TALXX:1:1103:11241:72860,ST-E00494:101:HF72TALXX:1:1117:7730:52080,ST-E00494:101:HF72TALXX:1:1204:28087:52326,ST-E00494:101:HF72TALXX:1:1206:2980:6056,ST-E00494:101:HF72TALXX:1:1212:10196:69572,ST-E00494:101:HF72TALXX:1:1224:11769:12173,ST-E00494:101:HF72TALXX:1:1224:11109:12297,ST-E00494:101:HF72TALXX:1:2113:28412:29437,ST-E00494:101:H…
C1_R1	GaLu96scf_28:502115|502375	GaLu96scf_28	502115	502375	11	2_2_0	170	0.115	exon	GL23507-G,	+	ST-E00494:101:HF72TALXX:1:1111:13585:36416,ST-E00494:101:HF72TALXX:1:1116:29467:21491,ST-E00494:101:HF72TALXX:1:1117:12154:7814,ST-E00494:101:HF72TALXX:1:1210:9140:10011,ST-E00494:101:HF72TALXX:1:1215:27509:31564,ST-E00494:101:HF72TALXX:1:2106:25043:9994,ST-E00494:101:HF72TALXX:1:2107:24627:19188,ST-E00494:101:HF72TALXX:1:2115:9912:28540,ST-E00494:101:HF72TALXX:1:2203:11414:5194,ST-E00494:101:HF7…
C1_R1	GaLu96scf_28:525830|526191	GaLu96scf_28	525830	526191	9	2_1_0	126	0.125	exon	GL23538-G,	+	ST-E00494:101:HF72TALXX:1:1109:7090:41690,ST-E00494:101:HF72TALXX:1:1112:32299:12613,ST-E00494:101:HF72TALXX:1:1124:10977:1872,ST-E00494:101:HF72TALXX:1:1201:21958:39352,ST-E00494:101:HF72TALXX:1:2109:30979:32514,ST-E00494:101:HF72TALXX:1:2203:32319:35819,ST-E00494:101:HF72TALXX:1:2204:11150:63279,ST-E00494:101:HF72TALXX:1:2217:21146:48459,ST-E00494:101:HF72TALXX:1:1203:25418:35608,
C1_R1	GaLu96scf_28:526349|526653	GaLu96scf_28	526349	526653	13	3_2_0	101	0.205	exon	GL23538-G,	+	ST-E00494:101:HF72TALXX:1:1101:23439:50357,ST-E00494:101:HF72TALXX:1:1102:4584:70609,ST-E00494:101:HF72TALXX:1:1206:4401:2469,ST-E00494:101:HF72TALXX:1:1206:4767:2786,ST-E00494:101:HF72TALXX:1:1206:4665:2821,ST-E00494:101:HF72TALXX:1:1221:8643:33094,ST-E00494:101:HF72TALXX:1:1224:23612:21508,ST-E00494:101:HF72TALXX:1:2112:13961:44661,ST-E00494:101:HF72TALXX:1:2114:31091:53697,ST-E00494:101:HF72TA…
C1_R1	GaLu96scf_28:526349|526658	GaLu96scf_28	526349	526658	5	2_2_0	101	0.09	intron	GL23538-G,	+	ST-E00494:101:HF72TALXX:1:1104:20851:18028,ST-E00494:101:HF72TALXX:1:1105:6319:20524,ST-E00494:101:HF72TALXX:1:1222:19502:29015,ST-E00494:101:HF72TALXX:1:2116:14732:11927,ST-E00494:101:HF72TALXX:1:2206:24495:28734,
C1_R1	GaLu96scf_28:541061|541321	GaLu96scf_28	541061	541321	52	8_9_0	202	0.34	exon	GL23543-G,	-	ST-E00494:101:HF72TALXX:1:1102:29335:7620,ST-E00494:101:HF72TALXX:1:1107:24657:7603,ST-E00494:101:HF72TALXX:1:1107:6553:54366,ST-E00494:101:HF72TALXX:1:1114:21176:27415,ST-E00494:101:HF72TALXX:1:1116:21745:29068,ST-E00494:101:HF72TALXX:1:1116:13991:48019,ST-E00494:101:HF72TALXX:1:1117:14286:15936,ST-E00494:101:HF72TALXX:1:1117:23764:46806,ST-E00494:101:HF72TALXX:1:1120:20862:27187,ST-E00494:101:H…
C1_R1	GaLu96scf_29:50589|51371	GaLu96scf_29	50589	51371	3	2_2_0	57	0.095	exon	GL23547-G,	-	ST-E00494:101:HF72TALXX:1:1109:31812:9378,ST-E00494:101:HF72TALXX:1:1119:2027:62452,ST-E00494:101:HF72TALXX:1:2204:10379:66302,
C1_R1	GaLu96scf_29:50958|51214	GaLu96scf_29	50958	51214	10	2_2_0	95	0.174	exon	GL23547-G,	-	ST-E00494:101:HF72TALXX:1:1105:5142:19891,ST-E00494:101:HF72TALXX:1:1112:3468:27820,ST-E00494:101:HF72TALXX:1:1201:13738:35836,ST-E00494:101:HF72TALXX:1:1210:30584:58022,ST-E00494:101:HF72TALXX:1:2102:22901:4175,ST-E00494:101:HF72TALXX:1:2116:13058:61872,ST-E00494:101:HF72TALXX:1:2123:2260:61732,ST-E00494:101:HF72TALXX:1:2123:17137:66338,ST-E00494:101:HF72TALXX:1:2204:11566:64175,ST-E00494:101:HF…
C1_R1	GaLu96scf_29:212356|213147	GaLu96scf_29	212356	213147	19	3_2_0	8	0.826	intergenic_region	n/a	+	ST-E00494:101:HF72TALXX:1:1113:17492:45822,ST-E00494:101:HF72TALXX:1:1113:17279:45839,ST-E00494:101:HF72TALXX:1:1117:22029:44538,ST-E00494:101:HF72TALXX:1:1118:14884:62575,ST-E00494:101:HF72TALXX:1:1119:11911:51623,ST-E00494:101:HF72TALXX:1:2110:22526:46279,ST-E00494:101:HF72TALXX:1:2210:18345:34078,ST-E00494:101:HF72TALXX:1:2214:17421:53961,ST-E00494:101:HF72TALXX:1:2220:23764:11892,ST-E00494:10…
C1_R1	GaLu96scf_29:261030|261362	GaLu96scf_29	261030	261362	9	2_2_0	38	0.321	exon	GL23582-G,	+	ST-E00494:101:HF72TALXX:1:1110:5406:59411,ST-E00494:101:HF72TALXX:1:1202:28463:26747,ST-E00494:101:HF72TALXX:1:2116:19197:51623,ST-E00494:101:HF72TALXX:1:2119:26301:10626,ST-E00494:101:HF72TALXX:1:2120:26342:30984,ST-E00494:101:HF72TALXX:1:2120:25712:32426,ST-E00494:101:HF72TALXX:1:2120:25083:32777,ST-E00494:101:HF72TALXX:1:2211:27559:72649,ST-E00494:101:HF72TALXX:1:2214:1753:72807,
C1_R1	GaLu96scf_29:290744|291084	GaLu96scf_29	290744	291084	26	6_7_2	20	0.722	intergenic_region	n/a	-	ST-E00494:101:HF72TALXX:1:1105:25834:25007,ST-E00494:101:HF72TALXX:1:1107:17797:42552,ST-E00494:101:HF72TALXX:1:1108:17604:43905,ST-E00494:101:HF72TALXX:1:1117:14143:39633,ST-E00494:101:HF72TALXX:1:1120:26991:28066,ST-E00494:101:HF72TALXX:1:1121:22019:15021,ST-E00494:101:HF72TALXX:1:1124:18964:64755,ST-E00494:101:HF72TALXX:1:1124:19258:65019,ST-E00494:101:HF72TALXX:1:1203:14844:42534,ST-E00494:10…
C1_R1	GaLu96scf_29:295039|295356	GaLu96scf_29	295039	295356	27	4_5_2	198	0.214	exon	GL23611-G,	-	ST-E00494:101:HF72TALXX:1:1102:7923:33990,ST-E00494:101:HF72TALXX:1:1104:32258:17535,ST-E00494:101:HF72TALXX:1:1105:32116:34061,ST-E00494:101:HF72TALXX:1:1107:13210:39247,ST-E00494:101:HF72TALXX:1:1109:1184:17430,ST-E00494:101:HF72TALXX:1:1109:3194:64544,ST-E00494:101:HF72TALXX:1:1113:27103:44609,ST-E00494:101:HF72TALXX:1:1119:17990:16938,ST-E00494:101:HF72TALXX:1:1119:12540:16955,ST-E00494:101:H…
C1_R1	GaLu96scf_29:314661|315008	GaLu96scf_29	314661	315008	102	14_7_15	3	0.986	intergenic_region	n/a	+	ST-E00494:101:HF72TALXX:1:1101:14631:37348,ST-E00494:101:HF72TALXX:1:1102:15260:8271,ST-E00494:101:HF72TALXX:1:1102:17624:62751,ST-E00494:101:HF72TALXX:1:1105:21065:12595,ST-E00494:101:HF72TALXX:1:1105:20395:13263,ST-E00494:101:HF72TALXX:1:1107:31700:20225,ST-E00494:101:HF72TALXX:1:1111:2341:35889,ST-E00494:101:HF72TALXX:1:1111:1529:45277,ST-E00494:101:HF72TALXX:1:1112:15585:52924,ST-E00494:101:H…
C1_R1	GaLu96scf_29:427460|427700	GaLu96scf_29	427460	427700	57	9_9_1	17	0.87	exon	GL23621-G,	-	ST-E00494:101:HF72TALXX:1:1101:12784:43818,ST-E00494:101:HF72TALXX:1:1102:3325:30738,ST-E00494:101:HF72TALXX:1:1104:7933:43290,ST-E00494:101:HF72TALXX:1:1106:11129:12226,ST-E00494:101:HF72TALXX:1:1107:12357:32531,ST-E00494:101:HF72TALXX:1:1108:13606:41796,ST-E00494:101:HF72TALXX:1:1109:14722:63876,ST-E00494:101:HF72TALXX:1:1111:16721:71137,ST-E00494:101:HF72TALXX:1:1117:28584:35115,ST-E00494:101:…
C1_R1	GaLu96scf_29:452065|452668	GaLu96scf_29	452065	452668	73	12_7_5	18	0.89	intergenic_region	n/a	-	ST-E00494:101:HF72TALXX:1:1103:12743:53627,ST-E00494:101:HF72TALXX:1:1104:16346:41163,ST-E00494:101:HF72TALXX:1:1104:29680:52555,ST-E00494:101:HF72TALXX:1:1106:17624:47984,ST-E00494:101:HF72TALXX:1:1107:27407:46296,ST-E00494:101:HF72TALXX:1:1107:27417:46490,ST-E00494:101:HF72TALXX:1:1112:5578:3137,ST-E00494:101:HF72TALXX:1:1112:11860:29103,ST-E00494:101:HF72TALXX:1:1112:11820:29384,ST-E00494:101:…
C1_R1	GaLu96scf_3:39834|40280	GaLu96scf_3	39834	40280	13	4_3_0	0	1	intron	GL23626-G,	-	ST-E00494:101:HF72TALXX:1:1103:9902:27785,ST-E00494:101:HF72TALXX:1:1104:21420:10398,ST-E00494:101:HF72TALXX:1:1105:18456:34236,ST-E00494:101:HF72TALXX:1:1203:28503:70029,ST-E00494:101:HF72TALXX:1:1204:21410:35133,ST-E00494:101:HF72TALXX:1:1214:24342:1327,ST-E00494:101:HF72TALXX:1:1217:5304:53539,ST-E00494:101:HF72TALXX:1:1218:3681:15637,ST-E00494:101:HF72TALXX:1:2123:8866:31371,ST-E00494:101:HF7…
C1_R1	GaLu96scf_3:50982|51407	GaLu96scf_3	50982	51407	8	1_1_1	545	0.029	exon	GL16814-G,	+	ST-E00494:101:HF72TALXX:1:1111:26392:8323,ST-E00494:101:HF72TALXX:1:1111:26514:8429,ST-E00494:101:HF72TALXX:1:1207:4807:21069,ST-E00494:101:HF72TALXX:1:1212:30208:24919,ST-E00494:101:HF72TALXX:1:2103:16589:53645,ST-E00494:101:HF72TALXX:1:2201:10236:24708,ST-E00494:101:HF72TALXX:1:2201:10236:24778,ST-E00494:101:HF72TALXX:1:2218:11931:64070,
C1_R1	GaLu96scf_3:179058|179703	GaLu96scf_3	179058	179703	16	2_0_2	15	0.681	exon	GL23630-G,	+	ST-E00494:101:HF72TALXX:1:1105:15625:24479,ST-E00494:101:HF72TALXX:1:1110:31487:15918,ST-E00494:101:HF72TALXX:1:1202:6867:10574,ST-E00494:101:HF72TALXX:1:1216:3447:59534,ST-E00494:101:HF72TALXX:1:1218:22993:68676,ST-E00494:101:HF72TALXX:1:1223:18741:59059,ST-E00494:101:HF72TALXX:1:1223:19502:59147,ST-E00494:101:HF72TALXX:1:1224:7781:51641,ST-E00494:101:HF72TALXX:1:2108:2727:13562,ST-E00494:101:HF…
C1_R1	GaLu96scf_3:407982|408629	GaLu96scf_3	407982	408629	9	2_3_0	0	1	intergenic_region	n/a	+	ST-E00494:101:HF72TALXX:1:1103:2392:6442,ST-E00494:101:HF72TALXX:1:1204:19492:62118,ST-E00494:101:HF72TALXX:1:1205:18010:11277,ST-E00494:101:HF72TALXX:1:1208:25631:54119,ST-E00494:101:HF72TALXX:1:1217:8785:12490,ST-E00494:101:HF72TALXX:1:2108:25175:4069,ST-E00494:101:HF72TALXX:1:2111:15047:12121,ST-E00494:101:HF72TALXX:1:2116:14773:17729,ST-E00494:101:HF72TALXX:1:1205:18040:11963,
C1_R1	GaLu96scf_3:416484|417783	GaLu96scf_3	416484	417783	20	1_2_5	284	0.123	exon	GL23939-G,	-	ST-E00494:101:HF72TALXX:1:1105:16417:57073,ST-E00494:101:HF72TALXX:1:1106:19289:3085,ST-E00494:101:HF72TALXX:1:1111:27245:7339,ST-E00494:101:HF72TALXX:1:1111:29396:34729,ST-E00494:101:HF72TALXX:1:1111:29802:34799,ST-E00494:101:HF72TALXX:1:1111:31020:35608,ST-E00494:101:HF72TALXX:1:1202:31030:28242,ST-E00494:101:HF72TALXX:1:1203:10338:47949,ST-E00494:101:HF72TALXX:1:1204:1600:18889,ST-E00494:101:H…
C1_R1	GaLu96scf_3:455598|456019	GaLu96scf_3	455598	456019	2	2_2_0	6	0.4	intergenic_region	n/a	+	ST-E00494:101:HF72TALXX:1:2115:13727:31072,ST-E00494:101:HF72TALXX:1:2205:3569:3911,
C1_R1	GaLu96scf_3:575833|576089	GaLu96scf_3	575833	576089	8	1_2_2	11	0.593	exon	GL23742-G,	-	ST-E00494:101:HF72TALXX:1:1117:1874:3120,ST-E00494:101:HF72TALXX:1:1218:2382:16059,ST-E00494:101:HF72TALXX:1:2110:19238:15795,ST-E00494:101:HF72TALXX:1:2121:18375:6249,ST-E00494:101:HF72TALXX:1:2213:31335:20753,ST-E00494:101:HF72TALXX:1:2214:29660:28611,ST-E00494:101:HF72TALXX:1:2216:2635:42692,ST-E00494:101:HF72TALXX:1:2112:25834:29929,
C1_R1	GaLu96scf_3:586111|586630	GaLu96scf_3	586111	586630	16	2_1_1	45	0.416	exon	GL23736-G,	+	ST-E00494:101:HF72TALXX:1:1114:2544:67814,ST-E00494:101:HF72TALXX:1:1207:11475:28189,ST-E00494:101:HF72TALXX:1:1212:1296:26589,ST-E00494:101:HF72TALXX:1:1212:1357:26941,ST-E00494:101:HF72TALXX:1:1215:23043:64369,ST-E00494:101:HF72TALXX:1:1220:15930:10029,ST-E00494:101:HF72TALXX:1:1222:7050:5757,ST-E00494:101:HF72TALXX:1:1222:31406:35502,ST-E00494:101:HF72TALXX:1:1222:31517:36047,ST-E00494:101:HF7…
C1_R1	GaLu96scf_3:699108|699384	GaLu96scf_3	699108	699384	5	0_2_1	20	0.333	intergenic_region	n/a	+	ST-E00494:101:HF72TALXX:1:1219:14692:60061,ST-E00494:101:HF72TALXX:1:2111:12966:35168,ST-E00494:101:HF72TALXX:1:2111:12936:35432,ST-E00494:101:HF72TALXX:1:1103:14052:9835,ST-E00494:101:HF72TALXX:1:1205:24759:16990,
C1_R1	GaLu96scf_3:711837|712165	GaLu96scf_3	711837	712165	437	54_62_15	142	0.86	exon	GL23962-G,	-	ST-E00494:101:HF72TALXX:1:1101:20598:13088,ST-E00494:101:HF72TALXX:1:1101:29691:20295,ST-E00494:101:HF72TALXX:1:1102:14854:18045,ST-E00494:101:HF72TALXX:1:1102:23196:26097,ST-E00494:101:HF72TALXX:1:1102:23267:26712,ST-E00494:101:HF72TALXX:1:1102:32349:65511,ST-E00494:101:HF72TALXX:1:1103:32603:24603,ST-E00494:101:HF72TALXX:1:1103:4624:65793,ST-E00494:101:HF72TALXX:1:1103:16295:70434,ST-E00494:101…
C1_R1	GaLu96scf_3:953267|953586	GaLu96scf_3	953267	953586	3	0_1_2	91	0.062	intron	GL23774-G,	-	ST-E00494:101:HF72TALXX:1:1201:10368:21350,ST-E00494:101:HF72TALXX:1:2116:23703:27081,ST-E00494:101:HF72TALXX:1:2124:31233:4614,
C1_R1	GaLu96scf_3:953267|953832	GaLu96scf_3	953267	953832	12	0_1_2	84	0.222	intergenic_region	n/a	-	ST-E00494:101:HF72TALXX:1:1117:18883:19504,ST-E00494:101:HF72TALXX:1:1117:28047:48177,ST-E00494:101:HF72TALXX:1:1117:28757:49302,ST-E00494:101:HF72TALXX:1:1205:9374:27574,ST-E00494:101:HF72TALXX:1:1219:26139:59042,ST-E00494:101:HF72TALXX:1:1223:17452:12384,ST-E00494:101:HF72TALXX:1:1223:17695:12595,ST-E00494:101:HF72TALXX:1:2201:21927:49883,ST-E00494:101:HF72TALXX:1:1113:28970:28751,ST-E00494:101…
C1_R1	GaLu96scf_3:1113082|1113421	GaLu96scf_3	1113082	1113421	8	2_3_0	14	0.533	exon	GL23795-G,	-	ST-E00494:101:HF72TALXX:1:1103:27671:7339,ST-E00494:101:HF72TALXX:1:1212:5122:1749,ST-E00494:101:HF72TALXX:1:2123:29640:57126,ST-E00494:101:HF72TALXX:1:2124:14894:9326,ST-E00494:101:HF72TALXX:1:2207:2828:18907,ST-E00494:101:HF72TALXX:1:2213:15280:3278,ST-E00494:101:HF72TALXX:1:2221:19898:53715,ST-E00494:101:HF72TALXX:1:1121:28574:24093,
C1_R1	GaLu96scf_3:1121841|1122206	GaLu96scf_3	1121841	1122206	8	2_2_0	341	0.045	exon	GL23646-G,	+	ST-E00494:101:HF72TALXX:1:2104:11140:26519,ST-E00494:101:HF72TALXX:1:2124:3924:56950,ST-E00494:101:HF72TALXX:1:2209:8339:33938,ST-E00494:101:HF72TALXX:1:2116:20172:50287,ST-E00494:101:HF72TALXX:1:2116:18974:50920,ST-E00494:101:HF72TALXX:1:2116:19177:51799,ST-E00494:101:HF72TALXX:1:2216:28686:47562,ST-E00494:101:HF72TALXX:1:2216:29122:48072,
C1_R1	GaLu96scf_3:1135051|1135563	GaLu96scf_3	1135051	1135563	12	3_1_0	15	0.615	exon	GL23647-G,	+	ST-E00494:101:HF72TALXX:1:1208:21866:38772,ST-E00494:101:HF72TALXX:1:1209:4208:46859,ST-E00494:101:HF72TALXX:1:1218:3823:10820,ST-E00494:101:HF72TALXX:1:2123:17706:36416,ST-E00494:101:HF72TALXX:1:2218:17827:8570,ST-E00494:101:HF72TALXX:1:1121:10470:10802,ST-E00494:101:HF72TALXX:1:1209:6167:29824,ST-E00494:101:HF72TALXX:1:1209:5335:30105,ST-E00494:101:HF72TALXX:1:1210:11860:52836,ST-E00494:101:HF7…
C1_R1	GaLu96scf_3:1146184|1146619	GaLu96scf_3	1146184	1146619	5	2_2_0	28	0.263	intergenic_region	n/a	-	ST-E00494:101:HF72TALXX:1:1102:15412:46296,ST-E00494:101:HF72TALXX:1:1106:22962:70627,ST-E00494:101:HF72TALXX:1:1201:28473:55702,ST-E00494:101:HF72TALXX:1:2102:21237:68975,ST-E00494:101:HF72TALXX:1:2108:20080:22212,
C1_R1	GaLu96scf_3:1148360|1148648	GaLu96scf_3	1148360	1148648	7	1_1_2	15	0.483	intergenic_region	n/a	-	ST-E00494:101:HF72TALXX:1:1105:13768:63349,ST-E00494:101:HF72TALXX:1:1115:20293:10767,ST-E00494:101:HF72TALXX:1:2103:32329:29402,ST-E00494:101:HF72TALXX:1:2105:10328:30281,ST-E00494:101:HF72TALXX:1:2119:26271:11804,ST-E00494:101:HF72TALXX:1:2119:26453:15637,ST-E00494:101:HF72TALXX:1:2216:18355:48793,
C1_R1	GaLu96scf_3:1247681|1247994	GaLu96scf_3	1247681	1247994	14	3_3_0	25	0.528	exon	GL16837-G,	-	ST-E00494:101:HF72TALXX:1:1101:8146:64685,ST-E00494:101:HF72TALXX:1:1109:28524:56704,ST-E00494:101:HF72TALXX:1:1111:14600:57548,ST-E00494:101:HF72TALXX:1:1114:16427:15285,ST-E00494:101:HF72TALXX:1:1114:16488:16410,ST-E00494:101:HF72TALXX:1:1203:13474:15232,ST-E00494:101:HF72TALXX:1:1203:13910:15602,ST-E00494:101:HF72TALXX:1:1221:3001:62136,ST-E00494:101:HF72TALXX:1:2102:15859:70873,ST-E00494:101:…
C1_R1	GaLu96scf_3:1654377|1654824	GaLu96scf_3	1654377	1654824	15	2_2_1	8	0.789	exon	GL23811-G,	+	ST-E00494:101:HF72TALXX:1:1106:15706:58514,ST-E00494:101:HF72TALXX:1:1211:31852:22352,ST-E00494:101:HF72TALXX:1:1213:29417:69221,ST-E00494:101:HF72TALXX:1:1223:15138:43923,ST-E00494:101:HF72TALXX:1:2108:19755:53926,ST-E00494:101:HF72TALXX:1:2108:19238:54330,ST-E00494:101:HF72TALXX:1:2111:11657:58848,ST-E00494:101:HF72TALXX:1:2115:29203:54963,ST-E00494:101:HF72TALXX:1:2120:29802:37541,ST-E00494:10…
C1_R1	GaLu96scf_3:1654566|1654824	GaLu96scf_3	1654566	1654824	5	2_2_0	15	0.4	exon	GL23811-G,	+	ST-E00494:101:HF72TALXX:1:1111:3620:60009,ST-E00494:101:HF72TALXX:1:1216:16975:66162,ST-E00494:101:HF72TALXX:1:2209:4391:65669,ST-E00494:101:HF72TALXX:1:2213:17604:67041,ST-E00494:101:HF72TALXX:1:2215:30015:65828,
C1_R1	GaLu96scf_3:1674498|1674803	GaLu96scf_3	1674498	1674803	9	1_2_1	15	0.545	exon	GL23899-G,	+	ST-E00494:101:HF72TALXX:1:1117:6248:48423,ST-E00494:101:HF72TALXX:1:1119:14651:1836,ST-E00494:101:HF72TALXX:1:1119:14945:9273,ST-E00494:101:HF72TALXX:1:1205:14255:55368,ST-E00494:101:HF72TALXX:1:1211:16711:17254,ST-E00494:101:HF72TALXX:1:1212:22221:35414,ST-E00494:101:HF72TALXX:1:1215:19958:41585,ST-E00494:101:HF72TALXX:1:2124:32217:14723,ST-E00494:101:HF72TALXX:1:2214:13717:56616,
C1_R1	GaLu96scf_3:1674714|1675076	GaLu96scf_3	1674714	1675076	5	0_2_1	26	0.278	exon	GL23899-G,	+	ST-E00494:101:HF72TALXX:1:1211:13291:54471,ST-E00494:101:HF72TALXX:1:2118:10216:47140,ST-E00494:101:HF72TALXX:1:2220:13991:46859,ST-E00494:101:HF72TALXX:1:2224:19096:59323,ST-E00494:101:HF72TALXX:1:2103:9201:66759,
C1_R1	GaLu96scf_3:1675630|1676107	GaLu96scf_3	1675630	1676107	37	1_7_8	33	0.692	exon	GL23899-G,	+	ST-E00494:101:HF72TALXX:1:1106:8958:14863,ST-E00494:101:HF72TALXX:1:1108:17929:8781,ST-E00494:101:HF72TALXX:1:1109:19329:21473,ST-E00494:101:HF72TALXX:1:1111:12865:4298,ST-E00494:101:HF72TALXX:1:1112:15250:15320,ST-E00494:101:HF72TALXX:1:1113:25205:45189,ST-E00494:101:HF72TALXX:1:1113:25337:45241,ST-E00494:101:HF72TALXX:1:1118:9851:44960,ST-E00494:101:HF72TALXX:1:1122:31274:15830,ST-E00494:101:HF…
C1_R1	GaLu96scf_3:1675828|1676107	GaLu96scf_3	1675828	1676107	73	12_12_0	45	0.764	exon	GL23899-G,	+	ST-E00494:101:HF72TALXX:1:1101:16031:20542,ST-E00494:101:HF72TALXX:1:1101:20070:72227,ST-E00494:101:HF72TALXX:1:1102:12581:53276,ST-E00494:101:HF72TALXX:1:1102:20293:59710,ST-E00494:101:HF72TALXX:1:1105:24627:15918,ST-E00494:101:HF72TALXX:1:1109:13707:63243,ST-E00494:101:HF72TALXX:1:1111:29183:40970,ST-E00494:101:HF72TALXX:1:1111:29193:41057,ST-E00494:101:HF72TALXX:1:1114:27965:67093,ST-E00494:10…
C1_R1	GaLu96scf_3:1690586|1691615	GaLu96scf_3	1690586	1691615	9	1_2_0	3	0.857	intergenic_region	n/a	+	ST-E00494:101:HF72TALXX:1:2116:27488:8007,ST-E00494:101:HF72TALXX:1:2223:14854:2294,ST-E00494:101:HF72TALXX:1:2223:14600:2768,ST-E00494:101:HF72TALXX:1:1117:8075:40653,ST-E00494:101:HF72TALXX:1:1118:1895:62681,ST-E00494:101:HF72TALXX:1:2120:14864:38667,ST-E00494:101:HF72TALXX:1:2207:9983:26343,ST-E00494:101:HF72TALXX:1:2219:6908:9870,ST-E00494:101:HF72TALXX:1:2219:13159:60958,
C1_R1	GaLu96scf_3:1809830|1810306	GaLu96scf_3	1809830	1810306	14	6_5_0	7	0.8	intergenic_region	n/a	+	ST-E00494:101:HF72TALXX:1:1111:6816:35836,ST-E00494:101:HF72TALXX:1:1115:13342:12472,ST-E00494:101:HF72TALXX:1:1122:11789:8763,ST-E00494:101:HF72TALXX:1:1201:13342:35924,ST-E00494:101:HF72TALXX:1:1210:21927:9800,ST-E00494:101:HF72TALXX:1:2103:7060:42692,ST-E00494:101:HF72TALXX:1:2103:11302:49689,ST-E00494:101:HF72TALXX:1:2108:19045:62505,ST-E00494:101:HF72TALXX:1:2118:13880:70152,ST-E00494:101:HF…
C1_R1	GaLu96scf_3:1818468|1818647	GaLu96scf_3	1818468	1818647	10	2_1_0	28	0.417	exon	GL23913-G,	+	ST-E00494:101:HF72TALXX:1:1115:20537:48529,ST-E00494:101:HF72TALXX:1:1217:12063:9167,ST-E00494:101:HF72TALXX:1:2124:6096:40354,ST-E00494:101:HF72TALXX:1:2124:2382:40882,ST-E00494:101:HF72TALXX:1:2208:12855:12613,ST-E00494:101:HF72TALXX:1:1109:12601:72156,ST-E00494:101:HF72TALXX:1:1113:29538:43062,ST-E00494:101:HF72TALXX:1:1115:29802:58391,ST-E00494:101:HF72TALXX:1:2113:9465:57618,ST-E00494:101:HF…
C1_R1	GaLu96scf_3:1899355|1899568	GaLu96scf_3	1899355	1899568	4	2_1_0	46	0.148	exon	GL23921-G,	+	ST-E00494:101:HF72TALXX:1:1102:19410:46261,ST-E00494:101:HF72TALXX:1:2111:12936:61134,ST-E00494:101:HF72TALXX:1:2203:15798:9554,ST-E00494:101:HF72TALXX:1:2220:25631:14318,
C1_R1	GaLu96scf_3:1917279|1917511	GaLu96scf_3	1917279	1917511	15	3_1_0	8	0.789	exon	GL23706-G,	-	ST-E00494:101:HF72TALXX:1:1109:8308:43589,ST-E00494:101:HF72TALXX:1:1114:21176:33006,ST-E00494:101:HF72TALXX:1:1208:23774:40987,ST-E00494:101:HF72TALXX:1:2204:28554:63156,ST-E00494:101:HF72TALXX:1:2206:2412:46068,ST-E00494:101:HF72TALXX:1:2206:2382:46085,ST-E00494:101:HF72TALXX:1:2218:25388:33480,ST-E00494:101:HF72TALXX:1:1101:32116:60606,ST-E00494:101:HF72TALXX:1:1122:27813:6249,ST-E00494:101:HF…
C1_R1	GaLu96scf_30:21398|21776	GaLu96scf_30	21398	21776	14	4_5_0	4	0.875	intergenic_region	n/a	+	ST-E00494:101:HF72TALXX:1:1123:24901:34113,ST-E00494:101:HF72TALXX:1:1211:9688:63560,ST-E00494:101:HF72TALXX:1:1218:4685:45822,ST-E00494:101:HF72TALXX:1:1219:3346:21456,ST-E00494:101:HF72TALXX:1:1224:8704:52713,ST-E00494:101:HF72TALXX:1:2101:18040:34817,ST-E00494:101:HF72TALXX:1:2108:8836:64017,ST-E00494:101:HF72TALXX:1:2115:15950:7884,ST-E00494:101:HF72TALXX:1:2121:4198:49302,ST-E00494:101:HF72T…
C1_R1	GaLu96scf_30:22534|22825	GaLu96scf_30	22534	22825	23	3_1_2	486	0.086	intergenic_region	n/a	-	ST-E00494:101:HF72TALXX:1:1102:25022:20753,ST-E00494:101:HF72TALXX:1:1109:20527:9202,ST-E00494:101:HF72TALXX:1:1115:20567:5511,ST-E00494:101:HF72TALXX:1:1115:4442:13158,ST-E00494:101:HF72TALXX:1:1123:3457:5581,ST-E00494:101:HF72TALXX:1:1124:32654:32074,ST-E00494:101:HF72TALXX:1:1203:13880:3454,ST-E00494:101:HF72TALXX:1:1207:8511:64826,ST-E00494:101:HF72TALXX:1:1212:28097:47070,ST-E00494:101:HF72T…
C1_R1	GaLu96scf_30:22534|22927	GaLu96scf_30	22534	22927	27	5_2_2	415	0.115	intergenic_region	n/a	-	ST-E00494:101:HF72TALXX:1:1101:9587:13914,ST-E00494:101:HF72TALXX:1:1113:18933:14248,ST-E00494:101:HF72TALXX:1:1117:3833:13510,ST-E00494:101:HF72TALXX:1:1118:3742:71190,ST-E00494:101:HF72TALXX:1:1211:26595:26747,ST-E00494:101:HF72TALXX:1:1212:30452:35783,ST-E00494:101:HF72TALXX:1:1212:31497:42903,ST-E00494:101:HF72TALXX:1:1215:23987:13334,ST-E00494:101:HF72TALXX:1:1221:28879:59850,ST-E00494:101:H…
C1_R1	GaLu96scf_30:58014|58408	GaLu96scf_30	58014	58408	14	0_1_2	139	0.168	exon	GL24022-G,	-	ST-E00494:101:HF72TALXX:1:1211:27630:68939,ST-E00494:101:HF72TALXX:1:1217:1844:7568,ST-E00494:101:HF72TALXX:1:1222:10998:39950,ST-E00494:101:HF72TALXX:1:2117:20385:29349,ST-E00494:101:HF72TALXX:1:2122:29873:47509,ST-E00494:101:HF72TALXX:1:1114:29072:14476,ST-E00494:101:HF72TALXX:1:1206:14620:53645,ST-E00494:101:HF72TALXX:1:1209:3630:49197,ST-E00494:101:HF72TALXX:1:1216:5183:64685,ST-E00494:101:HF…
C1_R1	GaLu96scf_30:120198|120467	GaLu96scf_30	120198	120467	10	2_2_0	73	0.215	exon	GL24012-G,	-	ST-E00494:101:HF72TALXX:1:1116:24992:72701,ST-E00494:101:HF72TALXX:1:1204:16122:61696,ST-E00494:101:HF72TALXX:1:1206:27143:23161,ST-E00494:101:HF72TALXX:1:1213:6857:57917,ST-E00494:101:HF72TALXX:1:1222:29751:9150,ST-E00494:101:HF72TALXX:1:2104:7446:5106,ST-E00494:101:HF72TALXX:1:2120:29183:14037,ST-E00494:101:HF72TALXX:1:2124:12246:58637,ST-E00494:101:HF72TALXX:1:2201:23277:31054,ST-E00494:101:HF…
C1_R1	GaLu96scf_30:183360|183598	GaLu96scf_30	183360	183598	9	2_2_0	14	0.562	exon	GL28255-G,	-	ST-E00494:101:HF72TALXX:1:1104:21268:25534,ST-E00494:101:HF72TALXX:1:1104:20841:25675,ST-E00494:101:HF72TALXX:1:1220:31832:66795,ST-E00494:101:HF72TALXX:1:2101:17645:32162,ST-E00494:101:HF72TALXX:1:2106:15980:68166,ST-E00494:101:HF72TALXX:1:2117:21836:52572,ST-E00494:101:HF72TALXX:1:2206:27610:4983,ST-E00494:101:HF72TALXX:1:2211:26189:46261,ST-E00494:101:HF72TALXX:1:2217:11951:57952,
C1_R1	GaLu96scf_30:189499|189896	GaLu96scf_30	189499	189896	20	2_3_1	0	1	exon	GL24014-G,	-	ST-E00494:101:HF72TALXX:1:1106:31010:47509,ST-E00494:101:HF72TALXX:1:1106:31010:47615,ST-E00494:101:HF72TALXX:1:1110:3873:45751,ST-E00494:101:HF72TALXX:1:1111:17107:50955,ST-E00494:101:HF72TALXX:1:1115:10013:30685,ST-E00494:101:HF72TALXX:1:1201:23612:49953,ST-E00494:101:HF72TALXX:1:1210:14793:50709,ST-E00494:101:HF72TALXX:1:1219:5274:37207,ST-E00494:101:HF72TALXX:1:2117:24647:10363,ST-E00494:101:…
C1_R1	GaLu96scf_30:254565|256000	GaLu96scf_30	254565	256000	4	2_2_0	0	1	exon	GL24029-G,	-	ST-E00494:101:HF72TALXX:1:1120:15788:69449,ST-E00494:101:HF72TALXX:1:1215:32086:8482,ST-E00494:101:HF72TALXX:1:2106:15585:10556,ST-E00494:101:HF72TALXX:1:2210:12591:34693,
C1_R1	GaLu96scf_31:39415|39859	GaLu96scf_31	39415	39859	12	3_3_0	662	0.035	exon	GL24100-G,	-	ST-E00494:101:HF72TALXX:1:1109:21278:70205,ST-E00494:101:HF72TALXX:1:1111:9475:50568,ST-E00494:101:HF72TALXX:1:1204:6045:41849,ST-E00494:101:HF72TALXX:1:1210:17492:29929,ST-E00494:101:HF72TALXX:1:1224:9536:38086,ST-E00494:101:HF72TALXX:1:2107:26778:24603,ST-E00494:101:HF72TALXX:1:2108:2148:4860,ST-E00494:101:HF72TALXX:1:2209:29112:30650,ST-E00494:101:HF72TALXX:1:2219:7902:36100,ST-E00494:101:HF72…
C1_R1	GaLu96scf_31:39628|39859	GaLu96scf_31	39628	39859	143	25_27_2	588	0.327	exon	GL24100-G,	-	ST-E00494:101:HF72TALXX:1:1102:17858:5845,ST-E00494:101:HF72TALXX:1:1102:21328:53029,ST-E00494:101:HF72TALXX:1:1103:22079:31195,ST-E00494:101:HF72TALXX:1:1103:30888:52186,ST-E00494:101:HF72TALXX:1:1104:29193:2311,ST-E00494:101:HF72TALXX:1:1105:11251:52309,ST-E00494:101:HF72TALXX:1:1106:27478:53170,ST-E00494:101:HF72TALXX:1:1110:23784:3032,ST-E00494:101:HF72TALXX:1:1110:6400:9062,ST-E00494:101:HF7…
C1_R1	GaLu96scf_31:85253|85540	GaLu96scf_31	85253	85540	10	3_3_0	51	0.282	intergenic_region	n/a	-	ST-E00494:101:HF72TALXX:1:1112:19360:45751,ST-E00494:101:HF72TALXX:1:1121:2027:12595,ST-E00494:101:HF72TALXX:1:1121:23571:63419,ST-E00494:101:HF72TALXX:1:1205:11951:33269,ST-E00494:101:HF72TALXX:1:1208:27884:45857,ST-E00494:101:HF72TALXX:1:2108:21643:68623,ST-E00494:101:HF72TALXX:1:2123:14590:13052,ST-E00494:101:HF72TALXX:1:2202:7040:45329,ST-E00494:101:HF72TALXX:1:2208:3011:37471,ST-E00494:101:H…
C1_R1	GaLu96scf_31:120723|121354	GaLu96scf_31	120723	121354	11	3_3_0	18	0.55	exon	GL24079-G,	+	ST-E00494:101:HF72TALXX:1:1111:11718:52309,ST-E00494:101:HF72TALXX:1:1118:12713:31740,ST-E00494:101:HF72TALXX:1:1120:6268:4790,ST-E00494:101:HF72TALXX:1:1218:14854:32812,ST-E00494:101:HF72TALXX:1:1220:18385:29824,ST-E00494:101:HF72TALXX:1:1222:2798:72262,ST-E00494:101:HF72TALXX:1:2114:6603:50305,ST-E00494:101:HF72TALXX:1:2117:11546:47404,ST-E00494:101:HF72TALXX:1:2209:25469:11294,ST-E00494:101:HF…
C1_R1	GaLu96scf_31:155698|155994	GaLu96scf_31	155698	155994	6	2_2_0	22	0.353	exon	GL24052-G,	-	ST-E00494:101:HF72TALXX:1:1104:6796:69379,ST-E00494:101:HF72TALXX:1:1106:15818:72983,ST-E00494:101:HF72TALXX:1:1109:23277:34184,ST-E00494:101:HF72TALXX:1:1122:21978:26097,ST-E00494:101:HF72TALXX:1:1221:6563:16481,ST-E00494:101:HF72TALXX:1:2117:22475:47984,
C1_R1	GaLu96scf_31:182849|183132	GaLu96scf_31	182849	183132	3	2_1_1	15	0.286	exon	GL24078-G,	+	ST-E00494:101:HF72TALXX:1:1121:15077:18748,ST-E00494:101:HF72TALXX:1:1204:9617:40231,ST-E00494:101:HF72TALXX:1:1208:5670:56493,
C1_R1	GaLu96scf_31:234357|234749	GaLu96scf_31	234357	234749	6	2_2_0	54	0.182	exon	GL28294-G,	+	ST-E00494:101:HF72TALXX:1:1104:2920:43325,ST-E00494:101:HF72TALXX:1:1210:8613:53188,ST-E00494:101:HF72TALXX:1:1219:6411:67234,ST-E00494:101:HF72TALXX:1:1220:25662:20911,ST-E00494:101:HF72TALXX:1:2105:16914:23688,ST-E00494:101:HF72TALXX:1:2105:16884:23811,
C1_R1	GaLu96scf_31:264931|265127	GaLu96scf_31	264931	265127	17	4_4_1	56	0.378	exon	GL24114-G,	+	ST-E00494:101:HF72TALXX:1:1106:8866:1555,ST-E00494:101:HF72TALXX:1:1106:8369:13492,ST-E00494:101:HF72TALXX:1:1114:14093:17360,ST-E00494:101:HF72TALXX:1:1115:31781:12420,ST-E00494:101:HF72TALXX:1:1202:25388:5774,ST-E00494:101:HF72TALXX:1:1204:27022:45347,ST-E00494:101:HF72TALXX:1:1210:24667:66830,ST-E00494:101:HF72TALXX:1:1213:16589:56247,ST-E00494:101:HF72TALXX:1:1219:31406:18555,ST-E00494:101:HF…
C1_R1	GaLu96scf_31:267074|267455	GaLu96scf_31	267074	267455	14	1_2_2	0	1	intergenic_region	n/a	+	ST-E00494:101:HF72TALXX:1:1102:5284:53504,ST-E00494:101:HF72TALXX:1:1108:4411:54735,ST-E00494:101:HF72TALXX:1:1116:17472:1661,ST-E00494:101:HF72TALXX:1:1219:4675:20840,ST-E00494:101:HF72TALXX:1:2115:32086:59182,ST-E00494:101:HF72TALXX:1:2117:17097:15883,ST-E00494:101:HF72TALXX:1:2121:11870:8095,ST-E00494:101:HF72TALXX:1:2123:14255:52273,ST-E00494:101:HF72TALXX:1:2202:30117:14283,ST-E00494:101:HF7…
C1_R1	GaLu96scf_31:371586|372209	GaLu96scf_31	371586	372209	9	1_2_1	186	0.088	intergenic_region	n/a	-	ST-E00494:101:HF72TALXX:1:1116:12053:58585,ST-E00494:101:HF72TALXX:1:1121:4310:61169,ST-E00494:101:HF72TALXX:1:1217:2432:5423,ST-E00494:101:HF72TALXX:1:2110:32481:37330,ST-E00494:101:HF72TALXX:1:2117:16366:23759,ST-E00494:101:HF72TALXX:1:2117:29224:37946,ST-E00494:101:HF72TALXX:1:2215:26788:45505,ST-E00494:101:HF72TALXX:1:2217:12266:45839,ST-E00494:101:HF72TALXX:1:2224:4817:64615,
C1_R1	GaLu96scf_31:424051|424833	GaLu96scf_31	424051	424833	5	1_1_1	7	0.588	exon	GL28302-G,	-	ST-E00494:101:HF72TALXX:1:1116:25905:6706,ST-E00494:101:HF72TALXX:1:1216:22029:48054,ST-E00494:101:HF72TALXX:1:1221:26474:26782,ST-E00494:101:HF72TALXX:1:1221:26271:26958,ST-E00494:101:HF72TALXX:1:2217:29609:40372,
C1_R1	GaLu96scf_32:29847|30228	GaLu96scf_32	29847	30228	35	2_5_3	84	0.455	intron	GL28308-G,	-	ST-E00494:101:HF72TALXX:1:1109:12804:66320,ST-E00494:101:HF72TALXX:1:1110:18761:35643,ST-E00494:101:HF72TALXX:1:1113:20831:63490,ST-E00494:101:HF72TALXX:1:1113:9455:67023,ST-E00494:101:HF72TALXX:1:1116:13991:57653,ST-E00494:101:HF72TALXX:1:1118:12692:61978,ST-E00494:101:HF72TALXX:1:1119:25205:15725,ST-E00494:101:HF72TALXX:1:1119:3782:60009,ST-E00494:101:HF72TALXX:1:1120:26179:6231,ST-E00494:101:H…
C1_R1	GaLu96scf_32:84362|84566	GaLu96scf_32	84362	84566	5	2_2_0	56	0.152	intergenic_region	n/a	-	ST-E00494:101:HF72TALXX:1:1122:14489:23354,ST-E00494:101:HF72TALXX:1:2111:14874:31336,ST-E00494:101:HF72TALXX:1:2118:10267:26906,ST-E00494:101:HF72TALXX:1:2202:6451:63191,ST-E00494:101:HF72TALXX:1:2206:16457:14389,
C1_R1	GaLu96scf_32:235577|236082	GaLu96scf_32	235577	236082	145	31_24_14	169	0.632	intergenic_region	n/a	-	ST-E00494:101:HF72TALXX:1:1101:4817:21473,ST-E00494:101:HF72TALXX:1:1101:5518:72086,ST-E00494:101:HF72TALXX:1:1103:28747:9167,ST-E00494:101:HF72TALXX:1:1103:14671:26413,ST-E00494:101:HF72TALXX:1:1103:14671:26448,ST-E00494:101:HF72TALXX:1:1104:23825:20963,ST-E00494:101:HF72TALXX:1:1105:24079:52520,ST-E00494:101:HF72TALXX:1:1105:24271:52713,ST-E00494:101:HF72TALXX:1:1106:19553:26536,ST-E00494:101:H…
C1_R1	GaLu96scf_32:235577|236209	GaLu96scf_32	235577	236209	13	4_0_5	126	0.171	intergenic_region	n/a	-	ST-E00494:101:HF72TALXX:1:1113:4391:33322,ST-E00494:101:HF72TALXX:1:1120:13332:18186,ST-E00494:101:HF72TALXX:1:2109:4767:6267,ST-E00494:101:HF72TALXX:1:2116:28321:36662,ST-E00494:101:HF72TALXX:1:2120:17807:15848,ST-E00494:101:HF72TALXX:1:2120:30147:47703,ST-E00494:101:HF72TALXX:1:2121:29011:10890,ST-E00494:101:HF72TALXX:1:2121:29214:10890,ST-E00494:101:HF72TALXX:1:2123:8501:26484,ST-E00494:101:HF…
C1_R1	GaLu96scf_32:269705|269946	GaLu96scf_32	269705	269946	22	5_4_0	1790	0.024	exon	GL24170-G,	-	ST-E00494:101:HF72TALXX:1:1118:10145:31371,ST-E00494:101:HF72TALXX:1:1124:27458:71770,ST-E00494:101:HF72TALXX:1:1201:4909:11752,ST-E00494:101:HF72TALXX:1:1206:10703:40284,ST-E00494:101:HF72TALXX:1:1212:18335:8077,ST-E00494:101:HF72TALXX:1:1212:19065:17360,ST-E00494:101:HF72TALXX:1:1219:17076:23020,ST-E00494:101:HF72TALXX:1:1219:16285:24145,ST-E00494:101:HF72TALXX:1:2101:9323:5546,ST-E00494:101:HF…
C1_R1	GaLu96scf_32:306304|306679	GaLu96scf_32	306304	306679	19	4_3_3	6	0.864	intergenic_region	n/a	+	ST-E00494:101:HF72TALXX:1:1105:4594:71752,ST-E00494:101:HF72TALXX:1:1119:9699:61679,ST-E00494:101:HF72TALXX:1:1122:3062:42517,ST-E00494:101:HF72TALXX:1:1220:8176:49373,ST-E00494:101:HF72TALXX:1:2105:31720:36364,ST-E00494:101:HF72TALXX:1:2115:4807:38965,ST-E00494:101:HF72TALXX:1:2118:27387:39757,ST-E00494:101:HF72TALXX:1:2120:8663:23073,ST-E00494:101:HF72TALXX:1:2120:21136:26607,ST-E00494:101:HF72…
C1_R1	GaLu96scf_33:19168|19452	GaLu96scf_33	19168	19452	21	2_2_1	61	0.408	exon	GL24198-G,	+	ST-E00494:101:HF72TALXX:1:1104:4493:3225,ST-E00494:101:HF72TALXX:1:1104:4584:4368,ST-E00494:101:HF72TALXX:1:1108:21166:7146,ST-E00494:101:HF72TALXX:1:1113:25510:22370,ST-E00494:101:HF72TALXX:1:1113:25256:23477,ST-E00494:101:HF72TALXX:1:1118:22161:53803,ST-E00494:101:HF72TALXX:1:1222:5660:54119,ST-E00494:101:HF72TALXX:1:2105:32116:40354,ST-E00494:101:HF72TALXX:1:2122:4513:56106,ST-E00494:101:HF72T…
C1_R1	GaLu96scf_33:107956|108150	GaLu96scf_33	107956	108150	71	9_9_1	18	0.887	exon	GL24214-G,	-	ST-E00494:101:HF72TALXX:1:1101:4219:45927,ST-E00494:101:HF72TALXX:1:1101:31639:66531,ST-E00494:101:HF72TALXX:1:1102:22364:26308,ST-E00494:101:HF72TALXX:1:1103:9069:60870,ST-E00494:101:HF72TALXX:1:1104:7395:16305,ST-E00494:101:HF72TALXX:1:1106:19096:35203,ST-E00494:101:HF72TALXX:1:1106:11312:70838,ST-E00494:101:HF72TALXX:1:1108:20263:39932,ST-E00494:101:HF72TALXX:1:1109:10439:19610,ST-E00494:101:H…
C1_R1	GaLu96scf_33:226664|226807	GaLu96scf_33	226664	226807	2	1_1_1	1	0.8	exon	GL28346-G,	+	ST-E00494:101:HF72TALXX:1:1220:24058:66654,ST-E00494:101:HF72TALXX:1:2103:31172:11892,
C1_R1	GaLu96scf_34:39533|40034	GaLu96scf_34	39533	40034	153	29_15_14	51	0.857	intergenic_region	n/a	+	ST-E00494:101:HF72TALXX:1:1102:14143:9009,ST-E00494:101:HF72TALXX:1:1103:4198:49689,ST-E00494:101:HF72TALXX:1:1105:16640:16358,ST-E00494:101:HF72TALXX:1:1106:30584:38649,ST-E00494:101:HF72TALXX:1:1106:9891:59622,ST-E00494:101:HF72TALXX:1:1106:17553:64597,ST-E00494:101:HF72TALXX:1:1107:24373:25007,ST-E00494:101:HF72TALXX:1:1107:17624:32303,ST-E00494:101:HF72TALXX:1:1107:11444:65195,ST-E00494:101:H…
C1_R1	GaLu96scf_34:53749|54217	GaLu96scf_34	53749	54217	12	3_3_1	17	0.585	intergenic_region	n/a	-	ST-E00494:101:HF72TALXX:1:1104:13738:3348,ST-E00494:101:HF72TALXX:1:1109:26403:49689,ST-E00494:101:HF72TALXX:1:1119:9628:21051,ST-E00494:101:HF72TALXX:1:1206:17908:37155,ST-E00494:101:HF72TALXX:1:1207:10379:46050,ST-E00494:101:HF72TALXX:1:2101:18274:11066,ST-E00494:101:HF72TALXX:1:2110:15940:2768,ST-E00494:101:HF72TALXX:1:2204:7689:71946,ST-E00494:101:HF72TALXX:1:2209:30939:44925,ST-E00494:101:HF…
C1_R1	GaLu96scf_34:95774|95939	GaLu96scf_34	95774	95939	15	0_2_3	302	0.09	exon	GL24286-G,	+	ST-E00494:101:HF72TALXX:1:1106:6360:34658,ST-E00494:101:HF72TALXX:1:1110:2879:68711,ST-E00494:101:HF72TALXX:1:1205:12347:57653,ST-E00494:101:HF72TALXX:1:1205:12520:57706,ST-E00494:101:HF72TALXX:1:1210:25327:22897,ST-E00494:101:HF72TALXX:1:1210:25185:23460,ST-E00494:101:HF72TALXX:1:2104:15158:13404,ST-E00494:101:HF72TALXX:1:2105:18061:71840,ST-E00494:101:HF72TALXX:1:2209:16681:5634,ST-E00494:101:H…
C1_R1	GaLu96scf_34:168767|168938	GaLu96scf_34	168767	168938	5	2_0_3	31	0.244	exon	GL24272-G,	+	ST-E00494:101:HF72TALXX:1:1206:12824:63648,ST-E00494:101:HF72TALXX:1:1220:14651:2504,ST-E00494:101:HF72TALXX:1:2117:23551:13000,ST-E00494:101:HF72TALXX:1:2117:23602:13017,ST-E00494:101:HF72TALXX:1:2215:5984:9607,
C1_R1	GaLu96scf_34:177395|177807	GaLu96scf_34	177395	177807	5	0_1_2	5	0.667	exon	GL24245-G,	-	ST-E00494:101:HF72TALXX:1:1212:6431:40266,ST-E00494:101:HF72TALXX:1:1221:20506:6108,ST-E00494:101:HF72TALXX:1:1221:20831:6284,ST-E00494:101:HF72TALXX:1:2115:14742:67217,ST-E00494:101:HF72TALXX:1:1212:6350:40231,
C1_R1	GaLu96scf_34:265679|266291	GaLu96scf_34	265679	266291	12	1_2_1	0	1	intergenic_region	n/a	+	ST-E00494:101:HF72TALXX:1:1102:13271:44275,ST-E00494:101:HF72TALXX:1:1112:3468:33480,ST-E00494:101:HF72TALXX:1:1114:4959:60536,ST-E00494:101:HF72TALXX:1:1207:22374:45874,ST-E00494:101:HF72TALXX:1:1221:30411:19504,ST-E00494:101:HF72TALXX:1:1222:26890:67375,ST-E00494:101:HF72TALXX:1:2110:2909:21790,ST-E00494:101:HF72TALXX:1:2207:14945:42956,ST-E00494:101:HF72TALXX:1:2213:23470:3682,ST-E00494:101:HF…
C1_R1	GaLu96scf_34:336502|336980	GaLu96scf_34	336502	336980	21	4_3_0	41	0.506	exon	GL24263-G,	-	ST-E00494:101:HF72TALXX:1:1101:4127:45136,ST-E00494:101:HF72TALXX:1:1104:19410:39510,ST-E00494:101:HF72TALXX:1:1110:17381:57477,ST-E00494:101:HF72TALXX:1:1116:31193:10697,ST-E00494:101:HF72TALXX:1:1120:1884:3630,ST-E00494:101:HF72TALXX:1:1124:22597:9695,ST-E00494:101:HF72TALXX:1:1202:10044:53979,ST-E00494:101:HF72TALXX:1:1210:12845:24479,ST-E00494:101:HF72TALXX:1:1210:12905:24515,ST-E00494:101:HF…
C1_R1	GaLu96scf_34:337458|337659	GaLu96scf_34	337458	337659	27	2_2_3	54	0.5	exon	GL24263-G,	-	ST-E00494:101:HF72TALXX:1:1103:13200:23196,ST-E00494:101:HF72TALXX:1:1108:3711:33305,ST-E00494:101:HF72TALXX:1:1115:19593:2452,ST-E00494:101:HF72TALXX:1:1115:19583:2469,ST-E00494:101:HF72TALXX:1:1118:10186:3313,ST-E00494:101:HF72TALXX:1:1118:10267:3313,ST-E00494:101:HF72TALXX:1:1204:28848:71647,ST-E00494:101:HF72TALXX:1:1215:27387:7831,ST-E00494:101:HF72TALXX:1:1217:21501:67955,ST-E00494:101:HF72…
C1_R1	GaLu96scf_34:337458|337943	GaLu96scf_34	337458	337943	47	4_6_9	45	0.676	intergenic_region	n/a	-	ST-E00494:101:HF72TALXX:1:1108:22150:53153,ST-E00494:101:HF72TALXX:1:1114:3691:33621,ST-E00494:101:HF72TALXX:1:1115:16579:26519,ST-E00494:101:HF72TALXX:1:1119:18822:50129,ST-E00494:101:HF72TALXX:1:1123:26372:65775,ST-E00494:101:HF72TALXX:1:1202:19542:26519,ST-E00494:101:HF72TALXX:1:1205:11708:18643,ST-E00494:101:HF72TALXX:1:1207:11302:23811,ST-E00494:101:HF72TALXX:1:1207:11221:41391,ST-E00494:101…
C1_R1	GaLu96scf_35:54088|54364	GaLu96scf_35	54088	54364	10	2_2_0	12	0.625	intergenic_region	n/a	+	ST-E00494:101:HF72TALXX:1:1117:28970:35959,ST-E00494:101:HF72TALXX:1:1224:27590:19329,ST-E00494:101:HF72TALXX:1:1224:28097:19926,ST-E00494:101:HF72TALXX:1:1224:27397:20331,ST-E00494:101:HF72TALXX:1:2111:28351:14459,ST-E00494:101:HF72TALXX:1:2111:28351:14529,ST-E00494:101:HF72TALXX:1:2122:30675:15285,ST-E00494:101:HF72TALXX:1:2208:12753:8816,ST-E00494:101:HF72TALXX:1:2216:21562:59692,ST-E00494:101…
C1_R1	GaLu96scf_35:72253|73011	GaLu96scf_35	72253	73011	8	1_0_2	11	0.593	intron	GL19683-G,	+	ST-E00494:101:HF72TALXX:1:1112:16092:63999,ST-E00494:101:HF72TALXX:1:1112:15859:64404,ST-E00494:101:HF72TALXX:1:2102:25997:43325,ST-E00494:101:HF72TALXX:1:2218:19634:43273,ST-E00494:101:HF72TALXX:1:2218:19786:43396,ST-E00494:101:HF72TALXX:1:1122:2564:39510,ST-E00494:101:HF72TALXX:1:1214:28635:70574,ST-E00494:101:HF72TALXX:1:2102:17391:60905,
C1_R1	GaLu96scf_35:180224|180718	GaLu96scf_35	180224	180718	3	2_1_0	0	1	intergenic_region	n/a	-	ST-E00494:101:HF72TALXX:1:1222:17026:56405,ST-E00494:101:HF72TALXX:1:2111:3559:18028,ST-E00494:101:HF72TALXX:1:2122:2199:54805,
C1_R1	GaLu96scf_35:259015|259521	GaLu96scf_35	259015	259521	18	3_4_0	33	0.522	exon	GL24331-G,	+	ST-E00494:101:HF72TALXX:1:1110:23713:51605,ST-E00494:101:HF72TALXX:1:1119:10003:4087,ST-E00494:101:HF72TALXX:1:1122:16072:59604,ST-E00494:101:HF72TALXX:1:1204:26403:67340,ST-E00494:101:HF72TALXX:1:1213:25611:24058,ST-E00494:101:HF72TALXX:1:1222:10033:56633,ST-E00494:101:HF72TALXX:1:2105:8734:13703,ST-E00494:101:HF72TALXX:1:2106:8694:12015,ST-E00494:101:HF72TALXX:1:2106:9130:12877,ST-E00494:101:HF…
C1_R1	GaLu96scf_35:314044|314229	GaLu96scf_35	314044	314229	81	18_13_3	6960	0.023	exon	GL24340-G,	-	ST-E00494:101:HF72TALXX:1:1102:3691:14142,ST-E00494:101:HF72TALXX:1:1102:7182:52150,ST-E00494:101:HF72TALXX:1:1106:18619:10328,ST-E00494:101:HF72TALXX:1:1108:18304:43782,ST-E00494:101:HF72TALXX:1:1109:9557:32601,ST-E00494:101:HF72TALXX:1:1109:9435:32637,ST-E00494:101:HF72TALXX:1:1110:28118:3542,ST-E00494:101:HF72TALXX:1:1111:9506:63490,ST-E00494:101:HF72TALXX:1:1113:13108:20155,ST-E00494:101:HF72…
C1_R1	GaLu96scf_35:328440|328844	GaLu96scf_35	328440	328844	27	0_4_4	3730	0.014	exon	GL24337-G,	+	ST-E00494:101:HF72TALXX:1:1103:21653:37524,ST-E00494:101:HF72TALXX:1:1104:17594:10064,ST-E00494:101:HF72TALXX:1:1104:24393:26413,ST-E00494:101:HF72TALXX:1:1109:11860:24075,ST-E00494:101:HF72TALXX:1:1114:14184:72754,ST-E00494:101:HF72TALXX:1:1118:21349:9677,ST-E00494:101:HF72TALXX:1:1121:20923:26308,ST-E00494:101:HF72TALXX:1:1208:23794:12472,ST-E00494:101:HF72TALXX:1:1208:18152:65634,ST-E00494:101…
C1_R1	GaLu96scf_35:328572|328844	GaLu96scf_35	328572	328844	2665	102_99_25	3933	0.575	exon	GL24337-G,	+	ST-E00494:101:HF72TALXX:1:1101:21552:7181,ST-E00494:101:HF72TALXX:1:1101:23074:7568,ST-E00494:101:HF72TALXX:1:1101:22932:8271,ST-E00494:101:HF72TALXX:1:1101:9546:10539,ST-E00494:101:HF72TALXX:1:1101:9435:10591,ST-E00494:101:HF72TALXX:1:1101:15321:10978,ST-E00494:101:HF72TALXX:1:1101:25012:11207,ST-E00494:101:HF72TALXX:1:1101:15270:17641,ST-E00494:101:HF72TALXX:1:1101:15351:18063,ST-E00494:101:HF7…
2,ST-E00494:101:HF72TALXX:1:1207:8806:48705,ST-E00494:101:HF72TALXX:1:1207:24434:49900,ST-E00494:101:HF72TALXX:1:1207:15727:50603,ST-E00494:101:HF72TALXX:1:1207:10724:54031,ST-E00494:101:HF72TALXX:1:1207:10541:54137,ST-E00494:101:HF72TALXX:1:1207:27042:61134,ST-E00494:101:HF72TALXX:1:1207:26991:61151,ST-E00494:101:HF72TALXX:1:1207:27123:61204,ST-E00494:101:HF72TALXX:1:1207:28645:61626,ST-E00494:1…
6:3155,ST-E00494:101:HF72TALXX:1:2113:13971:3823,ST-E00494:101:HF72TALXX:1:2113:18345:4755,ST-E00494:101:HF72TALXX:1:2113:24535:5634,ST-E00494:101:HF72TALXX:1:2113:32238:21790,ST-E00494:101:HF72TALXX:1:2113:17462:28365,ST-E00494:101:HF72TALXX:1:2113:29092:28927,ST-E00494:101:HF72TALXX:1:2113:12773:32303,ST-E00494:101:HF72TALXX:1:2113:27397:37700,ST-E00494:101:HF72TALXX:1:2113:19827:39212,ST-E0049…
70328,ST-E00494:101:HF72TALXX:1:2219:6908:71928,ST-E00494:101:HF72TALXX:1:2219:7364:72578,ST-E00494:101:HF72TALXX:1:2219:19228:72877,ST-E00494:101:HF72TALXX:1:2220:4208:1151,ST-E00494:101:HF72TALXX:1:2220:11180:1942,ST-E00494:101:HF72TALXX:1:2220:2879:2997,ST-E00494:101:HF72TALXX:1:2220:29985:3542,ST-E00494:101:HF72TALXX:1:2220:16802:3805,ST-E00494:101:HF72TALXX:1:2220:15321:4122,ST-E00494:101:HF…
C1_R1	GaLu96scf_35:339273|342018	GaLu96scf_35	339273	342018	8	3_2_0	1	0.941	intergenic_region	n/a	+	ST-E00494:101:HF72TALXX:1:1109:29346:20542,ST-E00494:101:HF72TALXX:1:1120:21278:1467,ST-E00494:101:HF72TALXX:1:1207:27214:49865,ST-E00494:101:HF72TALXX:1:2101:22374:64298,ST-E00494:101:HF72TALXX:1:2110:30431:58708,ST-E00494:101:HF72TALXX:1:2213:5518:68219,ST-E00494:101:HF72TALXX:1:1221:31304:58462,ST-E00494:101:HF72TALXX:1:2121:8258:3454,
C1_R1	GaLu96scf_36:8068|9160	GaLu96scf_36	8068	9160	6	2_2_0	47	0.203	exon	GL29244-G,	-	ST-E00494:101:HF72TALXX:1:1113:11150:9132,ST-E00494:101:HF72TALXX:1:1123:17685:10292,ST-E00494:101:HF72TALXX:1:2110:31538:47298,ST-E00494:101:HF72TALXX:1:2211:30969:58936,ST-E00494:101:HF72TALXX:1:2218:7791:71102,ST-E00494:101:HF72TALXX:1:2218:7699:71330,
C1_R1	GaLu96scf_36:95797|96152	GaLu96scf_36	95797	96152	10	3_2_0	27	0.426	intergenic_region	n/a	+	ST-E00494:101:HF72TALXX:1:1115:23328:1045,ST-E00494:101:HF72TALXX:1:1120:19735:52238,ST-E00494:101:HF72TALXX:1:1208:14458:70662,ST-E00494:101:HF72TALXX:1:2106:21907:17043,ST-E00494:101:HF72TALXX:1:2106:20760:26800,ST-E00494:101:HF72TALXX:1:2111:9019:28927,ST-E00494:101:HF72TALXX:1:2201:7385:28066,ST-E00494:101:HF72TALXX:1:2218:24850:27134,ST-E00494:101:HF72TALXX:1:2218:23906:27152,ST-E00494:101:H…
C1_R1	GaLu96scf_37:24382|24823	GaLu96scf_37	24382	24823	4	1_1_1	0	1	intergenic_region	n/a	-	ST-E00494:101:HF72TALXX:1:2117:13200:40389,ST-E00494:101:HF72TALXX:1:2117:13220:40389,ST-E00494:101:HF72TALXX:1:2211:24911:35291,ST-E00494:101:HF72TALXX:1:1120:1732:56563,
C1_R1	GaLu96scf_37:118614|118998	GaLu96scf_37	118614	118998	10	3_0_3	6	0.769	exon	GL24359-G,	-	ST-E00494:101:HF72TALXX:1:1110:29457:38702,ST-E00494:101:HF72TALXX:1:1206:13119:66900,ST-E00494:101:HF72TALXX:1:2110:14204:7075,ST-E00494:101:HF72TALXX:1:2113:14732:35871,ST-E00494:101:HF72TALXX:1:2119:31730:20770,ST-E00494:101:HF72TALXX:1:2119:30990:21561,ST-E00494:101:HF72TALXX:1:2121:30969:19381,ST-E00494:101:HF72TALXX:1:2203:14306:8341,ST-E00494:101:HF72TALXX:1:2219:25712:28839,ST-E00494:101:…
C1_R1	GaLu96scf_37:118614|119521	GaLu96scf_37	118614	119521	6	0_2_1	2	0.857	exon	GL24359-G,	-	ST-E00494:101:HF72TALXX:1:1111:19877:36557,ST-E00494:101:HF72TALXX:1:1210:16183:36592,ST-E00494:101:HF72TALXX:1:1223:31446:43308,ST-E00494:101:HF72TALXX:1:2214:3123:19170,ST-E00494:101:HF72TALXX:1:1106:11028:46613,ST-E00494:101:HF72TALXX:1:2224:21166:22581,
C1_R1	GaLu96scf_37:189029|189536	GaLu96scf_37	189029	189536	2	1_2_0	7	0.364	intergenic_region	n/a	+	ST-E00494:101:HF72TALXX:1:1221:32278:6987,ST-E00494:101:HF72TALXX:1:1221:32055:12297,
C1_R1	GaLu96scf_37:224635|225370	GaLu96scf_37	224635	225370	9	0_3_3	12	0.6	exon	GL24384-G,	-	ST-E00494:101:HF72TALXX:1:1124:6827:24708,ST-E00494:101:HF72TALXX:1:1124:7486:25851,ST-E00494:101:HF72TALXX:1:1209:27103:6987,ST-E00494:101:HF72TALXX:1:1216:7040:56299,ST-E00494:101:HF72TALXX:1:2114:15250:38526,ST-E00494:101:HF72TALXX:1:2116:12601:26097,ST-E00494:101:HF72TALXX:1:2202:28615:33551,ST-E00494:101:HF72TALXX:1:2203:11911:10697,ST-E00494:101:HF72TALXX:1:2215:8927:36750,
C1_R1	GaLu96scf_37:231728|232145	GaLu96scf_37	231728	232145	23	5_4_1	134	0.256	exon	GL17179-G,	-	ST-E00494:101:HF72TALXX:1:1119:5649:48722,ST-E00494:101:HF72TALXX:1:1124:8653:18063,ST-E00494:101:HF72TALXX:1:1203:29072:23618,ST-E00494:101:HF72TALXX:1:1204:28047:55772,ST-E00494:101:HF72TALXX:1:1209:2503:72666,ST-E00494:101:HF72TALXX:1:1218:26798:2065,ST-E00494:101:HF72TALXX:1:2107:10307:32461,ST-E00494:101:HF72TALXX:1:2108:20557:70469,ST-E00494:101:HF72TALXX:1:2116:17381:54840,ST-E00494:101:HF…
C1_R1	GaLu96scf_38:151757|163983	GaLu96scf_38	151757	163983	8	2_2_0	1	0.941	intergenic_region	n/a	+	ST-E00494:101:HF72TALXX:1:1119:5426:52414,ST-E00494:101:HF72TALXX:1:1123:3082:49021,ST-E00494:101:HF72TALXX:1:1205:13301:51957,ST-E00494:101:HF72TALXX:1:1208:31984:43888,ST-E00494:101:HF72TALXX:1:1216:20780:72438,ST-E00494:101:HF72TALXX:1:1223:10581:29279,ST-E00494:101:HF72TALXX:1:2121:11129:2522,ST-E00494:101:HF72TALXX:1:2221:19766:49689,
C1_R1	GaLu96scf_38:199554|199811	GaLu96scf_38	199554	199811	18	3_3_0	14	0.72	intergenic_region	n/a	-	ST-E00494:101:HF72TALXX:1:1103:28838:57319,ST-E00494:101:HF72TALXX:1:1105:30076:5036,ST-E00494:101:HF72TALXX:1:1107:10196:17289,ST-E00494:101:HF72TALXX:1:1108:12428:18766,ST-E00494:101:HF72TALXX:1:1117:19847:66636,ST-E00494:101:HF72TALXX:1:1119:23937:60536,ST-E00494:101:HF72TALXX:1:1121:4503:56194,ST-E00494:101:HF72TALXX:1:1122:25307:53627,ST-E00494:101:HF72TALXX:1:1210:30573:2698,ST-E00494:101:H…
C1_R1	GaLu96scf_38:203997|204210	GaLu96scf_38	203997	204210	18	3_2_0	10	0.783	intergenic_region	n/a	+	ST-E00494:101:HF72TALXX:1:1102:14529:42376,ST-E00494:101:HF72TALXX:1:1102:14286:42657,ST-E00494:101:HF72TALXX:1:1104:15432:34061,ST-E00494:101:HF72TALXX:1:1205:4269:51711,ST-E00494:101:HF72TALXX:1:1207:28432:30246,ST-E00494:101:HF72TALXX:1:1219:4523:36399,ST-E00494:101:HF72TALXX:1:2120:25743:67006,ST-E00494:101:HF72TALXX:1:2215:20253:17201,ST-E00494:101:HF72TALXX:1:2222:21095:56809,ST-E00494:101:…
C1_R1	GaLu96scf_38:203997|205260	GaLu96scf_38	203997	205260	8	0_1_2	3	0.842	intergenic_region	n/a	+	ST-E00494:101:HF72TALXX:1:1112:18994:68851,ST-E00494:101:HF72TALXX:1:2107:8927:20682,ST-E00494:101:HF72TALXX:1:2112:16792:26501,ST-E00494:101:HF72TALXX:1:2119:14499:40846,ST-E00494:101:HF72TALXX:1:2201:28615:71383,ST-E00494:101:HF72TALXX:1:2219:14377:17535,ST-E00494:101:HF72TALXX:1:2220:17766:38526,ST-E00494:101:HF72TALXX:1:2218:8663:49795,
C1_R1	GaLu96scf_39:56158|56612	GaLu96scf_39	56158	56612	4	2_1_0	179	0.043	exon	GL17207-G,	-	ST-E00494:101:HF72TALXX:1:1212:13951:7198,ST-E00494:101:HF72TALXX:1:2111:6603:45558,ST-E00494:101:HF72TALXX:1:2111:32116:55332,ST-E00494:101:HF72TALXX:1:1105:27559:38579,
C1_R1	GaLu96scf_39:218217|218763	GaLu96scf_39	218217	218763	14	0_1_5	197	0.124	exon	GL24439-G,	-	ST-E00494:101:HF72TALXX:1:1219:26027:45066,ST-E00494:101:HF72TALXX:1:2122:5284:26642,ST-E00494:101:HF72TALXX:1:2207:6563:18028,ST-E00494:101:HF72TALXX:1:2207:6816:18151,ST-E00494:101:HF72TALXX:1:2207:11596:23266,ST-E00494:101:HF72TALXX:1:1102:2828:2276,ST-E00494:101:HF72TALXX:1:1104:24495:66742,ST-E00494:101:HF72TALXX:1:1108:26291:62435,ST-E00494:101:HF72TALXX:1:1207:17371:53451,ST-E00494:101:HF7…
C1_R1	GaLu96scf_39:218217|218874	GaLu96scf_39	218217	218874	89	1_7_23	123	0.591	exon	GL24439-G,	-	ST-E00494:101:HF72TALXX:1:1101:16934:58919,ST-E00494:101:HF72TALXX:1:1102:23612:12718,ST-E00494:101:HF72TALXX:1:1103:27559:17166,ST-E00494:101:HF72TALXX:1:1104:27691:12261,ST-E00494:101:HF72TALXX:1:1104:27356:13404,ST-E00494:101:HF72TALXX:1:1106:23216:64878,ST-E00494:101:HF72TALXX:1:1110:23429:14652,ST-E00494:101:HF72TALXX:1:1114:29985:11382,ST-E00494:101:HF72TALXX:1:1114:29894:11435,ST-E00494:10…
C1_R1	GaLu96scf_39:218297|218874	GaLu96scf_39	218297	218874	5	2_0_2	128	0.072	exon	GL24439-G,	-	ST-E00494:101:HF72TALXX:1:1206:28097:46753,ST-E00494:101:HF72TALXX:1:1222:14793:51799,ST-E00494:101:HF72TALXX:1:2205:16133:41040,ST-E00494:101:HF72TALXX:1:2212:31761:61011,ST-E00494:101:HF72TALXX:1:2212:10510:72543,
C1_R1	GaLu96scf_4:138241|138550	GaLu96scf_4	138241	138550	18	4_3_1	12	0.75	exon	GL24734-G,	-	ST-E00494:101:HF72TALXX:1:1114:14752:23073,ST-E00494:101:HF72TALXX:1:1117:26382:53240,ST-E00494:101:HF72TALXX:1:1120:16122:20840,ST-E00494:101:HF72TALXX:1:1120:2899:46560,ST-E00494:101:HF72TALXX:1:1201:23054:59464,ST-E00494:101:HF72TALXX:1:1204:5629:27908,ST-E00494:101:HF72TALXX:1:1212:6695:7251,ST-E00494:101:HF72TALXX:1:1212:13149:17377,ST-E00494:101:HF72TALXX:1:1215:3336:16129,ST-E00494:101:HF7…
C1_R1	GaLu96scf_4:148793|149052	GaLu96scf_4	148793	149052	14	3_1_0	167	0.144	exon	GL24464-G,	+	ST-E00494:101:HF72TALXX:1:1209:29457:12789,ST-E00494:101:HF72TALXX:1:1214:21623:63560,ST-E00494:101:HF72TALXX:1:1214:22394:63841,ST-E00494:101:HF72TALXX:1:1217:10145:13299,ST-E00494:101:HF72TALXX:1:2105:8755:3120,ST-E00494:101:HF72TALXX:1:2201:3072:37682,ST-E00494:101:HF72TALXX:1:2201:2706:41163,ST-E00494:101:HF72TALXX:1:2211:31588:65072,ST-E00494:101:HF72TALXX:1:2220:10084:8411,ST-E00494:101:HF7…
C1_R1	GaLu96scf_4:168493|169034	GaLu96scf_4	168493	169034	5	0_1_2	12	0.455	exon	GL28477-G,	+	ST-E00494:101:HF72TALXX:1:1103:11992:66461,ST-E00494:101:HF72TALXX:1:1120:25926:21684,ST-E00494:101:HF72TALXX:1:1206:12002:48160,ST-E00494:101:HF72TALXX:1:2115:6745:67885,ST-E00494:101:HF72TALXX:1:2220:2564:36451,
C1_R1	GaLu96scf_4:169757|169975	GaLu96scf_4	169757	169975	14	1_2_0	38	0.424	exon	GL28477-G,	+	ST-E00494:101:HF72TALXX:1:1108:18101:20471,ST-E00494:101:HF72TALXX:1:1108:19035:28136,ST-E00494:101:HF72TALXX:1:1208:28158:65459,ST-E00494:101:HF72TALXX:1:2105:10927:16059,ST-E00494:101:HF72TALXX:1:2204:22881:46929,ST-E00494:101:HF72TALXX:1:2205:7243:2504,ST-E00494:101:HF72TALXX:1:1107:25976:26835,ST-E00494:101:HF72TALXX:1:1107:25986:26853,ST-E00494:101:HF72TALXX:1:1113:6441:3823,ST-E00494:101:HF…
C1_R1	GaLu96scf_4:291087|291409	GaLu96scf_4	291087	291409	27	6_5_1	688	0.073	intergenic_region	n/a	+	ST-E00494:101:HF72TALXX:1:1101:11119:21913,ST-E00494:101:HF72TALXX:1:1103:12875:9273,ST-E00494:101:HF72TALXX:1:1108:27904:42060,ST-E00494:101:HF72TALXX:1:1109:8055:12877,ST-E00494:101:HF72TALXX:1:1110:26788:58163,ST-E00494:101:HF72TALXX:1:1110:27397:58936,ST-E00494:101:HF72TALXX:1:1118:30655:46296,ST-E00494:101:HF72TALXX:1:1121:29467:26800,ST-E00494:101:HF72TALXX:1:1201:21166:46525,ST-E00494:101:…
C1_R1	GaLu96scf_4:291148|291409	GaLu96scf_4	291148	291409	17	6_6_0	700	0.046	intergenic_region	n/a	+	ST-E00494:101:HF72TALXX:1:1103:20973:30263,ST-E00494:101:HF72TALXX:1:1105:23673:26150,ST-E00494:101:HF72TALXX:1:1106:13403:69115,ST-E00494:101:HF72TALXX:1:1109:3721:41339,ST-E00494:101:HF72TALXX:1:1109:3823:41585,ST-E00494:101:HF72TALXX:1:1122:18142:50885,ST-E00494:101:HF72TALXX:1:1203:16447:24145,ST-E00494:101:HF72TALXX:1:1215:8258:42587,ST-E00494:101:HF72TALXX:1:2108:10368:59112,ST-E00494:101:H…
C1_R1	GaLu96scf_4:388304|388725	GaLu96scf_4	388304	388725	9	0_2_2	7	0.72	exon	GL17336-G,	+	ST-E00494:101:HF72TALXX:1:1110:10967:29103,ST-E00494:101:HF72TALXX:1:1205:32461:19750,ST-E00494:101:HF72TALXX:1:1223:31385:70768,ST-E00494:101:HF72TALXX:1:1223:31649:70838,ST-E00494:101:HF72TALXX:1:2107:24271:47369,ST-E00494:101:HF72TALXX:1:2114:24535:48986,ST-E00494:101:HF72TALXX:1:2204:13941:23319,ST-E00494:101:HF72TALXX:1:2208:30584:13474,ST-E00494:101:HF72TALXX:1:2217:13880:38930,
C1_R1	GaLu96scf_4:532308|532692	GaLu96scf_4	532308	532692	23	3_5_0	12	0.793	exon	GL28557-G,	-	ST-E00494:101:HF72TALXX:1:1112:13677:45962,ST-E00494:101:HF72TALXX:1:1114:5396:53029,ST-E00494:101:HF72TALXX:1:1209:19147:53750,ST-E00494:101:HF72TALXX:1:1209:19228:53750,ST-E00494:101:HF72TALXX:1:1211:17168:30422,ST-E00494:101:HF72TALXX:1:1217:17990:59516,ST-E00494:101:HF72TALXX:1:2103:14225:47123,ST-E00494:101:HF72TALXX:1:2112:30452:67252,ST-E00494:101:HF72TALXX:1:2112:30513:67392,ST-E00494:101…
C1_R1	GaLu96scf_4:549557|549920	GaLu96scf_4	549557	549920	11	2_2_0	939	0.023	intergenic_region	n/a	-	ST-E00494:101:HF72TALXX:1:1115:24424:27169,ST-E00494:101:HF72TALXX:1:1115:24373:28066,ST-E00494:101:HF72TALXX:1:1117:17381:48652,ST-E00494:101:HF72TALXX:1:1204:29274:26536,ST-E00494:101:HF72TALXX:1:1205:3934:47896,ST-E00494:101:HF72TALXX:1:1205:4026:48019,ST-E00494:101:HF72TALXX:1:1212:9161:50551,ST-E00494:101:HF72TALXX:1:1220:8085:54629,ST-E00494:101:HF72TALXX:1:1221:12631:44398,ST-E00494:101:HF…
C1_R1	GaLu96scf_4:618990|619652	GaLu96scf_4	618990	619652	6	0_3_2	164	0.068	exon	GL24851-G,	+	ST-E00494:101:HF72TALXX:1:2114:15108:33639,ST-E00494:101:HF72TALXX:1:2114:30584:64878,ST-E00494:101:HF72TALXX:1:2212:28513:62347,ST-E00494:101:HF72TALXX:1:2212:28686:62364,ST-E00494:101:HF72TALXX:1:1201:32390:39633,ST-E00494:101:HF72TALXX:1:2117:15290:36873,
C1_R1	GaLu96scf_4:619406|619652	GaLu96scf_4	619406	619652	9	4_4_0	197	0.084	exon	GL24851-G,	+	ST-E00494:101:HF72TALXX:1:1124:30076:41216,ST-E00494:101:HF72TALXX:1:1202:8410:3928,ST-E00494:101:HF72TALXX:1:1210:7628:69062,ST-E00494:101:HF72TALXX:1:1212:31974:41725,ST-E00494:101:HF72TALXX:1:2114:23277:61679,ST-E00494:101:HF72TALXX:1:2116:9465:22423,ST-E00494:101:HF72TALXX:1:2123:20699:71699,ST-E00494:101:HF72TALXX:1:2202:5091:32215,ST-E00494:101:HF72TALXX:1:2215:28818:57882,
C1_R1	GaLu96scf_4:619800|620393	GaLu96scf_4	619800	620393	2	1_1_1	194	0.02	exon	GL24851-G,	+	ST-E00494:101:HF72TALXX:1:1224:4665:29683,ST-E00494:101:HF72TALXX:1:1224:4777:29736,
C1_R1	GaLu96scf_4:620241|620393	GaLu96scf_4	620241	620393	3	1_2_1	305	0.019	exon	GL24851-G,	+	ST-E00494:101:HF72TALXX:1:1223:6228:53592,ST-E00494:101:HF72TALXX:1:2102:26403:26730,ST-E00494:101:HF72TALXX:1:1109:9303:71365,
C1_R1	GaLu96scf_4:620241|620683	GaLu96scf_4	620241	620683	6	2_1_0	256	0.045	exon	GL24851-G,	+	ST-E00494:101:HF72TALXX:1:1118:7304:33902,ST-E00494:101:HF72TALXX:1:1118:7273:34025,ST-E00494:101:HF72TALXX:1:2103:6390:28558,ST-E00494:101:HF72TALXX:1:2106:20973:2698,ST-E00494:101:HF72TALXX:1:2111:4878:46929,ST-E00494:101:HF72TALXX:1:2120:19319:18467,
C1_R1	GaLu96scf_4:858935|859286	GaLu96scf_4	858935	859286	17	3_2_0	16	0.68	exon	GL24604-G,	-	ST-E00494:101:HF72TALXX:1:1104:2432:13545,ST-E00494:101:HF72TALXX:1:1112:8968:29543,ST-E00494:101:HF72TALXX:1:1115:5101:38491,ST-E00494:101:HF72TALXX:1:1117:27884:18784,ST-E00494:101:HF72TALXX:1:1201:18264:10943,ST-E00494:101:HF72TALXX:1:1210:25378:5933,ST-E00494:101:HF72TALXX:1:1211:28067:55385,ST-E00494:101:HF72TALXX:1:1211:28341:55508,ST-E00494:101:HF72TALXX:1:1217:8603:72473,ST-E00494:101:HF7…
C1_R1	GaLu96scf_4:864137|864566	GaLu96scf_4	864137	864566	5	0_1_2	18	0.357	intron	GL17361-G,	-	ST-E00494:101:HF72TALXX:1:1106:23317:60097,ST-E00494:101:HF72TALXX:1:1220:21125:25077,ST-E00494:101:HF72TALXX:1:2213:12956:60923,ST-E00494:101:HF72TALXX:1:2222:28260:17395,ST-E00494:101:HF72TALXX:1:1204:2463:32900,
C1_R1	GaLu96scf_4:941241|941524	GaLu96scf_4	941241	941524	6	2_2_0	0	1	exon	GL17366-G,	+	ST-E00494:101:HF72TALXX:1:1123:22526:68219,ST-E00494:101:HF72TALXX:1:1220:6725:38526,ST-E00494:101:HF72TALXX:1:2115:19969:9607,ST-E00494:101:HF72TALXX:1:2115:19644:9747,ST-E00494:101:HF72TALXX:1:2121:32015:21790,ST-E00494:101:HF72TALXX:1:2203:26900:56669,
C1_R1	GaLu96scf_4:947006|947271	GaLu96scf_4	947006	947271	5	0_1_2	50	0.167	exon	GL24707-G,	+	ST-E00494:101:HF72TALXX:1:1104:30239:34289,ST-E00494:101:HF72TALXX:1:1106:11140:26765,ST-E00494:101:HF72TALXX:1:1202:5304:9660,ST-E00494:101:HF72TALXX:1:1218:8887:19663,ST-E00494:101:HF72TALXX:1:2114:31538:25745,
C1_R1	GaLu96scf_4:988436|988869	GaLu96scf_4	988436	988869	14	4_4_1	165	0.145	exon	GL24619-G,	-	ST-E00494:101:HF72TALXX:1:1102:8430:3507,ST-E00494:101:HF72TALXX:1:1105:1590:23302,ST-E00494:101:HF72TALXX:1:1123:24901:63261,ST-E00494:101:HF72TALXX:1:1201:22962:46050,ST-E00494:101:HF72TALXX:1:1208:23541:14529,ST-E00494:101:HF72TALXX:1:1221:12753:6108,ST-E00494:101:HF72TALXX:1:1223:13869:67814,ST-E00494:101:HF72TALXX:1:2110:29954:12490,ST-E00494:101:HF72TALXX:1:2122:29315:35608,ST-E00494:101:HF…
C1_R1	GaLu96scf_4:1127980|1128467	GaLu96scf_4	1127980	1128467	4	0_2_1	4	0.667	exon	GL24752-G,	-	ST-E00494:101:HF72TALXX:1:1218:20476:25780,ST-E00494:101:HF72TALXX:1:1223:10571:17905,ST-E00494:101:HF72TALXX:1:2211:7923:65353,ST-E00494:101:HF72TALXX:1:1220:21278:68904,
C1_R1	GaLu96scf_4:1279083|1279396	GaLu96scf_4	1279083	1279396	174	25_27_1	57	0.859	exon	GL24762-G,	-	ST-E00494:101:HF72TALXX:1:1103:28960:12349,ST-E00494:101:HF72TALXX:1:1103:23520:50428,ST-E00494:101:HF72TALXX:1:1104:7730:68676,ST-E00494:101:HF72TALXX:1:1105:14773:43220,ST-E00494:101:HF72TALXX:1:1105:16163:64122,ST-E00494:101:HF72TALXX:1:1105:15798:64228,ST-E00494:101:HF72TALXX:1:1107:25195:45593,ST-E00494:101:HF72TALXX:1:1108:6725:8956,ST-E00494:101:HF72TALXX:1:1108:6806:8956,ST-E00494:101:HF7…
C1_R1	GaLu96scf_4:1283552|1283837	GaLu96scf_4	1283552	1283837	18	7_4_3	1200	0.029	exon	GL24640-G,	+	ST-E00494:101:HF72TALXX:1:1103:30726:24198,ST-E00494:101:HF72TALXX:1:1104:20111:10380,ST-E00494:101:HF72TALXX:1:1104:4462:70996,ST-E00494:101:HF72TALXX:1:1110:27671:63208,ST-E00494:101:HF72TALXX:1:1123:8511:42429,ST-E00494:101:HF72TALXX:1:1202:27093:38965,ST-E00494:101:HF72TALXX:1:1218:29305:8587,ST-E00494:101:HF72TALXX:1:1218:29447:10240,ST-E00494:101:HF72TALXX:1:1220:11749:11365,ST-E00494:101:H…
C1_R1	GaLu96scf_4:1310742|1311084	GaLu96scf_4	1310742	1311084	9	2_2_0	0	1	intergenic_region	n/a	+	ST-E00494:101:HF72TALXX:1:1105:21247:66636,ST-E00494:101:HF72TALXX:1:1120:13159:21649,ST-E00494:101:HF72TALXX:1:1206:31071:58831,ST-E00494:101:HF72TALXX:1:1220:26159:25816,ST-E00494:101:HF72TALXX:1:2118:16417:26308,ST-E00494:101:HF72TALXX:1:2118:15838:26325,ST-E00494:101:HF72TALXX:1:2202:24759:17553,ST-E00494:101:HF72TALXX:1:2215:16579:22968,ST-E00494:101:HF72TALXX:1:2217:25012:7093,
C1_R1	GaLu96scf_4:1748432|1748788	GaLu96scf_4	1748432	1748788	8	2_1_1	38	0.296	intergenic_region	n/a	-	ST-E00494:101:HF72TALXX:1:1105:30310:46648,ST-E00494:101:HF72TALXX:1:1107:27681:37770,ST-E00494:101:HF72TALXX:1:1209:30421:3383,ST-E00494:101:HF72TALXX:1:1212:4665:52010,ST-E00494:101:HF72TALXX:1:2121:25043:50006,ST-E00494:101:HF72TALXX:1:2206:17239:2487,ST-E00494:101:HF72TALXX:1:2214:4137:41040,ST-E00494:101:HF72TALXX:1:2220:12550:20735,
C1_R1	GaLu96scf_4:1782075|1782367	GaLu96scf_4	1782075	1782367	20	3_2_1	72	0.357	exon	GL24804-G,	+	ST-E00494:101:HF72TALXX:1:1205:24748:38491,ST-E00494:101:HF72TALXX:1:2104:22221:17166,ST-E00494:101:HF72TALXX:1:2104:14154:69854,ST-E00494:101:HF72TALXX:1:2113:10653:1590,ST-E00494:101:HF72TALXX:1:2113:10845:1608,ST-E00494:101:HF72TALXX:1:2113:12449:2206,ST-E00494:101:HF72TALXX:1:2113:10653:2223,ST-E00494:101:HF72TALXX:1:2118:6776:61081,ST-E00494:101:HF72TALXX:1:2214:16904:21878,ST-E00494:101:HF7…
C1_R1	GaLu96scf_4:1901925|1902566	GaLu96scf_4	1901925	1902566	7	0_2_2	31	0.311	intergenic_region	n/a	-	ST-E00494:101:HF72TALXX:1:1202:18913:33867,ST-E00494:101:HF72TALXX:1:1215:20720:29402,ST-E00494:101:HF72TALXX:1:1219:19837:31881,ST-E00494:101:HF72TALXX:1:2111:24099:35994,ST-E00494:101:HF72TALXX:1:2217:10825:52801,ST-E00494:101:HF72TALXX:1:2224:6299:17430,ST-E00494:101:HF72TALXX:1:2224:6137:17465,
C1_R1	GaLu96scf_40:56149|56504	GaLu96scf_40	56149	56504	5	2_2_0	81	0.11	exon	GL19838-G,	-	ST-E00494:101:HF72TALXX:1:1111:19360:63718,ST-E00494:101:HF72TALXX:1:1123:16589:21649,ST-E00494:101:HF72TALXX:1:1205:18619:47527,ST-E00494:101:HF72TALXX:1:2103:8329:37963,ST-E00494:101:HF72TALXX:1:2205:18487:6231,
C1_R1	GaLu96scf_40:88572|88855	GaLu96scf_40	88572	88855	3	1_2_1	1349	0.004	exon	GL24901-G,	-	ST-E00494:101:HF72TALXX:1:1105:7963:58848,ST-E00494:101:HF72TALXX:1:2108:7821:11312,ST-E00494:101:HF72TALXX:1:2202:2483:60817,
C1_R1	GaLu96scf_40:89636|89985	GaLu96scf_40	89636	89985	9	3_0_1	418	0.041	exon	GL24901-G,	-	ST-E00494:101:HF72TALXX:1:1119:23906:45892,ST-E00494:101:HF72TALXX:1:2107:15544:64351,ST-E00494:101:HF72TALXX:1:2111:3194:33428,ST-E00494:101:HF72TALXX:1:2121:1854:49426,ST-E00494:101:HF72TALXX:1:2124:30066:46226,ST-E00494:101:HF72TALXX:1:2208:27499:60132,ST-E00494:101:HF72TALXX:1:2209:2656:59393,ST-E00494:101:HF72TALXX:1:2105:4645:68816,ST-E00494:101:HF72TALXX:1:2108:8907:65828,
C1_R1	GaLu96scf_41:68519|68780	GaLu96scf_41	68519	68780	7	2_2_1	17	0.452	exon	GL24927-G,	-	ST-E00494:101:HF72TALXX:1:1108:2372:10380,ST-E00494:101:HF72TALXX:1:1108:3407:12877,ST-E00494:101:HF72TALXX:1:1201:30634:64790,ST-E00494:101:HF72TALXX:1:1201:30594:64896,ST-E00494:101:HF72TALXX:1:1222:25438:14547,ST-E00494:101:HF72TALXX:1:2109:16041:29841,ST-E00494:101:HF72TALXX:1:2122:15361:65300,
C1_R1	GaLu96scf_41:76139|76713	GaLu96scf_41	76139	76713	3	1_1_1	3	0.667	intergenic_region	n/a	-	ST-E00494:101:HF72TALXX:1:2101:25438:8394,ST-E00494:101:HF72TALXX:1:2115:7912:20753,ST-E00494:101:HF72TALXX:1:2124:32025:19909,
C1_R1	GaLu96scf_41:80980|81337	GaLu96scf_41	80980	81337	15	2_2_0	1	0.968	intron	GL24928-G,	-	ST-E00494:101:HF72TALXX:1:1104:14093:18098,ST-E00494:101:HF72TALXX:1:1112:24129:70082,ST-E00494:101:HF72TALXX:1:1121:5386:55051,ST-E00494:101:HF72TALXX:1:1122:24556:66707,ST-E00494:101:HF72TALXX:1:1203:8491:55754,ST-E00494:101:HF72TALXX:1:1215:25022:46314,ST-E00494:101:HF72TALXX:1:1221:16315:17764,ST-E00494:101:HF72TALXX:1:2123:1560:39423,ST-E00494:101:HF72TALXX:1:2123:1692:39510,ST-E00494:101:HF…
C1_R1	GaLu96scf_41:138530|138837	GaLu96scf_41	138530	138837	25	7_6_0	269	0.157	intergenic_region	n/a	-	ST-E00494:101:HF72TALXX:1:1102:18994:24515,ST-E00494:101:HF72TALXX:1:1203:28331:16709,ST-E00494:101:HF72TALXX:1:1203:19370:43202,ST-E00494:101:HF72TALXX:1:1206:11211:36698,ST-E00494:101:HF72TALXX:1:1206:11292:36698,ST-E00494:101:HF72TALXX:1:1210:3244:46841,ST-E00494:101:HF72TALXX:1:1211:18629:14529,ST-E00494:101:HF72TALXX:1:2102:11312:24919,ST-E00494:101:HF72TALXX:1:2108:9780:20682,ST-E00494:101:…
C1_R1	GaLu96scf_41:156525|157254	GaLu96scf_41	156525	157254	25	4_4_0	15	0.769	exon	GL28597-G,	-	ST-E00494:101:HF72TALXX:1:1101:10987:44046,ST-E00494:101:HF72TALXX:1:1105:9303:4456,ST-E00494:101:HF72TALXX:1:1119:9881:24409,ST-E00494:101:HF72TALXX:1:1119:23683:62839,ST-E00494:101:HF72TALXX:1:1119:23541:62874,ST-E00494:101:HF72TALXX:1:1121:8389:47738,ST-E00494:101:HF72TALXX:1:1203:21491:44169,ST-E00494:101:HF72TALXX:1:1209:28077:42007,ST-E00494:101:HF72TALXX:1:1219:31101:4210,ST-E00494:101:HF7…
C1_R1	GaLu96scf_43:107811|108039	GaLu96scf_43	107811	108039	45	7_9_0	38	0.703	exon	GL28634-G,	+	ST-E00494:101:HF72TALXX:1:1103:13504:62118,ST-E00494:101:HF72TALXX:1:1106:14641:63911,ST-E00494:101:HF72TALXX:1:1108:6776:39352,ST-E00494:101:HF72TALXX:1:1111:28615:59956,ST-E00494:101:HF72TALXX:1:1116:9648:16270,ST-E00494:101:HF72TALXX:1:1121:24688:9765,ST-E00494:101:HF72TALXX:1:1124:2737:19381,ST-E00494:101:HF72TALXX:1:1203:21298:17922,ST-E00494:101:HF72TALXX:1:1210:21105:27574,ST-E00494:101:HF…
C1_R1	GaLu96scf_43:114735|115658	GaLu96scf_43	114735	115658	3	0_1_2	1	0.857	intron	GL24991-G,	+	ST-E00494:101:HF72TALXX:1:2118:7172:19364,ST-E00494:101:HF72TALXX:1:2223:6502:34061,ST-E00494:101:HF72TALXX:1:2103:29873:15057,
C1_R1	GaLu96scf_43:149821|150177	GaLu96scf_43	149821	150177	24	2_3_0	22	0.686	exon	GL24996-G,	-	ST-E00494:101:HF72TALXX:1:1101:6289:48423,ST-E00494:101:HF72TALXX:1:1114:26565:27538,ST-E00494:101:HF72TALXX:1:1117:5152:52713,ST-E00494:101:HF72TALXX:1:1117:5264:52766,ST-E00494:101:HF72TALXX:1:1119:27519:27785,ST-E00494:101:HF72TALXX:1:1123:31385:29771,ST-E00494:101:HF72TALXX:1:1208:31243:65669,ST-E00494:101:HF72TALXX:1:1209:32380:5651,ST-E00494:101:HF72TALXX:1:1217:24363:57653,ST-E00494:101:HF…
C1_R1	GaLu96scf_43:178616|179043	GaLu96scf_43	178616	179043	8	1_1_1	16	0.5	exon	GL25017-G,	-	ST-E00494:101:HF72TALXX:1:1103:23277:34781,ST-E00494:101:HF72TALXX:1:1111:10815:20471,ST-E00494:101:HF72TALXX:1:1113:24921:15232,ST-E00494:101:HF72TALXX:1:1116:9567:71365,ST-E00494:101:HF72TALXX:1:2116:27935:51184,ST-E00494:101:HF72TALXX:1:2211:12875:14512,ST-E00494:101:HF72TALXX:1:2212:18081:22897,ST-E00494:101:HF72TALXX:1:2212:27377:73317,
C1_R1	GaLu96scf_45:24181|24572	GaLu96scf_45	24181	24572	4	2_2_0	29	0.216	exon	GL28663-G,	+	ST-E00494:101:HF72TALXX:1:1122:5741:31125,ST-E00494:101:HF72TALXX:1:1122:5680:31160,ST-E00494:101:HF72TALXX:1:1223:12337:57495,ST-E00494:101:HF72TALXX:1:2123:7304:25816,
C1_R1	GaLu96scf_45:47326|47584	GaLu96scf_45	47326	47584	219	36_36_1	198	0.689	exon	GL28656-G,	-	ST-E00494:101:HF72TALXX:1:1101:13494:4931,ST-E00494:101:HF72TALXX:1:1101:6776:37840,ST-E00494:101:HF72TALXX:1:1101:18619:63736,ST-E00494:101:HF72TALXX:1:1101:9942:72684,ST-E00494:101:HF72TALXX:1:1101:9272:72860,ST-E00494:101:HF72TALXX:1:1101:8136:73246,ST-E00494:101:HF72TALXX:1:1102:12388:25517,ST-E00494:101:HF72TALXX:1:1102:29051:51043,ST-E00494:101:HF72TALXX:1:1102:14042:51131,ST-E00494:101:HF7…
C1_R1	GaLu96scf_45:69520|69787	GaLu96scf_45	69520	69787	17	1_5_0	90	0.274	exon	GL25070-G,	+	ST-E00494:101:HF72TALXX:1:1204:26869:68254,ST-E00494:101:HF72TALXX:1:1211:26798:28962,ST-E00494:101:HF72TALXX:1:1217:12845:6196,ST-E00494:101:HF72TALXX:1:1218:1742:22300,ST-E00494:101:HF72TALXX:1:1220:8552:49636,ST-E00494:101:HF72TALXX:1:1222:4371:26818,ST-E00494:101:HF72TALXX:1:2115:28463:49672,ST-E00494:101:HF72TALXX:1:1103:4807:68394,ST-E00494:101:HF72TALXX:1:1106:7395:58708,ST-E00494:101:HF72…
C1_R1	GaLu96scf_45:107156|107404	GaLu96scf_45	107156	107404	15	5_5_0	742	0.039	exon	GL25061-G,	+	ST-E00494:101:HF72TALXX:1:1111:30858:41972,ST-E00494:101:HF72TALXX:1:1121:2280:66513,ST-E00494:101:HF72TALXX:1:1122:21887:43062,ST-E00494:101:HF72TALXX:1:1204:7923:20911,ST-E00494:101:HF72TALXX:1:1209:12489:51676,ST-E00494:101:HF72TALXX:1:1214:4249:43273,ST-E00494:101:HF72TALXX:1:1214:4117:43325,ST-E00494:101:HF72TALXX:1:2104:6816:46349,ST-E00494:101:HF72TALXX:1:2105:2412:63648,ST-E00494:101:HF72…
C1_R1	GaLu96scf_45:134110|134540	GaLu96scf_45	134110	134540	11	2_3_1	35	0.386	exon	GL25065-G,	+	ST-E00494:101:HF72TALXX:1:1116:15503:50744,ST-E00494:101:HF72TALXX:1:1116:15554:50762,ST-E00494:101:HF72TALXX:1:1121:28737:10310,ST-E00494:101:HF72TALXX:1:1123:18730:49408,ST-E00494:101:HF72TALXX:1:1204:2788:24919,ST-E00494:101:HF72TALXX:1:1204:30858:58356,ST-E00494:101:HF72TALXX:1:2101:8998:29806,ST-E00494:101:HF72TALXX:1:2112:30604:69730,ST-E00494:101:HF72TALXX:1:2121:22800:71998,ST-E00494:101:…
C1_R1	GaLu96scf_46:59102|59831	GaLu96scf_46	59102	59831	11	3_3_0	26	0.458	exon	GL25090-G,	+	ST-E00494:101:HF72TALXX:1:1101:27367:37120,ST-E00494:101:HF72TALXX:1:1111:20182:26782,ST-E00494:101:HF72TALXX:1:1121:9242:32584,ST-E00494:101:HF72TALXX:1:1201:25986:12015,ST-E00494:101:HF72TALXX:1:1211:17553:9466,ST-E00494:101:HF72TALXX:1:1211:9130:60729,ST-E00494:101:HF72TALXX:1:1220:26443:16533,ST-E00494:101:HF72TALXX:1:1221:30665:17342,ST-E00494:101:HF72TALXX:1:2203:2382:68412,ST-E00494:101:HF…
C1_R1	GaLu96scf_46:59491|59831	GaLu96scf_46	59491	59831	10	0_2_2	28	0.417	exon	GL25090-G,	+	ST-E00494:101:HF72TALXX:1:1122:20608:36944,ST-E00494:101:HF72TALXX:1:1207:14022:19205,ST-E00494:101:HF72TALXX:1:1217:24738:13721,ST-E00494:101:HF72TALXX:1:2108:21521:23759,ST-E00494:101:HF72TALXX:1:2110:17787:65951,ST-E00494:101:HF72TALXX:1:2110:17787:66197,ST-E00494:101:HF72TALXX:1:2207:9810:59938,ST-E00494:101:HF72TALXX:1:2207:9526:60325,ST-E00494:101:HF72TALXX:1:2207:10724:61239,ST-E00494:101:…
C1_R1	GaLu96scf_46:59491|60083	GaLu96scf_46	59491	60083	9	1_1_3	12	0.6	exon	GL25090-G,	+	ST-E00494:101:HF72TALXX:1:1104:28645:51711,ST-E00494:101:HF72TALXX:1:1117:4929:51201,ST-E00494:101:HF72TALXX:1:1211:5081:36381,ST-E00494:101:HF72TALXX:1:1211:4381:36504,ST-E00494:101:HF72TALXX:1:1217:6248:21913,ST-E00494:101:HF72TALXX:1:2111:31588:6214,ST-E00494:101:HF72TALXX:1:2111:31639:6337,ST-E00494:101:HF72TALXX:1:2214:12398:44450,ST-E00494:101:HF72TALXX:1:2115:32481:24427,
C1_R1	GaLu96scf_47:89641|90331	GaLu96scf_47	89641	90331	328	36_7_57	115	0.851	exon	GL25106-G,	+	ST-E00494:101:HF72TALXX:1:1101:27976:16481,ST-E00494:101:HF72TALXX:1:1101:29630:35520,ST-E00494:101:HF72TALXX:1:1101:11332:41268,ST-E00494:101:HF72TALXX:1:1102:8785:45892,ST-E00494:101:HF72TALXX:1:1102:23094:54190,ST-E00494:101:HF72TALXX:1:1102:22790:69660,ST-E00494:101:HF72TALXX:1:1105:22191:49039,ST-E00494:101:HF72TALXX:1:1106:11414:33357,ST-E00494:101:HF72TALXX:1:1106:31619:53522,ST-E00494:101…
C1_R1	GaLu96scf_47:89641|91183	GaLu96scf_47	89641	91183	37	5_6_1	67	0.525	exon	GL25106-G,	+	ST-E00494:101:HF72TALXX:1:1106:23632:71119,ST-E00494:101:HF72TALXX:1:1107:25073:59727,ST-E00494:101:HF72TALXX:1:1108:3194:1608,ST-E00494:101:HF72TALXX:1:1205:19350:30158,ST-E00494:101:HF72TALXX:1:1206:8014:28628,ST-E00494:101:HF72TALXX:1:1206:11637:56704,ST-E00494:101:HF72TALXX:1:1213:3528:47017,ST-E00494:101:HF72TALXX:1:1214:21014:16938,ST-E00494:101:HF72TALXX:1:1215:17229:3243,ST-E00494:101:HF7…
C1_R1	GaLu96scf_47:90452|91183	GaLu96scf_47	90452	91183	23	5_4_0	22	0.676	exon	GL25106-G,	+	ST-E00494:101:HF72TALXX:1:1103:24170:11294,ST-E00494:101:HF72TALXX:1:1116:2087:52256,ST-E00494:101:HF72TALXX:1:1116:2087:52291,ST-E00494:101:HF72TALXX:1:1117:31598:29894,ST-E00494:101:HF72TALXX:1:1117:31842:29929,ST-E00494:101:HF72TALXX:1:1205:28168:25253,ST-E00494:101:HF72TALXX:1:1205:28666:27591,ST-E00494:101:HF72TALXX:1:1209:19979:44011,ST-E00494:101:HF72TALXX:1:1209:19613:44538,ST-E00494:101:…
C1_R1	GaLu96scf_47:92738|93159	GaLu96scf_47	92738	93159	6	2_3_1	6620	0.002	exon	GL25107-G,	+	ST-E00494:101:HF72TALXX:1:1119:12794:55438,ST-E00494:101:HF72TALXX:1:1206:31568:65072,ST-E00494:101:HF72TALXX:1:1209:8440:35696,ST-E00494:101:HF72TALXX:1:2101:22830:53944,ST-E00494:101:HF72TALXX:1:2117:14357:50094,ST-E00494:101:HF72TALXX:1:2203:23997:35819,
C1_R1	GaLu96scf_47:112354|112795	GaLu96scf_47	112354	112795	9	3_3_0	9	0.667	intergenic_region	n/a	+	ST-E00494:101:HF72TALXX:1:1211:9445:12437,ST-E00494:101:HF72TALXX:1:1222:22952:24409,ST-E00494:101:HF72TALXX:1:2101:7527:30211,ST-E00494:101:HF72TALXX:1:2108:10886:30826,ST-E00494:101:HF72TALXX:1:2116:25327:72825,ST-E00494:101:HF72TALXX:1:2116:25388:72825,ST-E00494:101:HF72TALXX:1:2202:24982:15092,ST-E00494:101:HF72TALXX:1:2224:12520:17061,ST-E00494:101:HF72TALXX:1:2224:13281:18836,
C1_R1	GaLu96scf_48:27214|27379	GaLu96scf_48	27214	27379	12	2_2_2	675	0.034	exon	GL19920-G,	-	ST-E00494:101:HF72TALXX:1:1101:28666:63173,ST-E00494:101:HF72TALXX:1:1104:6502:14828,ST-E00494:101:HF72TALXX:1:1105:19268:53504,ST-E00494:101:HF72TALXX:1:1123:12784:33199,ST-E00494:101:HF72TALXX:1:1209:23967:24444,ST-E00494:101:HF72TALXX:1:1209:23997:24567,ST-E00494:101:HF72TALXX:1:1219:5974:37260,ST-E00494:101:HF72TALXX:1:1221:16518:28453,ST-E00494:101:HF72TALXX:1:2109:25063:8376,ST-E00494:101:H…
C1_R1	GaLu96scf_48:55524|55965	GaLu96scf_48	55524	55965	11	2_2_0	20	0.524	intergenic_region	n/a	-	ST-E00494:101:HF72TALXX:1:1107:26788:47404,ST-E00494:101:HF72TALXX:1:1107:26768:47439,ST-E00494:101:HF72TALXX:1:1119:14813:30386,ST-E00494:101:HF72TALXX:1:1220:3934:41673,ST-E00494:101:HF72TALXX:1:1220:3660:41796,ST-E00494:101:HF72TALXX:1:2105:6370:4403,ST-E00494:101:HF72TALXX:1:2109:19147:11945,ST-E00494:101:HF72TALXX:1:2121:7060:27116,ST-E00494:101:HF72TALXX:1:2201:18720:11418,ST-E00494:101:HF7…
C1_R1	GaLu96scf_48:60459|60933	GaLu96scf_48	60459	60933	16	1_0_3	226	0.124	exon	GL25128-G,	+	ST-E00494:101:HF72TALXX:1:1109:9739:23214,ST-E00494:101:HF72TALXX:1:2111:23551:31318,ST-E00494:101:HF72TALXX:1:2114:12804:70785,ST-E00494:101:HF72TALXX:1:2204:2199:51500,ST-E00494:101:HF72TALXX:1:1110:24748:34307,ST-E00494:101:HF72TALXX:1:1112:29295:64052,ST-E00494:101:HF72TALXX:1:1115:16062:13597,ST-E00494:101:HF72TALXX:1:1116:26271:33357,ST-E00494:101:HF72TALXX:1:2101:26372:24884,ST-E00494:101:…
C1_R1	GaLu96scf_49:65122|65729	GaLu96scf_49	65122	65729	15	1_3_1	72	0.294	exon	GL25136-G,	+	ST-E00494:101:HF72TALXX:1:1120:5629:2874,ST-E00494:101:HF72TALXX:1:1124:30807:54717,ST-E00494:101:HF72TALXX:1:2117:3254:19504,ST-E00494:101:HF72TALXX:1:2210:14722:61064,ST-E00494:101:HF72TALXX:1:2219:18162:72719,ST-E00494:101:HF72TALXX:1:1115:24038:38350,ST-E00494:101:HF72TALXX:1:1119:4259:2364,ST-E00494:101:HF72TALXX:1:1216:28899:64492,ST-E00494:101:HF72TALXX:1:1217:22648:40442,ST-E00494:101:HF7…
C1_R1	GaLu96scf_49:101050|101277	GaLu96scf_49	101050	101277	3	2_2_0	11472	0.001	intergenic_region	n/a	-	ST-E00494:101:HF72TALXX:1:1114:9425:40671,ST-E00494:101:HF72TALXX:1:2103:10480:42464,ST-E00494:101:HF72TALXX:1:2122:16823:35942,
C1_R1	GaLu96scf_49:101052|101277	GaLu96scf_49	101052	101277	5	2_1_0	11415	0.001	intergenic_region	n/a	-	ST-E00494:101:HF72TALXX:1:1109:25926:40530,ST-E00494:101:HF72TALXX:1:2124:12114:50392,ST-E00494:101:HF72TALXX:1:1106:5436:33762,ST-E00494:101:HF72TALXX:1:1109:25946:40495,ST-E00494:101:HF72TALXX:1:2107:14418:48793,
C1_R1	GaLu96scf_49:101623|101798	GaLu96scf_49	101623	101798	5	1_2_0	22237	0	intergenic_region	n/a	-	ST-E00494:101:HF72TALXX:1:2105:15077:26941,ST-E00494:101:HF72TALXX:1:1108:28737:16287,ST-E00494:101:HF72TALXX:1:1112:29823:4456,ST-E00494:101:HF72TALXX:1:1120:13839:28347,ST-E00494:101:HF72TALXX:1:1220:17259:21508,
C1_R1	GaLu96scf_5:10566|10871	GaLu96scf_5	10566	10871	16	4_3_2	118	0.213	exon	GL25146-G,	+	ST-E00494:101:HF72TALXX:1:1103:29457:51570,ST-E00494:101:HF72TALXX:1:1120:12510:64790,ST-E00494:101:HF72TALXX:1:1202:24454:47404,ST-E00494:101:HF72TALXX:1:1216:24789:27415,ST-E00494:101:HF72TALXX:1:1217:10186:72403,ST-E00494:101:HF72TALXX:1:1218:22008:56985,ST-E00494:101:HF72TALXX:1:2101:1844:42587,ST-E00494:101:HF72TALXX:1:2115:3610:62277,ST-E00494:101:HF72TALXX:1:2119:13900:52291,ST-E00494:101:…
C1_R1	GaLu96scf_5:36394|36732	GaLu96scf_5	36394	36732	102	16_13_5	246	0.453	exon	GL25151-G,	-	ST-E00494:101:HF72TALXX:1:1101:15879:7761,ST-E00494:101:HF72TALXX:1:1103:13778:31090,ST-E00494:101:HF72TALXX:1:1103:25682:57442,ST-E00494:101:HF72TALXX:1:1104:31091:58936,ST-E00494:101:HF72TALXX:1:1106:12449:6917,ST-E00494:101:HF72TALXX:1:1106:12662:14037,ST-E00494:101:HF72TALXX:1:1106:9891:23196,ST-E00494:101:HF72TALXX:1:1106:5720:40337,ST-E00494:101:HF72TALXX:1:1106:5700:40477,ST-E00494:101:HF7…
C1_R1	GaLu96scf_5:263674|263987	GaLu96scf_5	263674	263987	8	1_2_0	159	0.091	intergenic_region	n/a	-	ST-E00494:101:HF72TALXX:1:1112:2361:19469,ST-E00494:101:HF72TALXX:1:1222:20994:47632,ST-E00494:101:HF72TALXX:1:1224:14773:45400,ST-E00494:101:HF72TALXX:1:2202:24921:14635,ST-E00494:101:HF72TALXX:1:1121:32684:64615,ST-E00494:101:HF72TALXX:1:1123:13890:54946,ST-E00494:101:HF72TALXX:1:1123:13697:55034,ST-E00494:101:HF72TALXX:1:2103:16944:16287,
C1_R1	GaLu96scf_5:288196|288558	GaLu96scf_5	288196	288558	14	1_4_4	101	0.217	exon	GL25300-G,	+	ST-E00494:101:HF72TALXX:1:1209:15209:10996,ST-E00494:101:HF72TALXX:1:1209:18548:51975,ST-E00494:101:HF72TALXX:1:1220:8288:58919,ST-E00494:101:HF72TALXX:1:2103:7172:20629,ST-E00494:101:HF72TALXX:1:2112:24353:57635,ST-E00494:101:HF72TALXX:1:2117:29528:35133,ST-E00494:101:HF72TALXX:1:2118:24241:1045,ST-E00494:101:HF72TALXX:1:2118:28067:25991,ST-E00494:101:HF72TALXX:1:2201:9719:60483,ST-E00494:101:HF…
C1_R1	GaLu96scf_5:389871|390140	GaLu96scf_5	389871	390140	14	4_4_0	15	0.651	exon	GL28749-G,	-	ST-E00494:101:HF72TALXX:1:1110:15432:14652,ST-E00494:101:HF72TALXX:1:1113:10967:54875,ST-E00494:101:HF72TALXX:1:1116:16427:47246,ST-E00494:101:HF72TALXX:1:1116:16386:47562,ST-E00494:101:HF72TALXX:1:1118:29599:52766,ST-E00494:101:HF72TALXX:1:1120:30411:40741,ST-E00494:101:HF72TALXX:1:1120:30178:40934,ST-E00494:101:HF72TALXX:1:1206:10216:59833,ST-E00494:101:HF72TALXX:1:1207:22536:51992,ST-E00494:10…
C1_R1	GaLu96scf_5:516817|517239	GaLu96scf_5	516817	517239	96	19_18_2	144	0.571	exon	GL17615-G,	-	ST-E00494:101:HF72TALXX:1:1101:6918:24796,ST-E00494:101:HF72TALXX:1:1101:8278:27327,ST-E00494:101:HF72TALXX:1:1101:8765:29964,ST-E00494:101:HF72TALXX:1:1101:2920:38473,ST-E00494:101:HF72TALXX:1:1102:9983:8693,ST-E00494:101:HF72TALXX:1:1103:19157:7778,ST-E00494:101:HF72TALXX:1:1103:9445:46964,ST-E00494:101:HF72TALXX:1:1103:18294:67427,ST-E00494:101:HF72TALXX:1:1106:7994:27995,ST-E00494:101:HF72TAL…
C1_R1	GaLu96scf_5:517030|517239	GaLu96scf_5	517030	517239	28	5_5_1	136	0.292	exon	GL17615-G,	-	ST-E00494:101:HF72TALXX:1:1103:11850:12736,ST-E00494:101:HF72TALXX:1:1103:11688:12771,ST-E00494:101:HF72TALXX:1:1110:23490:20665,ST-E00494:101:HF72TALXX:1:1110:26829:31793,ST-E00494:101:HF72TALXX:1:1110:14986:65669,ST-E00494:101:HF72TALXX:1:1111:30573:61064,ST-E00494:101:HF72TALXX:1:1115:19522:30211,ST-E00494:101:HF72TALXX:1:1116:30878:52203,ST-E00494:101:HF72TALXX:1:1118:29660:70381,ST-E00494:10…
C1_R1	GaLu96scf_5:521740|521956	GaLu96scf_5	521740	521956	12	2_3_0	15	0.615	exon	GL25231-G,	+	ST-E00494:101:HF72TALXX:1:1109:22516:8886,ST-E00494:101:HF72TALXX:1:2117:30066:20454,ST-E00494:101:HF72TALXX:1:2221:26910:30668,ST-E00494:101:HF72TALXX:1:1113:24789:72491,ST-E00494:101:HF72TALXX:1:1119:8359:58725,ST-E00494:101:HF72TALXX:1:1124:15442:71699,ST-E00494:101:HF72TALXX:1:1216:6238:9800,ST-E00494:101:HF72TALXX:1:1216:25073:50480,ST-E00494:101:HF72TALXX:1:2106:28940:11048,ST-E00494:101:HF…
C1_R1	GaLu96scf_5:553493|553734	GaLu96scf_5	553493	553734	24	5_4_0	6	0.889	exon	GL25434-G,	-	ST-E00494:101:HF72TALXX:1:1105:20314:6337,ST-E00494:101:HF72TALXX:1:1120:5304:48863,ST-E00494:101:HF72TALXX:1:1123:19187:39897,ST-E00494:101:HF72TALXX:1:1204:6025:32777,ST-E00494:101:HF72TALXX:1:2110:6522:40214,ST-E00494:101:HF72TALXX:1:2110:7689:40337,ST-E00494:101:HF72TALXX:1:2121:22404:45189,ST-E00494:101:HF72TALXX:1:2123:30969:21842,ST-E00494:101:HF72TALXX:1:2123:9384:28857,ST-E00494:101:HF72…
C1_R1	GaLu96scf_5:626119|626279	GaLu96scf_5	626119	626279	3	0_1_3	0	1	exon	GL25242-G,	+	ST-E00494:101:HF72TALXX:1:1112:10987:12894,ST-E00494:101:HF72TALXX:1:1202:9465:51992,ST-E00494:101:HF72TALXX:1:2212:25753:29332,
C1_R1	GaLu96scf_5:681471|681784	GaLu96scf_5	681471	681784	35	6_8_1	305	0.187	exon	GL17624-G,	-	ST-E00494:101:HF72TALXX:1:1104:11982:18344,ST-E00494:101:HF72TALXX:1:1104:32055:68693,ST-E00494:101:HF72TALXX:1:1106:12926:71313,ST-E00494:101:HF72TALXX:1:1114:9526:68166,ST-E00494:101:HF72TALXX:1:1114:9719:68535,ST-E00494:101:HF72TALXX:1:1118:11820:29806,ST-E00494:101:HF72TALXX:1:1122:9110:15092,ST-E00494:101:HF72TALXX:1:1122:9374:15092,ST-E00494:101:HF72TALXX:1:1202:14529:11435,ST-E00494:101:HF…
C1_R1	GaLu96scf_5:683754|684096	GaLu96scf_5	683754	684096	9	1_1_1	8	0.692	exon	GL17625-G,	-	ST-E00494:101:HF72TALXX:1:1104:10784:30826,ST-E00494:101:HF72TALXX:1:1208:26534:69150,ST-E00494:101:HF72TALXX:1:2121:6066:60659,ST-E00494:101:HF72TALXX:1:2207:8856:11312,ST-E00494:101:HF72TALXX:1:2207:7202:11611,ST-E00494:101:HF72TALXX:1:2213:9303:69256,ST-E00494:101:HF72TALXX:1:2217:8400:21948,ST-E00494:101:HF72TALXX:1:2222:4797:50762,ST-E00494:101:HF72TALXX:1:2203:20415:1942,
C1_R1	GaLu96scf_5:683754|684258	GaLu96scf_5	683754	684258	8	1_1_1	7	0.696	exon	GL17625-G,	-	ST-E00494:101:HF72TALXX:1:1104:11901:37788,ST-E00494:101:HF72TALXX:1:2116:3021:67551,ST-E00494:101:HF72TALXX:1:2124:22739:64509,ST-E00494:101:HF72TALXX:1:1202:2047:7568,ST-E00494:101:HF72TALXX:1:2113:12124:60044,ST-E00494:101:HF72TALXX:1:2113:12134:60061,ST-E00494:101:HF72TALXX:1:2120:9932:53680,ST-E00494:101:HF72TALXX:1:2212:13139:64755,
C1_R1	GaLu96scf_5:683754|684778	GaLu96scf_5	683754	684778	7	2_2_0	7	0.667	exon	GL17625-G,	-	ST-E00494:101:HF72TALXX:1:1111:15138:31406,ST-E00494:101:HF72TALXX:1:1121:28534:55350,ST-E00494:101:HF72TALXX:1:1202:21663:51746,ST-E00494:101:HF72TALXX:1:1203:14336:17782,ST-E00494:101:HF72TALXX:1:2202:14966:26572,ST-E00494:101:HF72TALXX:1:2202:16559:40653,ST-E00494:101:HF72TALXX:1:2218:13636:58303,
C1_R1	GaLu96scf_5:685043|685439	GaLu96scf_5	685043	685439	20	1_1_5	28	0.588	exon	GL17625-G,	-	ST-E00494:101:HF72TALXX:1:1106:1864:68113,ST-E00494:101:HF72TALXX:1:1109:22891:52572,ST-E00494:101:HF72TALXX:1:1119:17330:32707,ST-E00494:101:HF72TALXX:1:1219:31081:53434,ST-E00494:101:HF72TALXX:1:2101:21349:16990,ST-E00494:101:HF72TALXX:1:2118:5507:59727,ST-E00494:101:HF72TALXX:1:1107:19553:48722,ST-E00494:101:HF72TALXX:1:1108:23693:5862,ST-E00494:101:HF72TALXX:1:1108:27570:26958,ST-E00494:101:H…
C1_R1	GaLu96scf_5:686346|686732	GaLu96scf_5	686346	686732	7	1_2_1	109	0.114	exon	GL25319-G,	+	ST-E00494:101:HF72TALXX:1:1207:23551:70205,ST-E00494:101:HF72TALXX:1:1210:20273:71488,ST-E00494:101:HF72TALXX:1:1222:27438:66953,ST-E00494:101:HF72TALXX:1:2105:14336:21614,ST-E00494:101:HF72TALXX:1:2209:3011:71893,ST-E00494:101:HF72TALXX:1:2216:4279:9396,ST-E00494:101:HF72TALXX:1:2218:23206:53715,
C1_R1	GaLu96scf_5:811093|811588	GaLu96scf_5	811093	811588	8	1_2_0	512	0.03	exon	GL25253-G,	+	ST-E00494:101:HF72TALXX:1:1115:2889:41866,ST-E00494:101:HF72TALXX:1:1222:5467:50375,ST-E00494:101:HF72TALXX:1:2223:27306:68939,ST-E00494:101:HF72TALXX:1:1205:14529:36575,ST-E00494:101:HF72TALXX:1:1206:6268:12666,ST-E00494:101:HF72TALXX:1:1219:17086:9009,ST-E00494:101:HF72TALXX:1:2204:15006:30685,ST-E00494:101:HF72TALXX:1:2204:14590:31511,
C1_R1	GaLu96scf_5:811663|812027	GaLu96scf_5	811663	812027	12	2_2_0	255	0.086	exon	GL25253-G,	+	ST-E00494:101:HF72TALXX:1:1102:23673:17922,ST-E00494:101:HF72TALXX:1:1102:22587:21491,ST-E00494:101:HF72TALXX:1:1107:22769:44802,ST-E00494:101:HF72TALXX:1:1107:22810:44802,ST-E00494:101:HF72TALXX:1:1124:29812:9466,ST-E00494:101:HF72TALXX:1:1124:29985:9554,ST-E00494:101:HF72TALXX:1:1201:10125:52291,ST-E00494:101:HF72TALXX:1:1212:4767:26765,ST-E00494:101:HF72TALXX:1:1224:32299:59130,ST-E00494:101:H…
C1_R1	GaLu96scf_5:910714|911002	GaLu96scf_5	910714	911002	9	2_2_0	0	1	intergenic_region	n/a	-	ST-E00494:101:HF72TALXX:1:1106:18365:14142,ST-E00494:101:HF72TALXX:1:1113:31345:42429,ST-E00494:101:HF72TALXX:1:1117:14884:21438,ST-E00494:101:HF72TALXX:1:1119:32532:11681,ST-E00494:101:HF72TALXX:1:1122:22394:1256,ST-E00494:101:HF72TALXX:1:1210:7608:55245,ST-E00494:101:HF72TALXX:1:1223:3498:39088,ST-E00494:101:HF72TALXX:1:2105:11180:57213,ST-E00494:101:HF72TALXX:1:2105:10693:58268,
C1_R1	GaLu96scf_5:1042560|1042864	GaLu96scf_5	1042560	1042864	7	2_2_0	0	1	exon	GL25355-G,	-	ST-E00494:101:HF72TALXX:1:1206:28747:40003,ST-E00494:101:HF72TALXX:1:1208:27904:70469,ST-E00494:101:HF72TALXX:1:1214:13991:27661,ST-E00494:101:HF72TALXX:1:1219:14631:58303,ST-E00494:101:HF72TALXX:1:2118:19147:16270,ST-E00494:101:HF72TALXX:1:2124:21866:55297,ST-E00494:101:HF72TALXX:1:2207:5193:48283,
C1_R1	GaLu96scf_5:1055984|1056508	GaLu96scf_5	1055984	1056508	9	3_5_1	21	0.462	intergenic_region	n/a	-	ST-E00494:101:HF72TALXX:1:1111:3579:48582,ST-E00494:101:HF72TALXX:1:1220:8339:53979,ST-E00494:101:HF72TALXX:1:2105:3701:69502,ST-E00494:101:HF72TALXX:1:2113:12611:44398,ST-E00494:101:HF72TALXX:1:2120:26139:19874,ST-E00494:101:HF72TALXX:1:2121:19745:57776,ST-E00494:101:HF72TALXX:1:2123:9333:33410,ST-E00494:101:HF72TALXX:1:2216:26098:11787,ST-E00494:101:HF72TALXX:1:1218:12144:19399,
C1_R1	GaLu96scf_5:1056319|1056809	GaLu96scf_5	1056319	1056809	7	2_1_1	11	0.56	intergenic_region	n/a	-	ST-E00494:101:HF72TALXX:1:1118:26169:30685,ST-E00494:101:HF72TALXX:1:1213:21115:44890,ST-E00494:101:HF72TALXX:1:2102:18142:51131,ST-E00494:101:HF72TALXX:1:2103:13535:8095,ST-E00494:101:HF72TALXX:1:2122:18558:5862,ST-E00494:101:HF72TALXX:1:2122:5091:32601,ST-E00494:101:HF72TALXX:1:2202:24434:15268,
C1_R1	GaLu96scf_5:1100365|1100544	GaLu96scf_5	1100365	1100544	29	4_4_1	101	0.365	exon	GL17543-G,	+	ST-E00494:101:HF72TALXX:1:1102:1296:14635,ST-E00494:101:HF72TALXX:1:1102:23236:20225,ST-E00494:101:HF72TALXX:1:1109:4807:68500,ST-E00494:101:HF72TALXX:1:1112:14407:45048,ST-E00494:101:HF72TALXX:1:1114:9891:32830,ST-E00494:101:HF72TALXX:1:1122:18132:4667,ST-E00494:101:HF72TALXX:1:1122:6847:47597,ST-E00494:101:HF72TALXX:1:1123:17908:44960,ST-E00494:101:HF72TALXX:1:1202:15737:21860,ST-E00494:101:HF7…
C1_R1	GaLu96scf_5:1196221|1196578	GaLu96scf_5	1196221	1196578	7	1_2_1	9	0.609	intergenic_region	n/a	+	ST-E00494:101:HF72TALXX:1:1107:20090:52959,ST-E00494:101:HF72TALXX:1:1115:14306:6337,ST-E00494:101:HF72TALXX:1:1213:2554:26906,ST-E00494:101:HF72TALXX:1:1221:21937:45224,ST-E00494:101:HF72TALXX:1:2120:4178:72473,ST-E00494:101:HF72TALXX:1:1112:17432:70047,ST-E00494:101:HF72TALXX:1:2108:19197:12490,
C1_R1	GaLu96scf_5:1380066|1380576	GaLu96scf_5	1380066	1380576	8	2_0_2	478	0.032	exon	GL25382-G,	-	ST-E00494:101:HF72TALXX:1:1103:17350:55420,ST-E00494:101:HF72TALXX:1:1113:3508:40091,ST-E00494:101:HF72TALXX:1:1206:7466:35168,ST-E00494:101:HF72TALXX:1:1221:30076:46244,ST-E00494:101:HF72TALXX:1:2110:8034:61855,ST-E00494:101:HF72TALXX:1:2204:30908:28523,ST-E00494:101:HF72TALXX:1:2212:6279:13386,ST-E00494:101:HF72TALXX:1:2216:6441:22317,
C1_R1	GaLu96scf_5:1382119|1382794	GaLu96scf_5	1382119	1382794	5	2_2_1	264	0.036	exon	GL25382-G,	-	ST-E00494:101:HF72TALXX:1:1203:14864:49039,ST-E00494:101:HF72TALXX:1:1203:14763:49215,ST-E00494:101:HF72TALXX:1:2106:12611:28540,ST-E00494:101:HF72TALXX:1:2206:26321:36786,ST-E00494:101:HF72TALXX:1:2217:13565:26044,
C1_R1	GaLu96scf_5:1621620|1622303	GaLu96scf_5	1621620	1622303	38	6_6_2	8	0.905	intergenic_region	n/a	+	ST-E00494:101:HF72TALXX:1:1101:24332:39739,ST-E00494:101:HF72TALXX:1:1106:28605:47386,ST-E00494:101:HF72TALXX:1:1117:24332:17166,ST-E00494:101:HF72TALXX:1:1121:3224:71840,ST-E00494:101:HF72TALXX:1:1121:3062:71875,ST-E00494:101:HF72TALXX:1:1122:26047:47914,ST-E00494:101:HF72TALXX:1:1124:5233:9150,ST-E00494:101:HF72TALXX:1:1201:31223:55930,ST-E00494:101:HF72TALXX:1:1201:31781:70188,ST-E00494:101:HF…
C1_R1	GaLu96scf_50:18689|19071	GaLu96scf_50	18689	19071	12	0_1_2	13	0.649	intergenic_region	n/a	+	ST-E00494:101:HF72TALXX:1:1103:13078:19926,ST-E00494:101:HF72TALXX:1:1112:11272:46824,ST-E00494:101:HF72TALXX:1:1201:26940:57618,ST-E00494:101:HF72TALXX:1:1204:30218:36996,ST-E00494:101:HF72TALXX:1:2104:5426:13879,ST-E00494:101:HF72TALXX:1:2119:10521:47386,ST-E00494:101:HF72TALXX:1:2201:13108:3911,ST-E00494:101:HF72TALXX:1:2206:22769:5106,ST-E00494:101:HF72TALXX:1:2215:16417:60624,ST-E00494:101:H…
C1_R1	GaLu96scf_50:63598|64028	GaLu96scf_50	63598	64028	64	5_15_10	38	0.771	exon	GL28774-G,	+	ST-E00494:101:HF72TALXX:1:1103:21176:16727,ST-E00494:101:HF72TALXX:1:1105:11596:51535,ST-E00494:101:HF72TALXX:1:1106:4736:29068,ST-E00494:101:HF72TALXX:1:1106:8684:59464,ST-E00494:101:HF72TALXX:1:1107:21511:66461,ST-E00494:101:HF72TALXX:1:1108:10287:3067,ST-E00494:101:HF72TALXX:1:1108:13941:43818,ST-E00494:101:HF72TALXX:1:1110:2828:69994,ST-E00494:101:HF72TALXX:1:1112:18020:7427,ST-E00494:101:HF7…
C1_R1	GaLu96scf_50:89679|89935	GaLu96scf_50	89679	89935	2	2_0_1	473	0.008	exon	GL25486-G,	+	ST-E00494:101:HF72TALXX:1:1206:3589:43853,ST-E00494:101:HF72TALXX:1:2222:27417:2399,
C1_R1	GaLu96scf_6:17929|18298	GaLu96scf_6	17929	18298	10	2_1_1	10	0.667	intergenic_region	n/a	-	ST-E00494:101:HF72TALXX:1:1202:20506:24497,ST-E00494:101:HF72TALXX:1:1203:7151:50867,ST-E00494:101:HF72TALXX:1:1203:7222:50885,ST-E00494:101:HF72TALXX:1:1207:11698:7198,ST-E00494:101:HF72TALXX:1:1213:14062:5177,ST-E00494:101:HF72TALXX:1:2117:6015:25728,ST-E00494:101:HF72TALXX:1:2201:16437:49865,ST-E00494:101:HF72TALXX:1:2215:27143:11980,ST-E00494:101:HF72TALXX:1:2217:4249:53610,ST-E00494:101:HF72…
C1_R1	GaLu96scf_6:18281|18927	GaLu96scf_6	18281	18927	9	0_2_3	13	0.581	intergenic_region	n/a	-	ST-E00494:101:HF72TALXX:1:1109:17218:65775,ST-E00494:101:HF72TALXX:1:1120:2016:2381,ST-E00494:101:HF72TALXX:1:2112:15240:10099,ST-E00494:101:HF72TALXX:1:2122:24119:16797,ST-E00494:101:HF72TALXX:1:2207:15503:38544,ST-E00494:101:HF72TALXX:1:1220:15716:19329,ST-E00494:101:HF72TALXX:1:2122:9871:16762,ST-E00494:101:HF72TALXX:1:2202:19177:19100,ST-E00494:101:HF72TALXX:1:2206:32055:63103,
C1_R1	GaLu96scf_6:129519|129950	GaLu96scf_6	129519	129950	3	3_1_0	13	0.316	exon	GL31480-G,	-	ST-E00494:101:HF72TALXX:1:1221:6471:72262,ST-E00494:101:HF72TALXX:1:1117:13382:41515,ST-E00494:101:HF72TALXX:1:1221:6421:41550,
C1_R1	GaLu96scf_6:161833|162123	GaLu96scf_6	161833	162123	8	1_2_1	0	1	intergenic_region	n/a	+	ST-E00494:101:HF72TALXX:1:1107:2483:65423,ST-E00494:101:HF72TALXX:1:1120:10439:25411,ST-E00494:101:HF72TALXX:1:2105:15777:59059,ST-E00494:101:HF72TALXX:1:2202:25875:61187,ST-E00494:101:HF72TALXX:1:2209:29376:28259,ST-E00494:101:HF72TALXX:1:2213:28148:58796,ST-E00494:101:HF72TALXX:1:1103:5071:33164,ST-E00494:101:HF72TALXX:1:2217:27651:61626,
C1_R1	GaLu96scf_6:202076|202406	GaLu96scf_6	202076	202406	13	0_4_4	16	0.619	intergenic_region	n/a	-	ST-E00494:101:HF72TALXX:1:1101:12357:61187,ST-E00494:101:HF72TALXX:1:1120:26189:49953,ST-E00494:101:HF72TALXX:1:1123:16711:24462,ST-E00494:101:HF72TALXX:1:1124:24180:24427,ST-E00494:101:HF72TALXX:1:1202:15574:22704,ST-E00494:101:HF72TALXX:1:1221:6147:27327,ST-E00494:101:HF72TALXX:1:2205:11089:50199,ST-E00494:101:HF72TALXX:1:2205:10845:51113,ST-E00494:101:HF72TALXX:1:2209:6573:30914,ST-E00494:101:…
C1_R1	GaLu96scf_6:217666|218029	GaLu96scf_6	217666	218029	31	3_8_5	127	0.328	exon	GL31658-G,	+	ST-E00494:101:HF72TALXX:1:1103:21592:25464,ST-E00494:101:HF72TALXX:1:1108:23926:44028,ST-E00494:101:HF72TALXX:1:1114:8572:10117,ST-E00494:101:HF72TALXX:1:1116:25499:9343,ST-E00494:101:HF72TALXX:1:1118:17198:28224,ST-E00494:101:HF72TALXX:1:1118:17005:28382,ST-E00494:101:HF72TALXX:1:1124:7557:52977,ST-E00494:101:HF72TALXX:1:1208:23794:9167,ST-E00494:101:HF72TALXX:1:1208:21552:65863,ST-E00494:101:HF…
C1_R1	GaLu96scf_6:358552|358742	GaLu96scf_6	358552	358742	21	2_5_1	3	0.933	intergenic_region	n/a	+	ST-E00494:101:HF72TALXX:1:2206:21024:52221,ST-E00494:101:HF72TALXX:1:2210:12276:60694,ST-E00494:101:HF72TALXX:1:1109:9709:15813,ST-E00494:101:HF72TALXX:1:1111:26240:18221,ST-E00494:101:HF72TALXX:1:1116:9181:4667,ST-E00494:101:HF72TALXX:1:1119:14478:2311,ST-E00494:101:HF72TALXX:1:1202:27174:18748,ST-E00494:101:HF72TALXX:1:1202:13474:37559,ST-E00494:101:HF72TALXX:1:1202:13088:38122,ST-E00494:101:HF…
C1_R1	GaLu96scf_6:493503|493754	GaLu96scf_6	493503	493754	5	2_1_1	268	0.036	exon	GL31420-G,	-	ST-E00494:101:HF72TALXX:1:1110:18203:45365,ST-E00494:101:HF72TALXX:1:1204:10622:13879,ST-E00494:101:HF72TALXX:1:1210:21318:26572,ST-E00494:101:HF72TALXX:1:1213:10165:2329,ST-E00494:101:HF72TALXX:1:2117:19258:49513,
C1_R1	GaLu96scf_6:670720|670947	GaLu96scf_6	670720	670947	15	2_2_0	118	0.203	exon	GL31438-G,	+	ST-E00494:101:HF72TALXX:1:1108:19238:35133,ST-E00494:101:HF72TALXX:1:1118:9557:64949,ST-E00494:101:HF72TALXX:1:1208:16204:21790,ST-E00494:101:HF72TALXX:1:1208:31527:61485,ST-E00494:101:HF72TALXX:1:1212:4208:22669,ST-E00494:101:HF72TALXX:1:1217:24505:27802,ST-E00494:101:HF72TALXX:1:1223:23916:4526,ST-E00494:101:HF72TALXX:1:2103:2057:66021,ST-E00494:101:HF72TALXX:1:2116:31680:34746,ST-E00494:101:HF…
C1_R1	GaLu96scf_6:814640|814981	GaLu96scf_6	814640	814981	8	2_2_0	88	0.154	exon	GL31615-G,	-	ST-E00494:101:HF72TALXX:1:1123:5649:16059,ST-E00494:101:HF72TALXX:1:1123:5761:16182,ST-E00494:101:HF72TALXX:1:1123:6979:16428,ST-E00494:101:HF72TALXX:1:1123:7162:16463,ST-E00494:101:HF72TALXX:1:1124:24748:71154,ST-E00494:101:HF72TALXX:1:1210:12581:62241,ST-E00494:101:HF72TALXX:1:2107:14143:23354,ST-E00494:101:HF72TALXX:1:2202:16427:43800,
C1_R1	GaLu96scf_6:892416|892699	GaLu96scf_6	892416	892699	16	1_1_1	1	0.97	intergenic_region	n/a	-	ST-E00494:101:HF72TALXX:1:1224:18000:31406,ST-E00494:101:HF72TALXX:1:2116:8359:67480,ST-E00494:101:HF72TALXX:1:2123:16041:9624,ST-E00494:101:HF72TALXX:1:1102:28950:63806,ST-E00494:101:HF72TALXX:1:1122:17584:65669,ST-E00494:101:HF72TALXX:1:1203:8065:8570,ST-E00494:101:HF72TALXX:1:1208:23013:36434,ST-E00494:101:HF72TALXX:1:2104:3123:17201,ST-E00494:101:HF72TALXX:1:2107:29132:71260,ST-E00494:101:HF7…
C1_R1	GaLu96scf_6:1057237|1057494	GaLu96scf_6	1057237	1057494	4	0_2_2	7	0.533	exon	GL31233-G,	+	ST-E00494:101:HF72TALXX:1:2112:8633:38139,ST-E00494:101:HF72TALXX:1:2202:10510:69309,ST-E00494:101:HF72TALXX:1:2210:25225:39704,ST-E00494:101:HF72TALXX:1:2216:5883:21561,
C1_R1	GaLu96scf_6:1098191|1098534	GaLu96scf_6	1098191	1098534	5	2_2_0	120	0.077	exon	GL31188-G,	-	ST-E00494:101:HF72TALXX:1:2122:10439:8499,ST-E00494:101:HF72TALXX:1:2203:23591:1432,ST-E00494:101:HF72TALXX:1:2205:6948:71998,ST-E00494:101:HF72TALXX:1:2205:6989:72104,ST-E00494:101:HF72TALXX:1:2216:23460:15760,
C1_R1	GaLu96scf_6:1161555|1162013	GaLu96scf_6	1161555	1162013	10	0_1_3	16	0.556	exon	GL31142-G,	+	ST-E00494:101:HF72TALXX:1:1214:17898:17729,ST-E00494:101:HF72TALXX:1:1216:27904:40055,ST-E00494:101:HF72TALXX:1:2106:26484:66214,ST-E00494:101:HF72TALXX:1:2106:26565:66531,ST-E00494:101:HF72TALXX:1:2107:32187:41321,ST-E00494:101:HF72TALXX:1:2208:14823:36592,ST-E00494:101:HF72TALXX:1:2208:27529:48371,ST-E00494:101:HF72TALXX:1:2224:12134:39880,ST-E00494:101:HF72TALXX:1:2105:3640:54770,ST-E00494:101…
C1_R1	GaLu96scf_6:1167429|1167812	GaLu96scf_6	1167429	1167812	19	3_3_0	20	0.655	intergenic_region	n/a	+	ST-E00494:101:HF72TALXX:1:1110:30462:19557,ST-E00494:101:HF72TALXX:1:1201:12114:51518,ST-E00494:101:HF72TALXX:1:1214:3488:71348,ST-E00494:101:HF72TALXX:1:1220:2301:2170,ST-E00494:101:HF72TALXX:1:2103:29873:7357,ST-E00494:101:HF72TALXX:1:2112:30259:53944,ST-E00494:101:HF72TALXX:1:2117:11140:47334,ST-E00494:101:HF72TALXX:1:2117:11150:52203,ST-E00494:101:HF72TALXX:1:2122:20172:21632,ST-E00494:101:HF…
C1_R1	GaLu96scf_6:1235412|1235741	GaLu96scf_6	1235412	1235741	4	1_2_0	28	0.222	intergenic_region	n/a	+	ST-E00494:101:HF72TALXX:1:1208:6055:43730,ST-E00494:101:HF72TALXX:1:1220:7567:65511,ST-E00494:101:HF72TALXX:1:2124:5386:7023,ST-E00494:101:HF72TALXX:1:1122:8481:55596,
C1_R1	GaLu96scf_6:1268639|1268833	GaLu96scf_6	1268639	1268833	9	0_2_2	0	1	exon	GL31192-G,	+	ST-E00494:101:HF72TALXX:1:1222:6735:41075,ST-E00494:101:HF72TALXX:1:2220:7456:46999,ST-E00494:101:HF72TALXX:1:2220:7496:47070,ST-E00494:101:HF72TALXX:1:2220:7628:47087,ST-E00494:101:HF72TALXX:1:1101:11677:18625,ST-E00494:101:HF72TALXX:1:1116:2524:49285,ST-E00494:101:HF72TALXX:1:2120:27833:71190,ST-E00494:101:HF72TALXX:1:2211:22333:55262,ST-E00494:101:HF72TALXX:1:2214:16001:60255,
C1_R1	GaLu96scf_6:1278058|1278485	GaLu96scf_6	1278058	1278485	10	3_3_0	8	0.714	exon	GL31640-G,	-	ST-E00494:101:HF72TALXX:1:1111:1357:70961,ST-E00494:101:HF72TALXX:1:1123:19928:47580,ST-E00494:101:HF72TALXX:1:1206:7588:55561,ST-E00494:101:HF72TALXX:1:1208:2849:23583,ST-E00494:101:HF72TALXX:1:1224:8532:10714,ST-E00494:101:HF72TALXX:1:2103:27113:38333,ST-E00494:101:HF72TALXX:1:2120:14377:7902,ST-E00494:101:HF72TALXX:1:2120:11038:71770,ST-E00494:101:HF72TALXX:1:2124:12307:18555,ST-E00494:101:HF7…
C1_R1	GaLu96scf_6:1344591|1344848	GaLu96scf_6	1344591	1344848	23	4_4_0	203	0.185	intergenic_region	n/a	-	ST-E00494:101:HF72TALXX:1:1101:30015:62206,ST-E00494:101:HF72TALXX:1:1102:21917:65511,ST-E00494:101:HF72TALXX:1:1105:7314:29138,ST-E00494:101:HF72TALXX:1:1106:17259:42394,ST-E00494:101:HF72TALXX:1:1114:26129:58145,ST-E00494:101:HF72TALXX:1:1115:10957:61960,ST-E00494:101:HF72TALXX:1:1120:31639:6337,ST-E00494:101:HF72TALXX:1:1120:26342:24339,ST-E00494:101:HF72TALXX:1:1201:24850:42886,ST-E00494:101:…
C1_R1	GaLu96scf_6:1344591|1345219	GaLu96scf_6	1344591	1345219	21	2_6_3	454	0.085	intergenic_region	n/a	-	ST-E00494:101:HF72TALXX:1:1110:5406:31635,ST-E00494:101:HF72TALXX:1:1115:9557:39106,ST-E00494:101:HF72TALXX:1:1203:1915:14828,ST-E00494:101:HF72TALXX:1:1208:25022:35696,ST-E00494:101:HF72TALXX:1:1214:30939:8886,ST-E00494:101:HF72TALXX:1:1215:5599:41673,ST-E00494:101:HF72TALXX:1:1221:5873:35397,ST-E00494:101:HF72TALXX:1:2106:9485:14512,ST-E00494:101:HF72TALXX:1:2109:15585:22827,ST-E00494:101:HF72T…
C1_R1	GaLu96scf_6:1344917|1345219	GaLu96scf_6	1344917	1345219	96	20_21_3	540	0.262	intergenic_region	n/a	-	ST-E00494:101:HF72TALXX:1:1101:21775:6970,ST-E00494:101:HF72TALXX:1:1102:17503:50199,ST-E00494:101:HF72TALXX:1:1102:15300:61995,ST-E00494:101:HF72TALXX:1:1103:1773:1749,ST-E00494:101:HF72TALXX:1:1103:3275:52027,ST-E00494:101:HF72TALXX:1:1107:29873:48670,ST-E00494:101:HF72TALXX:1:1109:11444:53205,ST-E00494:101:HF72TALXX:1:1109:26798:70275,ST-E00494:101:HF72TALXX:1:1111:24302:14969,ST-E00494:101:HF…
C1_R1	GaLu96scf_6:1366659|1366983	GaLu96scf_6	1366659	1366983	3	1_1_1	10	0.375	exon	GL31646-G,	+	ST-E00494:101:HF72TALXX:1:1112:6888:9413,ST-E00494:101:HF72TALXX:1:2202:29143:24761,ST-E00494:101:HF72TALXX:1:2202:29285:24866,
C1_R1	GaLu96scf_6:1422200|1422635	GaLu96scf_6	1422200	1422635	6	0_1_2	2336	0.005	exon	GL31393-G,	+	ST-E00494:101:HF72TALXX:1:1101:24241:34729,ST-E00494:101:HF72TALXX:1:1118:26687:2153,ST-E00494:101:HF72TALXX:1:1214:25256:42710,ST-E00494:101:HF72TALXX:1:1220:21257:22915,ST-E00494:101:HF72TALXX:1:2202:27397:36258,ST-E00494:101:HF72TALXX:1:2211:24058:66513,
C1_R1	GaLu96scf_6:1617246|1617692	GaLu96scf_6	1617246	1617692	4	1_2_1	0	1	intergenic_region	n/a	+	ST-E00494:101:HF72TALXX:1:1103:18152:65212,ST-E00494:101:HF72TALXX:1:1122:22171:68975,ST-E00494:101:HF72TALXX:1:2107:4401:63226,ST-E00494:101:HF72TALXX:1:2116:9090:31230,
C1_R1	GaLu96scf_7:148442|148680	GaLu96scf_7	148442	148680	25	4_3_0	77	0.394	exon	GL25633-G,	-	ST-E00494:101:HF72TALXX:1:1118:28554:1098,ST-E00494:101:HF72TALXX:1:1118:28848:1291,ST-E00494:101:HF72TALXX:1:1118:20476:46033,ST-E00494:101:HF72TALXX:1:1203:26413:52766,ST-E00494:101:HF72TALXX:1:1203:17787:71893,ST-E00494:101:HF72TALXX:1:1204:7364:8587,ST-E00494:101:HF72TALXX:1:1205:29447:49971,ST-E00494:101:HF72TALXX:1:1217:23957:18696,ST-E00494:101:HF72TALXX:1:2105:30939:33322,ST-E00494:101:HF…
C1_R1	GaLu96scf_7:393543|393816	GaLu96scf_7	393543	393816	2	2_1_1	23	0.148	exon	GL20172-G,	-	ST-E00494:101:HF72TALXX:1:1220:28402:50269,ST-E00494:101:HF72TALXX:1:2204:30198:21948,
C1_R1	GaLu96scf_7:520539|520793	GaLu96scf_7	520539	520793	20	3_3_0	25	0.615	exon	GL20179-G,	+	ST-E00494:101:HF72TALXX:1:1102:30939:18274,ST-E00494:101:HF72TALXX:1:1108:8115:6020,ST-E00494:101:HF72TALXX:1:1210:29366:51447,ST-E00494:101:HF72TALXX:1:1221:26930:28136,ST-E00494:101:HF72TALXX:1:2103:26616:41057,ST-E00494:101:HF72TALXX:1:2104:12266:11593,ST-E00494:101:HF72TALXX:1:2105:14915:11611,ST-E00494:101:HF72TALXX:1:2109:18507:49162,ST-E00494:101:HF72TALXX:1:2120:16538:52537,ST-E00494:101:…
C1_R1	GaLu96scf_7:526564|526793	GaLu96scf_7	526564	526793	15	4_3_0	3	0.909	exon	GL20180-G,	-	ST-E00494:101:HF72TALXX:1:1105:5802:31125,ST-E00494:101:HF72TALXX:1:1107:29305:59323,ST-E00494:101:HF72TALXX:1:1121:18304:66355,ST-E00494:101:HF72TALXX:1:1121:18578:66619,ST-E00494:101:HF72TALXX:1:1121:18122:68359,ST-E00494:101:HF72TALXX:1:2113:29680:30298,ST-E00494:101:HF72TALXX:1:2211:7628:14635,ST-E00494:101:HF72TALXX:1:2211:9029:18854,ST-E00494:101:HF72TALXX:1:2211:9130:18995,ST-E00494:101:HF…
C1_R1	GaLu96scf_7:527165|527536	GaLu96scf_7	527165	527536	17	2_3_2	12	0.739	exon	GL20180-G,	-	ST-E00494:101:HF72TALXX:1:1120:20344:7480,ST-E00494:101:HF72TALXX:1:1123:28097:4315,ST-E00494:101:HF72TALXX:1:1212:5954:27029,ST-E00494:101:HF72TALXX:1:1212:6137:27978,ST-E00494:101:HF72TALXX:1:2118:13555:13685,ST-E00494:101:HF72TALXX:1:2122:25946:8359,ST-E00494:101:HF72TALXX:1:2202:1489:10749,ST-E00494:101:HF72TALXX:1:2218:1874:40389,ST-E00494:101:HF72TALXX:1:1103:13230:5739,ST-E00494:101:HF72TA…
C1_R1	GaLu96scf_7:574904|575228	GaLu96scf_7	574904	575228	59	14_13_0	94	0.557	exon	GL20184-G,	+	ST-E00494:101:HF72TALXX:1:1104:28442:63911,ST-E00494:101:HF72TALXX:1:1111:1265:3085,ST-E00494:101:HF72TALXX:1:1114:10480:68553,ST-E00494:101:HF72TALXX:1:1121:24109:17940,ST-E00494:101:HF72TALXX:1:1121:24302:18133,ST-E00494:101:HF72TALXX:1:1122:30776:19750,ST-E00494:101:HF72TALXX:1:1122:1499:45751,ST-E00494:101:HF72TALXX:1:1122:2899:46138,ST-E00494:101:HF72TALXX:1:1204:16092:27925,ST-E00494:101:HF…
C1_R1	GaLu96scf_7:660542|660779	GaLu96scf_7	660542	660779	20	4_4_1	159	0.201	intergenic_region	n/a	+	ST-E00494:101:HF72TALXX:1:1105:5812:27908,ST-E00494:101:HF72TALXX:1:1108:4604:53311,ST-E00494:101:HF72TALXX:1:1110:17533:62593,ST-E00494:101:HF72TALXX:1:1111:25367:29050,ST-E00494:101:HF72TALXX:1:1114:13545:57337,ST-E00494:101:HF72TALXX:1:1118:9983:41075,ST-E00494:101:HF72TALXX:1:1120:12256:38544,ST-E00494:101:HF72TALXX:1:1209:21308:31758,ST-E00494:101:HF72TALXX:1:2101:26108:17887,ST-E00494:101:H…
C1_R1	GaLu96scf_7:661669|661948	GaLu96scf_7	661669	661948	9	2_0_2	138	0.115	intergenic_region	n/a	+	ST-E00494:101:HF72TALXX:1:1105:3762:72420,ST-E00494:101:HF72TALXX:1:1107:23865:31301,ST-E00494:101:HF72TALXX:1:1206:17837:3067,ST-E00494:101:HF72TALXX:1:1223:25682:37893,ST-E00494:101:HF72TALXX:1:2123:23003:26396,ST-E00494:101:HF72TALXX:1:2205:27285:25341,ST-E00494:101:HF72TALXX:1:2210:21988:35994,ST-E00494:101:HF72TALXX:1:2210:22029:36135,ST-E00494:101:HF72TALXX:1:2217:10825:59095,
C1_R1	GaLu96scf_7:725686|725856	GaLu96scf_7	725686	725856	12	2_2_0	0	1	intergenic_region	n/a	+	ST-E00494:101:HF72TALXX:1:1119:14641:44995,ST-E00494:101:HF72TALXX:1:1201:12195:73317,ST-E00494:101:HF72TALXX:1:1220:20253:47298,ST-E00494:101:HF72TALXX:1:1221:11921:7374,ST-E00494:101:HF72TALXX:1:1224:15574:9097,ST-E00494:101:HF72TALXX:1:2110:19360:20295,ST-E00494:101:HF72TALXX:1:2110:18091:30720,ST-E00494:101:HF72TALXX:1:2110:25134:30967,ST-E00494:101:HF72TALXX:1:2112:23267:54313,ST-E00494:101:…
C1_R1	GaLu96scf_7:736066|736737	GaLu96scf_7	736066	736737	18	0_1_3	1	0.973	intron	GL17826-G,	-	ST-E00494:101:HF72TALXX:1:1117:6360:18555,ST-E00494:101:HF72TALXX:1:1207:18680:56844,ST-E00494:101:HF72TALXX:1:2119:9993:7796,ST-E00494:101:HF72TALXX:1:2119:24292:63156,ST-E00494:101:HF72TALXX:1:2206:30330:33463,ST-E00494:101:HF72TALXX:1:2206:30157:33480,ST-E00494:101:HF72TALXX:1:2219:3295:49426,ST-E00494:101:HF72TALXX:1:1205:17462:39546,ST-E00494:101:HF72TALXX:1:1208:18812:31406,ST-E00494:101:HF…
C1_R1	GaLu96scf_7:847374|847794	GaLu96scf_7	847374	847794	139	22_33_10	598	0.317	exon	GL25620-G,	+	ST-E00494:101:HF72TALXX:1:1101:10176:33393,ST-E00494:101:HF72TALXX:1:1101:1955:45980,ST-E00494:101:HF72TALXX:1:1102:26545:64527,ST-E00494:101:HF72TALXX:1:1103:32055:41972,ST-E00494:101:HF72TALXX:1:1104:10105:19205,ST-E00494:101:HF72TALXX:1:1104:1397:38965,ST-E00494:101:HF72TALXX:1:1106:15605:67656,ST-E00494:101:HF72TALXX:1:1107:5315:17940,ST-E00494:101:HF72TALXX:1:1107:25702:61767,ST-E00494:101:H…
C1_R1	GaLu96scf_7:847374|847936	GaLu96scf_7	847374	847936	68	10_7_13	500	0.214	exon	GL25620-G,	+	ST-E00494:101:HF72TALXX:1:1101:2909:44327,ST-E00494:101:HF72TALXX:1:1101:25865:60114,ST-E00494:101:HF72TALXX:1:1101:25784:61380,ST-E00494:101:HF72TALXX:1:1102:25225:20682,ST-E00494:101:HF72TALXX:1:1106:27864:15689,ST-E00494:101:HF72TALXX:1:1108:14600:44116,ST-E00494:101:HF72TALXX:1:1109:15564:59921,ST-E00494:101:HF72TALXX:1:1110:8450:71858,ST-E00494:101:HF72TALXX:1:1112:23977:10855,ST-E00494:101:…
C1_R1	GaLu96scf_7:847374|848067	GaLu96scf_7	847374	848067	71	12_7_14	684	0.172	exon	GL25620-G,	+	ST-E00494:101:HF72TALXX:1:1102:20364:32971,ST-E00494:101:HF72TALXX:1:1105:21592:12103,ST-E00494:101:HF72TALXX:1:1105:17827:41936,ST-E00494:101:HF72TALXX:1:1108:12063:19364,ST-E00494:101:HF72TALXX:1:1114:16234:19979,ST-E00494:101:HF72TALXX:1:1114:17969:38596,ST-E00494:101:HF72TALXX:1:1115:19898:5722,ST-E00494:101:HF72TALXX:1:1115:17513:63964,ST-E00494:101:HF72TALXX:1:1116:8136:67726,ST-E00494:101:…
C1_R1	GaLu96scf_7:847374|848404	GaLu96scf_7	847374	848404	15	1_2_1	2875	0.01	exon	GL25620-G,	+	ST-E00494:101:HF72TALXX:1:1112:29163:45751,ST-E00494:101:HF72TALXX:1:1208:15057:30281,ST-E00494:101:HF72TALXX:1:1210:25033:20981,ST-E00494:101:HF72TALXX:1:2106:11312:61169,ST-E00494:101:HF72TALXX:1:2109:21653:20682,ST-E00494:101:HF72TALXX:1:2117:2209:20366,ST-E00494:101:HF72TALXX:1:2119:27001:36241,ST-E00494:101:HF72TALXX:1:2119:27397:36856,ST-E00494:101:HF72TALXX:1:2124:12073:8622,ST-E00494:101:…
C1_R1	GaLu96scf_7:847537|847794	GaLu96scf_7	847537	847794	20	3_4_0	866	0.044	exon	GL25620-G,	+	ST-E00494:101:HF72TALXX:1:1102:2706:10609,ST-E00494:101:HF72TALXX:1:1117:23429:16867,ST-E00494:101:HF72TALXX:1:1118:16275:12103,ST-E00494:101:HF72TALXX:1:1205:27742:56967,ST-E00494:101:HF72TALXX:1:1212:2087:15689,ST-E00494:101:HF72TALXX:1:1213:20892:9413,ST-E00494:101:HF72TALXX:1:1215:24434:46595,ST-E00494:101:HF72TALXX:1:2111:29498:23899,ST-E00494:101:HF72TALXX:1:2111:30878:26396,ST-E00494:101:H…
C1_R1	GaLu96scf_7:847537|847936	GaLu96scf_7	847537	847936	15	3_2_0	790	0.037	exon	GL25620-G,	+	ST-E00494:101:HF72TALXX:1:1103:23064:53926,ST-E00494:101:HF72TALXX:1:1113:6999:3348,ST-E00494:101:HF72TALXX:1:1123:6969:25200,ST-E00494:101:HF72TALXX:1:1206:7121:56053,ST-E00494:101:HF72TALXX:1:1218:29264:23952,ST-E00494:101:HF72TALXX:1:2112:5852:48125,ST-E00494:101:HF72TALXX:1:2204:4878:29033,ST-E00494:101:HF72TALXX:1:2208:19695:46156,ST-E00494:101:HF72TALXX:1:1104:10165:45927,ST-E00494:101:HF72…
C1_R1	GaLu96scf_7:848002|848404	GaLu96scf_7	848002	848404	3	0_1_2	3265	0.002	exon	GL25620-G,	+	ST-E00494:101:HF72TALXX:1:1114:25073:58567,ST-E00494:101:HF72TALXX:1:2123:15108:21298,ST-E00494:101:HF72TALXX:1:2204:21947:28435,
C1_R1	GaLu96scf_7:848192|848404	GaLu96scf_7	848192	848404	68	11_11_0	3142	0.041	exon	GL25620-G,	+	ST-E00494:101:HF72TALXX:1:1101:20638:34289,ST-E00494:101:HF72TALXX:1:1101:9638:54049,ST-E00494:101:HF72TALXX:1:1103:4391:3190,ST-E00494:101:HF72TALXX:1:1104:19918:44644,ST-E00494:101:HF72TALXX:1:1106:17584:13984,ST-E00494:101:HF72TALXX:1:1106:14012:46613,ST-E00494:101:HF72TALXX:1:1107:4584:4298,ST-E00494:101:HF72TALXX:1:1111:26139:1274,ST-E00494:101:HF72TALXX:1:1112:3823:6741,ST-E00494:101:HF72TA…
C1_R1	GaLu96scf_7:851852|852235	GaLu96scf_7	851852	852235	5	1_4_3	4034	0.002	exon	GL25671-G,	-	ST-E00494:101:HF72TALXX:1:1111:14428:30140,ST-E00494:101:HF72TALXX:1:1118:30097:32601,ST-E00494:101:HF72TALXX:1:1121:6167:19557,ST-E00494:101:HF72TALXX:1:1210:22546:34078,ST-E00494:101:HF72TALXX:1:1213:23125:30088,
C1_R1	GaLu96scf_7:851852|852556	GaLu96scf_7	851852	852556	30	0_1_4	2390	0.024	exon	GL25671-G,	-	ST-E00494:101:HF72TALXX:1:1121:27661:47580,ST-E00494:101:HF72TALXX:1:1123:4939:70451,ST-E00494:101:HF72TALXX:1:1209:17878:4684,ST-E00494:101:HF72TALXX:1:1216:13738:3208,ST-E00494:101:HF72TALXX:1:1216:13413:3278,ST-E00494:101:HF72TALXX:1:2102:19563:27327,ST-E00494:101:HF72TALXX:1:2115:4797:36170,ST-E00494:101:HF72TALXX:1:2206:23652:29103,ST-E00494:101:HF72TALXX:1:2207:21704:35889,ST-E00494:101:HF7…
C1_R1	GaLu96scf_7:851953|852235	GaLu96scf_7	851953	852235	5	0_2_2	4237	0.002	exon	GL25671-G,	-	ST-E00494:101:HF72TALXX:1:1112:3325:52572,ST-E00494:101:HF72TALXX:1:1207:18710:33938,ST-E00494:101:HF72TALXX:1:1210:30249:54524,ST-E00494:101:HF72TALXX:1:2122:9942:19276,ST-E00494:101:HF72TALXX:1:2223:15493:64228,
C1_R1	GaLu96scf_7:1167779|1168011	GaLu96scf_7	1167779	1168011	17	2_2_0	2	0.944	exon	GL25544-G,	+	ST-E00494:101:HF72TALXX:1:1107:5071:71453,ST-E00494:101:HF72TALXX:1:1110:26585:69555,ST-E00494:101:HF72TALXX:1:1204:6502:56774,ST-E00494:101:HF72TALXX:1:1218:31477:38122,ST-E00494:101:HF72TALXX:1:2106:18629:16779,ST-E00494:101:HF72TALXX:1:2114:31193:69941,ST-E00494:101:HF72TALXX:1:2122:8542:19100,ST-E00494:101:HF72TALXX:1:2124:6208:63437,ST-E00494:101:HF72TALXX:1:2221:30431:29877,ST-E00494:101:HF…
C1_R1	GaLu96scf_7:1179354|1179860	GaLu96scf_7	1179354	1179860	6	1_1_1	540	0.022	intergenic_region	n/a	-	ST-E00494:101:HF72TALXX:1:2210:30919:71190,ST-E00494:101:HF72TALXX:1:1109:1357:7568,ST-E00494:101:HF72TALXX:1:1113:21166:38333,ST-E00494:101:HF72TALXX:1:1210:22029:44187,ST-E00494:101:HF72TALXX:1:1210:22090:44433,ST-E00494:101:HF72TALXX:1:1210:22029:44503,
C1_R1	GaLu96scf_7:1319380|1319693	GaLu96scf_7	1319380	1319693	3	1_1_1	0	1	intergenic_region	n/a	-	ST-E00494:101:HF72TALXX:1:1109:14651:32988,ST-E00494:101:HF72TALXX:1:1223:2676:12455,ST-E00494:101:HF72TALXX:1:2223:1692:19891,
C1_R1	GaLu96scf_7:1416764|1417203	GaLu96scf_7	1416764	1417203	8	3_3_0	26	0.381	exon	GL25706-G,	+	ST-E00494:101:HF72TALXX:1:1107:20070:63050,ST-E00494:101:HF72TALXX:1:1111:2808:24181,ST-E00494:101:HF72TALXX:1:1111:2899:24233,ST-E00494:101:HF72TALXX:1:1115:13859:49056,ST-E00494:101:HF72TALXX:1:1120:3945:26255,ST-E00494:101:HF72TALXX:1:1202:7324:15021,ST-E00494:101:HF72TALXX:1:1219:4320:69484,ST-E00494:101:HF72TALXX:1:1221:30827:63718,
C1_R1	GaLu96scf_8:89555|89854	GaLu96scf_8	89555	89854	24	2_4_0	33	0.593	exon	GL26030-G,	-	ST-E00494:101:HF72TALXX:1:1102:28605:27310,ST-E00494:101:HF72TALXX:1:1116:16336:20577,ST-E00494:101:HF72TALXX:1:1119:15128:64720,ST-E00494:101:HF72TALXX:1:1211:18162:23600,ST-E00494:101:HF72TALXX:1:2103:2301:36838,ST-E00494:101:HF72TALXX:1:2110:13291:4052,ST-E00494:101:HF72TALXX:1:2110:13484:4807,ST-E00494:101:HF72TALXX:1:2112:6512:66320,ST-E00494:101:HF72TALXX:1:2201:16021:35748,ST-E00494:101:HF…
C1_R1	GaLu96scf_8:117227|117694	GaLu96scf_8	117227	117694	29	9_9_0	2	0.967	intergenic_region	n/a	+	ST-E00494:101:HF72TALXX:1:1107:18974:6724,ST-E00494:101:HF72TALXX:1:1109:11343:35449,ST-E00494:101:HF72TALXX:1:1109:11058:35555,ST-E00494:101:HF72TALXX:1:1110:10642:47070,ST-E00494:101:HF72TALXX:1:1112:13829:12613,ST-E00494:101:HF72TALXX:1:1117:25915:10240,ST-E00494:101:HF72TALXX:1:1117:21745:71893,ST-E00494:101:HF72TALXX:1:1123:25246:26554,ST-E00494:101:HF72TALXX:1:1123:25225:26589,ST-E00494:101…
C1_R1	GaLu96scf_8:151888|152175	GaLu96scf_8	151888	152175	6	1_1_1	73	0.141	exon	GL28993-G,	+	ST-E00494:101:HF72TALXX:1:1110:26798:68342,ST-E00494:101:HF72TALXX:1:1205:29406:14142,ST-E00494:101:HF72TALXX:1:1209:7872:13650,ST-E00494:101:HF72TALXX:1:1219:29457:68764,ST-E00494:101:HF72TALXX:1:2105:20770:47562,ST-E00494:101:HF72TALXX:1:2205:18873:51166,
C1_R1	GaLu96scf_8:412005|412369	GaLu96scf_8	412005	412369	38	6_6_0	401	0.159	exon	GL25886-G,	+	ST-E00494:101:HF72TALXX:1:1102:11403:50498,ST-E00494:101:HF72TALXX:1:1108:10805:32232,ST-E00494:101:HF72TALXX:1:1108:14692:47369,ST-E00494:101:HF72TALXX:1:1111:12936:29103,ST-E00494:101:HF72TALXX:1:1111:11261:39423,ST-E00494:101:HF72TALXX:1:1116:22780:66267,ST-E00494:101:HF72TALXX:1:1117:6268:2680,ST-E00494:101:HF72TALXX:1:1121:3254:34236,ST-E00494:101:HF72TALXX:1:1122:18071:14969,ST-E00494:101:H…
C1_R1	GaLu96scf_8:460469|460763	GaLu96scf_8	460469	460763	14	1_0_2	46	0.378	exon	GL26103-G,	+	ST-E00494:101:HF72TALXX:1:1106:10176:71682,ST-E00494:101:HF72TALXX:1:1106:11312:72948,ST-E00494:101:HF72TALXX:1:1113:10987:39440,ST-E00494:101:HF72TALXX:1:1119:6177:6319,ST-E00494:101:HF72TALXX:1:2107:10368:69519,ST-E00494:101:HF72TALXX:1:2107:10338:69678,ST-E00494:101:HF72TALXX:1:2201:8846:41005,ST-E00494:101:HF72TALXX:1:2204:24677:36364,ST-E00494:101:HF72TALXX:1:2221:30634:13457,ST-E00494:101:H…
C1_R1	GaLu96scf_8:531718|531891	GaLu96scf_8	531718	531891	17	3_3_3	124	0.215	exon	GL25996-G,	-	ST-E00494:101:HF72TALXX:1:1107:25093:46894,ST-E00494:101:HF72TALXX:1:1114:15808:3348,ST-E00494:101:HF72TALXX:1:1118:31040:35713,ST-E00494:101:HF72TALXX:1:1118:31101:35748,ST-E00494:101:HF72TALXX:1:1203:12581:51482,ST-E00494:101:HF72TALXX:1:1210:14001:60167,ST-E00494:101:HF72TALXX:1:1217:15503:4016,ST-E00494:101:HF72TALXX:1:2101:13159:12648,ST-E00494:101:HF72TALXX:1:2101:12510:13000,ST-E00494:101:…
C1_R1	GaLu96scf_8:549343|549577	GaLu96scf_8	549343	549577	8	1_1_2	18	0.471	exon	GL25899-G,	+	ST-E00494:101:HF72TALXX:1:1119:15442:26624,ST-E00494:101:HF72TALXX:1:1121:4675:66654,ST-E00494:101:HF72TALXX:1:1204:24312:17623,ST-E00494:101:HF72TALXX:1:1215:19816:41690,ST-E00494:101:HF72TALXX:1:2104:27204:67041,ST-E00494:101:HF72TALXX:1:2201:26616:57020,ST-E00494:101:HF72TALXX:1:2202:22546:11576,ST-E00494:101:HF72TALXX:1:2214:15158:65511,
C1_R1	GaLu96scf_8:586613|586805	GaLu96scf_8	586613	586805	12	2_2_0	36	0.4	exon	GL26114-G,	-	ST-E00494:101:HF72TALXX:1:1114:15777:19258,ST-E00494:101:HF72TALXX:1:1202:9394:43853,ST-E00494:101:HF72TALXX:1:1213:24170:59393,ST-E00494:101:HF72TALXX:1:1218:15859:65845,ST-E00494:101:HF72TALXX:1:2101:24850:24075,ST-E00494:101:HF72TALXX:1:2112:21643:49812,ST-E00494:101:HF72TALXX:1:2118:31568:22212,ST-E00494:101:HF72TALXX:1:2118:22820:35115,ST-E00494:101:HF72TALXX:1:2123:2098:40987,ST-E00494:101:…
C1_R1	GaLu96scf_8:627170|627551	GaLu96scf_8	627170	627551	6	1_1_1	49	0.197	exon	GL26116-G,	-	ST-E00494:101:HF72TALXX:1:1123:9729:42394,ST-E00494:101:HF72TALXX:1:1123:9831:42394,ST-E00494:101:HF72TALXX:1:2105:9841:48494,ST-E00494:101:HF72TALXX:1:2208:4898:69010,ST-E00494:101:HF72TALXX:1:2215:5954:66830,ST-E00494:101:HF72TALXX:1:2224:6350:24444,
C1_R1	GaLu96scf_8:710853|711242	GaLu96scf_8	710853	711242	6	0_2_2	127	0.086	exon	GL26009-G,	-	ST-E00494:101:HF72TALXX:1:1116:11099:32039,ST-E00494:101:HF72TALXX:1:1214:32420:29947,ST-E00494:101:HF72TALXX:1:2109:26971:7568,ST-E00494:101:HF72TALXX:1:2217:14042:61679,ST-E00494:101:HF72TALXX:1:2217:13839:61995,ST-E00494:101:HF72TALXX:1:2224:30756:17008,
C1_R1	GaLu96scf_8:730595|730874	GaLu96scf_8	730595	730874	29	3_2_9	106	0.354	intron	GL25920-G,	-	ST-E00494:101:HF72TALXX:1:1115:26463:32742,ST-E00494:101:HF72TALXX:1:1203:25438:19399,ST-E00494:101:HF72TALXX:1:1211:13047:56581,ST-E00494:101:HF72TALXX:1:2108:18599:5792,ST-E00494:101:HF72TALXX:1:2111:20608:41339,ST-E00494:101:HF72TALXX:1:2114:16843:52221,ST-E00494:101:HF72TALXX:1:2122:24068:53697,ST-E00494:101:HF72TALXX:1:2203:22039:1696,ST-E00494:101:HF72TALXX:1:1102:1651:62786,ST-E00494:101:H…
C1_R1	GaLu96scf_8:730595|731101	GaLu96scf_8	730595	731101	13	1_1_3	81	0.243	exon	GL25920-G,	-	ST-E00494:101:HF72TALXX:1:1101:24535:22932,ST-E00494:101:HF72TALXX:1:1102:6664:8534,ST-E00494:101:HF72TALXX:1:1217:22313:60220,ST-E00494:101:HF72TALXX:1:1220:14702:61696,ST-E00494:101:HF72TALXX:1:1224:11708:34606,ST-E00494:101:HF72TALXX:1:2124:2514:40759,ST-E00494:101:HF72TALXX:1:2203:12012:34500,ST-E00494:101:HF72TALXX:1:2218:10916:53662,ST-E00494:101:HF72TALXX:1:1106:25134:28787,ST-E00494:101:H…
C1_R1	GaLu96scf_8:730595|731388	GaLu96scf_8	730595	731388	54	2_4_13	17	0.864	exon	GL25920-G,	-	ST-E00494:101:HF72TALXX:1:1103:11576:61872,ST-E00494:101:HF72TALXX:1:1106:11434:24603,ST-E00494:101:HF72TALXX:1:1110:4330:70381,ST-E00494:101:HF72TALXX:1:1111:27133:4052,ST-E00494:101:HF72TALXX:1:1111:23937:64755,ST-E00494:101:HF72TALXX:1:1118:10734:7427,ST-E00494:101:HF72TALXX:1:1118:16173:34957,ST-E00494:101:HF72TALXX:1:1123:10328:31441,ST-E00494:101:HF72TALXX:1:1124:1367:42745,ST-E00494:101:HF…
C1_R1	GaLu96scf_8:730805|731101	GaLu96scf_8	730805	731101	20	2_3_4	104	0.278	intron	GL25920-G,	-	ST-E00494:101:HF72TALXX:1:1102:11292:61310,ST-E00494:101:HF72TALXX:1:1103:1742:33023,ST-E00494:101:HF72TALXX:1:1112:17969:44784,ST-E00494:101:HF72TALXX:1:1113:17726:67006,ST-E00494:101:HF72TALXX:1:1209:1448:30826,ST-E00494:101:HF72TALXX:1:1213:13017:25411,ST-E00494:101:HF72TALXX:1:1215:30929:25851,ST-E00494:101:HF72TALXX:1:1217:5771:11523,ST-E00494:101:HF72TALXX:1:1217:10571:44521,ST-E00494:101:H…
C1_R1	GaLu96scf_8:730805|731388	GaLu96scf_8	730805	731388	48	2_4_9	83	0.536	intron	GL25920-G,	-	ST-E00494:101:HF72TALXX:1:1101:7699:53399,ST-E00494:101:HF72TALXX:1:1108:22942:5581,ST-E00494:101:HF72TALXX:1:1108:25002:45997,ST-E00494:101:HF72TALXX:1:1109:17026:65828,ST-E00494:101:HF72TALXX:1:1111:32623:2346,ST-E00494:101:HF72TALXX:1:1114:14184:72930,ST-E00494:101:HF72TALXX:1:1118:2889:17852,ST-E00494:101:HF72TALXX:1:1118:3062:18010,ST-E00494:101:HF72TALXX:1:1119:28270:3946,ST-E00494:101:HF72…
C1_R1	GaLu96scf_8:731052|731388	GaLu96scf_8	731052	731388	17	0_2_6	80	0.298	exon	GL25920-G,	-	ST-E00494:101:HF72TALXX:1:1207:27113:23952,ST-E00494:101:HF72TALXX:1:1220:2321:17992,ST-E00494:101:HF72TALXX:1:1220:2666:19047,ST-E00494:101:HF72TALXX:1:2109:6370:42974,ST-E00494:101:HF72TALXX:1:2204:9881:21456,ST-E00494:101:HF72TALXX:1:1211:8958:18942,ST-E00494:101:HF72TALXX:1:1214:15422:12068,ST-E00494:101:HF72TALXX:1:1214:16051:12279,ST-E00494:101:HF72TALXX:1:1214:15321:14037,ST-E00494:101:HF7…
C1_R1	GaLu96scf_8:747526|747979	GaLu96scf_8	747526	747979	3	2_0_2	0	1	exon	GL26013-G,	+	ST-E00494:101:HF72TALXX:1:1123:4340:22757,ST-E00494:101:HF72TALXX:1:1124:14803:47984,ST-E00494:101:HF72TALXX:1:1124:14844:48125,
C1_R1	GaLu96scf_8:780302|780960	GaLu96scf_8	780302	780960	5	1_2_0	95	0.095	exon	GL26008-G,	+	ST-E00494:101:HF72TALXX:1:1209:18954:18854,ST-E00494:101:HF72TALXX:1:1212:22150:61521,ST-E00494:101:HF72TALXX:1:1218:16518:57917,ST-E00494:101:HF72TALXX:1:2208:32431:25816,ST-E00494:101:HF72TALXX:1:2208:32481:26009,
C1_R1	GaLu96scf_8:820028|820584	GaLu96scf_8	820028	820584	4	0_1_2	2	0.8	intergenic_region	n/a	-	ST-E00494:101:HF72TALXX:1:2103:21004:37840,ST-E00494:101:HF72TALXX:1:2103:21359:38245,ST-E00494:101:HF72TALXX:1:2118:25449:30773,ST-E00494:101:HF72TALXX:1:2218:2179:66513,
C1_R1	GaLu96scf_8:833619|834056	GaLu96scf_8	833619	834056	18	1_2_0	11	0.766	intergenic_region	n/a	+	ST-E00494:101:HF72TALXX:1:1105:7547:67058,ST-E00494:101:HF72TALXX:1:1209:32146:26870,ST-E00494:101:HF72TALXX:1:1215:10622:6952,ST-E00494:101:HF72TALXX:1:2204:12165:41444,ST-E00494:101:HF72TALXX:1:2207:22800:37471,ST-E00494:101:HF72TALXX:1:2213:24068:52045,ST-E00494:101:HF72TALXX:1:2213:24119:52590,ST-E00494:101:HF72TALXX:1:1101:24840:63085,ST-E00494:101:HF72TALXX:1:1123:31324:7269,ST-E00494:101:H…
C1_R1	GaLu96scf_8:834206|834447	GaLu96scf_8	834206	834447	6	2_2_0	2	0.857	intergenic_region	n/a	+	ST-E00494:101:HF72TALXX:1:1112:30868:70539,ST-E00494:101:HF72TALXX:1:1206:13961:8657,ST-E00494:101:HF72TALXX:1:1206:14133:8886,ST-E00494:101:HF72TALXX:1:2102:23186:29244,ST-E00494:101:HF72TALXX:1:2122:6218:15602,ST-E00494:101:HF72TALXX:1:2208:8481:57143,
C1_R1	GaLu96scf_8:862224|863358	GaLu96scf_8	862224	863358	9	2_2_0	285	0.059	exon	GL25929-G,	-	ST-E00494:101:HF72TALXX:1:1121:12662:64878,ST-E00494:101:HF72TALXX:1:1220:13037:52801,ST-E00494:101:HF72TALXX:1:2104:13159:24040,ST-E00494:101:HF72TALXX:1:2107:25266:50217,ST-E00494:101:HF72TALXX:1:2207:1996:6073,ST-E00494:101:HF72TALXX:1:2211:21745:25130,ST-E00494:101:HF72TALXX:1:2215:15311:57090,ST-E00494:101:HF72TALXX:1:2215:14986:59024,ST-E00494:101:HF72TALXX:1:2217:31913:72033,
C1_R1	GaLu96scf_8:863123|863358	GaLu96scf_8	863123	863358	1605	86_89_11	487	0.868	exon	GL25929-G,	-	ST-E00494:101:HF72TALXX:1:1101:8075:5282,ST-E00494:101:HF72TALXX:1:1101:28787:35256,ST-E00494:101:HF72TALXX:1:1101:17239:39440,ST-E00494:101:HF72TALXX:1:1101:3468:42939,ST-E00494:101:HF72TALXX:1:1101:22952:46876,ST-E00494:101:HF72TALXX:1:1101:18741:50340,ST-E00494:101:HF72TALXX:1:1101:18365:50639,ST-E00494:101:HF72TALXX:1:1101:6705:53153,ST-E00494:101:HF72TALXX:1:1101:6867:55684,ST-E00494:101:HF7…
:2109:13839:41251,ST-E00494:101:HF72TALXX:1:2109:18659:49355,ST-E00494:101:HF72TALXX:1:2109:20527:51535,ST-E00494:101:HF72TALXX:1:2109:2909:55051,ST-E00494:101:HF72TALXX:1:2109:16204:60501,ST-E00494:101:HF72TALXX:1:2109:5071:70469,ST-E00494:101:HF72TALXX:1:2110:25215:2311,ST-E00494:101:HF72TALXX:1:2110:8765:7568,ST-E00494:101:HF72TALXX:1:2110:11312:10468,ST-E00494:101:HF72TALXX:1:2110:11251:10503…
:1:2115:11485:45576,ST-E00494:101:HF72TALXX:1:2115:7872:57108,ST-E00494:101:HF72TALXX:1:2116:18588:15795,ST-E00494:101:HF72TALXX:1:2116:24444:16621,ST-E00494:101:HF72TALXX:1:2116:28950:19715,ST-E00494:101:HF72TALXX:1:2116:14590:19733,ST-E00494:101:HF72TALXX:1:2117:20364:45066,ST-E00494:101:HF72TALXX:1:2118:19015:67586,ST-E00494:101:HF72TALXX:1:2120:26677:45769,ST-E00494:101:HF72TALXX:1:2120:27793…
C1_R1	GaLu96scf_8:927369|927967	GaLu96scf_8	927369	927967	7	2_1_2	13	0.519	exon	GL25934-G,	-	ST-E00494:101:HF72TALXX:1:1221:2737:49619,ST-E00494:101:HF72TALXX:1:1221:2849:50269,ST-E00494:101:HF72TALXX:1:1224:25154:35994,ST-E00494:101:HF72TALXX:1:2213:28321:46999,ST-E00494:101:HF72TALXX:1:2220:29812:52502,ST-E00494:101:HF72TALXX:1:2220:26179:27503,ST-E00494:101:HF72TALXX:1:2221:31111:40864,
C1_R1	GaLu96scf_8:1080013|1080573	GaLu96scf_8	1080013	1080573	19	3_1_2	15	0.717	exon	GL26045-G,	-	ST-E00494:101:HF72TALXX:1:1108:3031:19926,ST-E00494:101:HF72TALXX:1:1108:2656:20084,ST-E00494:101:HF72TALXX:1:1118:29274:13703,ST-E00494:101:HF72TALXX:1:1118:29386:13826,ST-E00494:101:HF72TALXX:1:1202:23460:41497,ST-E00494:101:HF72TALXX:1:1212:8907:59042,ST-E00494:101:HF72TALXX:1:1222:20303:59200,ST-E00494:101:HF72TALXX:1:1223:9678:1415,ST-E00494:101:HF72TALXX:1:2105:2727:63103,ST-E00494:101:HF72…
C1_R1	GaLu96scf_8:1159400|1159900	GaLu96scf_8	1159400	1159900	13	1_4_1	23	0.531	exon	GL25837-G,	-	ST-E00494:101:HF72TALXX:1:1104:14874:38368,ST-E00494:101:HF72TALXX:1:1104:15371:39967,ST-E00494:101:HF72TALXX:1:1111:10815:14670,ST-E00494:101:HF72TALXX:1:1111:10795:14740,ST-E00494:101:HF72TALXX:1:1205:14154:37295,ST-E00494:101:HF72TALXX:1:2104:25449:24796,ST-E00494:101:HF72TALXX:1:2104:25682:24814,ST-E00494:101:HF72TALXX:1:2115:5355:50357,ST-E00494:101:HF72TALXX:1:2121:26362:68289,ST-E00494:101…
C1_R1	GaLu96scf_8:1164204|1164592	GaLu96scf_8	1164204	1164592	9	2_2_1	27	0.4	exon	GL20241-G,	-	ST-E00494:101:HF72TALXX:1:1103:30756:23864,ST-E00494:101:HF72TALXX:1:1109:30939:47808,ST-E00494:101:HF72TALXX:1:1119:32400:51676,ST-E00494:101:HF72TALXX:1:1120:27833:58637,ST-E00494:101:HF72TALXX:1:1204:5112:31265,ST-E00494:101:HF72TALXX:1:2109:31994:63701,ST-E00494:101:HF72TALXX:1:2110:21278:44292,ST-E00494:101:HF72TALXX:1:2119:26930:66355,ST-E00494:101:HF72TALXX:1:2215:2128:6302,
C1_R1	GaLu96scf_8:1165100|1165345	GaLu96scf_8	1165100	1165345	116	19_19_1	24	0.906	intergenic_region	n/a	-	ST-E00494:101:HF72TALXX:1:1101:20638:70609,ST-E00494:101:HF72TALXX:1:1101:20638:70645,ST-E00494:101:HF72TALXX:1:1103:4148:33463,ST-E00494:101:HF72TALXX:1:1104:22019:1344,ST-E00494:101:HF72TALXX:1:1104:28331:38333,ST-E00494:101:HF72TALXX:1:1105:15442:54682,ST-E00494:101:HF72TALXX:1:1108:12824:44380,ST-E00494:101:HF72TALXX:1:1110:31497:18432,ST-E00494:101:HF72TALXX:1:1112:9810:5124,ST-E00494:101:HF…
C1_R1	GaLu96scf_8:1287156|1287421	GaLu96scf_8	1287156	1287421	55	13_12_0	57	0.659	intergenic_region	n/a	+	ST-E00494:101:HF72TALXX:1:1102:1671:71260,ST-E00494:101:HF72TALXX:1:1105:12956:60958,ST-E00494:101:HF72TALXX:1:1106:31446:33674,ST-E00494:101:HF72TALXX:1:1106:31538:34008,ST-E00494:101:HF72TALXX:1:1106:29711:61644,ST-E00494:101:HF72TALXX:1:1201:28412:56721,ST-E00494:101:HF72TALXX:1:1204:23389:55192,ST-E00494:101:HF72TALXX:1:1204:23541:55385,ST-E00494:101:HF72TALXX:1:1205:16417:54893,ST-E00494:101…
C1_R1	GaLu96scf_8:1287156|1287732	GaLu96scf_8	1287156	1287732	9	2_2_0	20	0.474	intergenic_region	n/a	+	ST-E00494:101:HF72TALXX:1:1109:18467:8728,ST-E00494:101:HF72TALXX:1:1120:20902:69449,ST-E00494:101:HF72TALXX:1:1211:3356:9273,ST-E00494:101:HF72TALXX:1:1224:25317:31775,ST-E00494:101:HF72TALXX:1:2119:13930:45593,ST-E00494:101:HF72TALXX:1:2209:14164:57213,ST-E00494:101:HF72TALXX:1:2210:22810:49830,ST-E00494:101:HF72TALXX:1:2211:4807:44697,ST-E00494:101:HF72TALXX:1:2217:18761:53856,
C1_R1	GaLu96scf_8:1287185|1287732	GaLu96scf_8	1287185	1287732	12	2_2_0	42	0.364	intergenic_region	n/a	+	ST-E00494:101:HF72TALXX:1:1105:25195:31810,ST-E00494:101:HF72TALXX:1:1121:27945:60272,ST-E00494:101:HF72TALXX:1:1206:21684:28505,ST-E00494:101:HF72TALXX:1:1215:3884:17852,ST-E00494:101:HF72TALXX:1:1220:7009:5265,ST-E00494:101:HF72TALXX:1:1221:17513:60976,ST-E00494:101:HF72TALXX:1:2104:4523:37383,ST-E00494:101:HF72TALXX:1:2107:20496:11646,ST-E00494:101:HF72TALXX:1:2110:3336:4069,ST-E00494:101:HF72…
C1_R1	GaLu96scf_8:1419319|1419614	GaLu96scf_8	1419319	1419614	30	6_7_0	30	0.667	exon	GL25970-G,	-	ST-E00494:101:HF72TALXX:1:1102:14083:45435,ST-E00494:101:HF72TALXX:1:1108:3518:32584,ST-E00494:101:HF72TALXX:1:1109:22658:57055,ST-E00494:101:HF72TALXX:1:1118:15940:11382,ST-E00494:101:HF72TALXX:1:1121:2635:18291,ST-E00494:101:HF72TALXX:1:1201:17066:12209,ST-E00494:101:HF72TALXX:1:1204:11972:65546,ST-E00494:101:HF72TALXX:1:1206:15595:70768,ST-E00494:101:HF72TALXX:1:1211:15473:47808,ST-E00494:101:…
C1_R1	GaLu96scf_9:150314|150641	GaLu96scf_9	150314	150641	7	3_2_0	4	0.778	exon	GL26588-G,	-	ST-E00494:101:HF72TALXX:1:1109:13626:35432,ST-E00494:101:HF72TALXX:1:2115:32197:16656,ST-E00494:101:HF72TALXX:1:2201:27894:30123,ST-E00494:101:HF72TALXX:1:2205:6654:67761,ST-E00494:101:HF72TALXX:1:2221:29630:42235,ST-E00494:101:HF72TALXX:1:2221:29965:43097,ST-E00494:101:HF72TALXX:1:2202:23561:4931,
C1_R1	GaLu96scf_9:177583|177952	GaLu96scf_9	177583	177952	10	2_3_0	40	0.333	intergenic_region	n/a	-	ST-E00494:101:HF72TALXX:1:1119:10754:62734,ST-E00494:101:HF72TALXX:1:1124:18406:5282,ST-E00494:101:HF72TALXX:1:1209:22942:22598,ST-E00494:101:HF72TALXX:1:1222:23196:26202,ST-E00494:101:HF72TALXX:1:2107:18030:52027,ST-E00494:101:HF72TALXX:1:2114:28777:20225,ST-E00494:101:HF72TALXX:1:2118:3620:58989,ST-E00494:101:HF72TALXX:1:2120:3620:33041,ST-E00494:101:HF72TALXX:1:2221:31669:2100,ST-E00494:101:HF…
C1_R1	GaLu96scf_9:319254|319438	GaLu96scf_9	319254	319438	13	0_1_2	62	0.295	exon	GL26533-G,	+	ST-E00494:101:HF72TALXX:1:1103:23084:67744,ST-E00494:101:HF72TALXX:1:1104:10125:71207,ST-E00494:101:HF72TALXX:1:1105:9354:21245,ST-E00494:101:HF72TALXX:1:1115:7943:7023,ST-E00494:101:HF72TALXX:1:1122:19887:49584,ST-E00494:101:HF72TALXX:1:1124:25723:59341,ST-E00494:101:HF72TALXX:1:1209:28392:54436,ST-E00494:101:HF72TALXX:1:1209:28351:54471,ST-E00494:101:HF72TALXX:1:1222:30086:66127,ST-E00494:101:H…
C1_R1	GaLu96scf_9:477953|478315	GaLu96scf_9	477953	478315	15	4_4_0	12	0.714	exon	GL26633-G,	+	ST-E00494:101:HF72TALXX:1:1114:25581:52484,ST-E00494:101:HF72TALXX:1:1120:18578:52273,ST-E00494:101:HF72TALXX:1:1205:4706:6829,ST-E00494:101:HF72TALXX:1:1215:18964:49215,ST-E00494:101:HF72TALXX:1:1215:19086:49250,ST-E00494:101:HF72TALXX:1:1222:23581:43888,ST-E00494:101:HF72TALXX:1:1222:23602:44099,ST-E00494:101:HF72TALXX:1:2102:8704:69379,ST-E00494:101:HF72TALXX:1:2103:9384:3296,ST-E00494:101:HF7…
C1_R1	GaLu96scf_9:497817|498492	GaLu96scf_9	497817	498492	18	5_3_2	2	0.947	intergenic_region	n/a	+	ST-E00494:101:HF72TALXX:1:1123:22942:71119,ST-E00494:101:HF72TALXX:1:1124:15554:30404,ST-E00494:101:HF72TALXX:1:1204:22688:61222,ST-E00494:101:HF72TALXX:1:1207:3133:70627,ST-E00494:101:HF72TALXX:1:1214:1844:64949,ST-E00494:101:HF72TALXX:1:1217:11566:44134,ST-E00494:101:HF72TALXX:1:1217:11911:45822,ST-E00494:101:HF72TALXX:1:2106:30492:40882,ST-E00494:101:HF72TALXX:1:2107:5649:70557,ST-E00494:101:H…
C1_R1	GaLu96scf_9:674319|674740	GaLu96scf_9	674319	674740	3	1_1_1	26	0.188	exon	GL20443-G,	-	ST-E00494:101:HF72TALXX:1:1118:8836:24954,ST-E00494:101:HF72TALXX:1:1121:16599:5563,ST-E00494:101:HF72TALXX:1:2201:10744:64966,
C1_R1	GaLu96scf_9:819997|820255	GaLu96scf_9	819997	820255	2	1_2_0	55	0.068	exon	GL26562-G,	+	ST-E00494:101:HF72TALXX:1:2117:5274:4016,ST-E00494:101:HF72TALXX:1:1203:10571:16990,
C1_R1	GaLu96scf_9:820472|820877	GaLu96scf_9	820472	820877	21	4_4_2	12	0.778	exon	GL26562-G,	+	ST-E00494:101:HF72TALXX:1:1107:25570:53416,ST-E00494:101:HF72TALXX:1:1111:28341:1221,ST-E00494:101:HF72TALXX:1:1111:29082:1942,ST-E00494:101:HF72TALXX:1:1113:15554:4807,ST-E00494:101:HF72TALXX:1:1119:1773:22669,ST-E00494:101:HF72TALXX:1:1203:11119:45786,ST-E00494:101:HF72TALXX:1:1212:7060:19768,ST-E00494:101:HF72TALXX:1:1212:19015:73106,ST-E00494:101:HF72TALXX:1:1213:17168:13685,ST-E00494:101:HF7…
C1_R1	GaLu96scf_9:864650|865878	GaLu96scf_9	864650	865878	6	2_0_2	38	0.24	exon	GL26572-G,	-	ST-E00494:101:HF72TALXX:1:2202:22262:36399,ST-E00494:101:HF72TALXX:1:1210:1367:57372,ST-E00494:101:HF72TALXX:1:1219:21247:54787,ST-E00494:101:HF72TALXX:1:2103:22232:51781,ST-E00494:101:HF72TALXX:1:2113:20750:58567,ST-E00494:101:HF72TALXX:1:2209:31761:47826,
C1_R1	GaLu96scf_9:981636|982113	GaLu96scf_9	981636	982113	23	9_6_3	21	0.687	exon	GL26582-G,	-	ST-E00494:101:HF72TALXX:1:1102:17746:35080,ST-E00494:101:HF72TALXX:1:1105:21501:60079,ST-E00494:101:HF72TALXX:1:1109:1945:69519,ST-E00494:101:HF72TALXX:1:1110:20750:14617,ST-E00494:101:HF72TALXX:1:1116:26920:12015,ST-E00494:101:HF72TALXX:1:1116:26900:12332,ST-E00494:101:HF72TALXX:1:1124:8937:4843,ST-E00494:101:HF72TALXX:1:1202:17198:66654,ST-E00494:101:HF72TALXX:1:1211:8197:70012,ST-E00494:101:HF…
C1_R1	GaLu96scf_9:1006779|1007111	GaLu96scf_9	1006779	1007111	17	4_4_0	10	0.773	exon	GL20397-G,	+	ST-E00494:101:HF72TALXX:1:1111:10825:50375,ST-E00494:101:HF72TALXX:1:1112:22404:71594,ST-E00494:101:HF72TALXX:1:1120:12225:70873,ST-E00494:101:HF72TALXX:1:1121:7517:1889,ST-E00494:101:HF72TALXX:1:1121:7527:2083,ST-E00494:101:HF72TALXX:1:1208:27742:37946,ST-E00494:101:HF72TALXX:1:1208:30360:60483,ST-E00494:101:HF72TALXX:1:1213:27174:71172,ST-E00494:101:HF72TALXX:1:2111:3579:9343,ST-E00494:101:HF72…
C1_R1	GaLu96scf_9:1014925|1015283	GaLu96scf_9	1014925	1015283	3	2_2_0	9	0.4	exon	GL26475-G,	-	ST-E00494:101:HF72TALXX:1:1217:8268:72069,ST-E00494:101:HF72TALXX:1:2113:6522:40143,ST-E00494:101:HF72TALXX:1:2123:32207:70539,
C1_R1	GaLu96scf_9:1049222|1049550	GaLu96scf_9	1049222	1049550	14	1_3_2	16	0.636	exon	GL26471-G,	+	ST-E00494:101:HF72TALXX:1:1105:30797:47773,ST-E00494:101:HF72TALXX:1:1110:20029:44978,ST-E00494:101:HF72TALXX:1:1119:32157:5686,ST-E00494:101:HF72TALXX:1:1119:32004:6091,ST-E00494:101:HF72TALXX:1:1204:26453:46331,ST-E00494:101:HF72TALXX:1:1220:28574:46419,ST-E00494:101:HF72TALXX:1:2115:12875:70100,ST-E00494:101:HF72TALXX:1:2116:17898:62698,ST-E00494:101:HF72TALXX:1:2120:24434:35063,ST-E00494:101:…
C1_R1	GaLu96scf_9:1166818|1167157	GaLu96scf_9	1166818	1167157	8	1_1_1	0	1	intergenic_region	n/a	+	ST-E00494:101:HF72TALXX:1:1107:26859:44116,ST-E00494:101:HF72TALXX:1:1124:8623:60448,ST-E00494:101:HF72TALXX:1:1216:31040:6706,ST-E00494:101:HF72TALXX:1:1216:30604:6759,ST-E00494:101:HF72TALXX:1:2104:4249:35186,ST-E00494:101:HF72TALXX:1:2113:19065:51324,ST-E00494:101:HF72TALXX:1:2223:26159:39141,ST-E00494:101:HF72TALXX:1:2224:9628:13527,
C1_R1	GaLu96scf_9:1239052|1239396	GaLu96scf_9	1239052	1239396	14	2_2_1	5	0.848	exon	GL26710-G,	+	ST-E00494:101:HF72TALXX:1:1116:8785:3243,ST-E00494:101:HF72TALXX:1:1116:9628:3296,ST-E00494:101:HF72TALXX:1:1118:2067:45365,ST-E00494:101:HF72TALXX:1:1118:1255:45611,ST-E00494:101:HF72TALXX:1:1123:30371:12613,ST-E00494:101:HF72TALXX:1:1123:29274:13597,ST-E00494:101:HF72TALXX:1:1123:29660:13668,ST-E00494:101:HF72TALXX:1:1123:7689:37067,ST-E00494:101:HF72TALXX:1:1213:10571:3137,ST-E00494:101:HF72TA…
C1_R1	GaLu96scf_9:1293366|1293517	GaLu96scf_9	1293366	1293517	2	1_0_2	12	0.25	exon	GL26498-G,	-	ST-E00494:101:HF72TALXX:1:2222:25033:61591,ST-E00494:101:HF72TALXX:1:2222:24657:61995,
C1_R1	GaLu96scf_9:1418382|1418731	GaLu96scf_9	1418382	1418731	10	1_2_1	0	1	exon	GL26510-G,	-	ST-E00494:101:HF72TALXX:1:1103:13595:66004,ST-E00494:101:HF72TALXX:1:1103:13595:66039,ST-E00494:101:HF72TALXX:1:1105:10297:4069,ST-E00494:101:HF72TALXX:1:1121:27519:15197,ST-E00494:101:HF72TALXX:1:1121:17401:62470,ST-E00494:101:HF72TALXX:1:1202:10490:13193,ST-E00494:101:HF72TALXX:1:1202:10480:13211,ST-E00494:101:HF72TALXX:1:1206:24850:26677,ST-E00494:101:HF72TALXX:1:2116:11688:39458,ST-E00494:101…
C1_R1	GaLu96scf_9:1425969|1426155	GaLu96scf_9	1425969	1426155	16	1_1_1	30	0.516	exon	GL29184-G,	-	ST-E00494:101:HF72TALXX:1:1101:21552:42868,ST-E00494:101:HF72TALXX:1:1207:14722:43273,ST-E00494:101:HF72TALXX:1:1208:3640:56915,ST-E00494:101:HF72TALXX:1:1210:23865:12103,ST-E00494:101:HF72TALXX:1:1211:9729:47773,ST-E00494:101:HF72TALXX:1:1211:10115:47878,ST-E00494:101:HF72TALXX:1:1223:11749:69484,ST-E00494:101:HF72TALXX:1:2101:24819:10943,ST-E00494:101:HF72TALXX:1:2116:15767:10873,ST-E00494:101:…
C1_R1	GaLu96scf_9:1521818|1522123	GaLu96scf_9	1521818	1522123	5	2_2_0	28	0.263	exon	GL26620-G,	-	ST-E00494:101:HF72TALXX:1:1217:5254:42939,ST-E00494:101:HF72TALXX:1:2118:13301:67955,ST-E00494:101:HF72TALXX:1:2202:27377:69133,ST-E00494:101:HF72TALXX:1:2203:3011:66021,ST-E00494:101:HF72TALXX:1:2211:19928:11716,
C1_R2	GaLu96scf_1:46046|47614	GaLu96scf_1	46046	47614	24	3_5_3	74	0.393	intergenic_region	n/a	-	ST-E00494:101:HF72TALXX:1:1102:30776:12578,ST-E00494:101:HF72TALXX:1:1122:12652:47035,ST-E00494:101:HF72TALXX:1:1205:15534:65212,ST-E00494:101:HF72TALXX:1:1212:24271:11576,ST-E00494:101:HF72TALXX:1:1221:13890:27943,ST-E00494:101:HF72TALXX:1:2101:5751:35924,ST-E00494:101:HF72TALXX:1:2109:28503:16234,ST-E00494:101:HF72TALXX:1:2117:20801:67304,ST-E00494:101:HF72TALXX:1:2121:17908:70416,ST-E00494:101…
C1_R2	GaLu96scf_1:84705|84952	GaLu96scf_1	84705	84952	8	3_3_0	156	0.093	exon	GL30422-G,	-	ST-E00494:101:HF72TALXX:1:1101:16244:54207,ST-E00494:101:HF72TALXX:1:1108:28726:51008,ST-E00494:101:HF72TALXX:1:1110:2676:22124,ST-E00494:101:HF72TALXX:1:1201:11160:56967,ST-E00494:101:HF72TALXX:1:2106:25083:21878,ST-E00494:101:HF72TALXX:1:2111:23906:67726,ST-E00494:101:HF72TALXX:1:2112:4584:35449,ST-E00494:101:HF72TALXX:1:2112:30299:68430,
C1_R2	GaLu96scf_1:85023|85476	GaLu96scf_1	85023	85476	7	3_3_1	126	0.1	exon	GL30422-G,	-	ST-E00494:101:HF72TALXX:1:1105:16955:69748,ST-E00494:101:HF72TALXX:1:1106:25357:41550,ST-E00494:101:HF72TALXX:1:1223:22303:70961,ST-E00494:101:HF72TALXX:1:2108:12083:16270,ST-E00494:101:HF72TALXX:1:2108:12124:16305,ST-E00494:101:HF72TALXX:1:2115:29904:15742,ST-E00494:101:HF72TALXX:1:2204:24444:17465,
C1_R2	GaLu96scf_1:86888|87206	GaLu96scf_1	86888	87206	12	2_3_0	35	0.407	intergenic_region	n/a	-	ST-E00494:101:HF72TALXX:1:1111:21765:28822,ST-E00494:101:HF72TALXX:1:1118:8400:70856,ST-E00494:101:HF72TALXX:1:1118:8704:71207,ST-E00494:101:HF72TALXX:1:1123:14864:1362,ST-E00494:101:HF72TALXX:1:1123:14032:1608,ST-E00494:101:HF72TALXX:1:2117:10074:10152,ST-E00494:101:HF72TALXX:1:2206:15625:65195,ST-E00494:101:HF72TALXX:1:2214:16082:52660,ST-E00494:101:HF72TALXX:1:1111:18629:67551,ST-E00494:101:HF…
C1_R2	GaLu96scf_1:89102|89611	GaLu96scf_1	89102	89611	38	16_14_0	36	0.679	exon	GL30875-G,	-	ST-E00494:101:HF72TALXX:1:1101:8785:2047,ST-E00494:101:HF72TALXX:1:1109:25093:26431,ST-E00494:101:HF72TALXX:1:1114:28970:3999,ST-E00494:101:HF72TALXX:1:1116:22404:71981,ST-E00494:101:HF72TALXX:1:1118:3630:25499,ST-E00494:101:HF72TALXX:1:1118:3711:25569,ST-E00494:101:HF72TALXX:1:1122:9831:6530,ST-E00494:101:HF72TALXX:1:1122:30269:69010,ST-E00494:101:HF72TALXX:1:1123:30695:2065,ST-E00494:101:HF72TA…
C1_R2	GaLu96scf_1:89917|90340	GaLu96scf_1	89917	90340	31	9_9_2	182	0.254	intergenic_region	n/a	-	ST-E00494:101:HF72TALXX:1:1108:26362:11154,ST-E00494:101:HF72TALXX:1:1109:28808:2874,ST-E00494:101:HF72TALXX:1:1109:1468:15637,ST-E00494:101:HF72TALXX:1:1112:25591:58936,ST-E00494:101:HF72TALXX:1:1202:30868:48951,ST-E00494:101:HF72TALXX:1:1211:29011:60606,ST-E00494:101:HF72TALXX:1:1214:22597:8851,ST-E00494:101:HF72TALXX:1:1214:29366:66847,ST-E00494:101:HF72TALXX:1:1220:30452:25130,ST-E00494:101:H…
C1_R2	GaLu96scf_1:89917|90345	GaLu96scf_1	89917	90345	19	5_5_1	177	0.177	intergenic_region	n/a	-	ST-E00494:101:HF72TALXX:1:1102:15564:7989,ST-E00494:101:HF72TALXX:1:1102:15382:8025,ST-E00494:101:HF72TALXX:1:1104:23683:45927,ST-E00494:101:HF72TALXX:1:1114:13667:35643,ST-E00494:101:HF72TALXX:1:1119:18649:71664,ST-E00494:101:HF72TALXX:1:1119:18832:71770,ST-E00494:101:HF72TALXX:1:1208:19370:68166,ST-E00494:101:HF72TALXX:1:1221:20029:48599,ST-E00494:101:HF72TALXX:1:2101:8318:66355,ST-E00494:101:H…
C1_R2	GaLu96scf_1:89917|90349	GaLu96scf_1	89917	90349	36	15_12_3	89	0.447	intergenic_region	n/a	-	ST-E00494:101:HF72TALXX:1:1101:9973:28259,ST-E00494:101:HF72TALXX:1:1103:21247:61187,ST-E00494:101:HF72TALXX:1:1112:12012:15338,ST-E00494:101:HF72TALXX:1:1113:13626:58708,ST-E00494:101:HF72TALXX:1:1116:15047:25271,ST-E00494:101:HF72TALXX:1:1117:10977:11435,ST-E00494:101:HF72TALXX:1:1124:17685:21473,ST-E00494:101:HF72TALXX:1:1203:24129:10064,ST-E00494:101:HF72TALXX:1:1208:13920:36575,ST-E00494:101…
C1_R2	GaLu96scf_1:89917|90485	GaLu96scf_1	89917	90485	111	24_15_14	122	0.645	intergenic_region	n/a	-	ST-E00494:101:HF72TALXX:1:1103:23693:54242,ST-E00494:101:HF72TALXX:1:1104:5264:30193,ST-E00494:101:HF72TALXX:1:1105:2250:37313,ST-E00494:101:HF72TALXX:1:1107:11272:69467,ST-E00494:101:HF72TALXX:1:1109:17158:40038,ST-E00494:101:HF72TALXX:1:1110:18578:17957,ST-E00494:101:HF72TALXX:1:1111:5934:58708,ST-E00494:101:HF72TALXX:1:1112:24028:23319,ST-E00494:101:HF72TALXX:1:1112:15828:52291,ST-E00494:101:H…
C1_R2	GaLu96scf_1:89917|90616	GaLu96scf_1	89917	90616	6	3_1_3	123	0.089	intergenic_region	n/a	-	ST-E00494:101:HF72TALXX:1:1204:7567:6759,ST-E00494:101:HF72TALXX:1:1204:3589:45224,ST-E00494:101:HF72TALXX:1:2101:5091:66214,ST-E00494:101:HF72TALXX:1:2123:27164:3542,ST-E00494:101:HF72TALXX:1:2211:30228:24989,ST-E00494:101:HF72TALXX:1:1201:21572:63437,
C1_R2	GaLu96scf_1:210190|210452	GaLu96scf_1	210190	210452	24	3_3_7	821	0.055	intron	GL30525-G,	-	ST-E00494:101:HF72TALXX:1:1103:17015:68834,ST-E00494:101:HF72TALXX:1:1118:9739:61468,ST-E00494:101:HF72TALXX:1:1120:28199:39405,ST-E00494:101:HF72TALXX:1:1203:18802:36909,ST-E00494:101:HF72TALXX:1:1204:23865:52150,ST-E00494:101:HF72TALXX:1:1217:9059:60536,ST-E00494:101:HF72TALXX:1:1221:28595:51236,ST-E00494:101:HF72TALXX:1:2101:14174:16692,ST-E00494:101:HF72TALXX:1:2106:6177:13211,ST-E00494:101:H…
C1_R2	GaLu96scf_1:210190|210645	GaLu96scf_1	210190	210645	4	2_3_0	590	0.013	intron	GL30525-G,	-	ST-E00494:101:HF72TALXX:1:2202:9029:29015,ST-E00494:101:HF72TALXX:1:2210:26474:2979,ST-E00494:101:HF72TALXX:1:2215:17634:21913,ST-E00494:101:HF72TALXX:1:1224:8582:53381,
C1_R2	GaLu96scf_1:210357|210645	GaLu96scf_1	210357	210645	11	2_1_1	976	0.022	exon	GL30525-G,	-	ST-E00494:101:HF72TALXX:1:1121:32004:41989,ST-E00494:101:HF72TALXX:1:1123:19776:21508,ST-E00494:101:HF72TALXX:1:1220:15676:23302,ST-E00494:101:HF72TALXX:1:2101:3802:42183,ST-E00494:101:HF72TALXX:1:2205:10125:33621,ST-E00494:101:HF72TALXX:1:2205:24769:41374,ST-E00494:101:HF72TALXX:1:2205:24779:41427,ST-E00494:101:HF72TALXX:1:2211:16904:64281,ST-E00494:101:HF72TALXX:1:2211:16934:64580,ST-E00494:101…
C1_R2	GaLu96scf_1:213970|214288	GaLu96scf_1	213970	214288	36	9_10_3	300	0.194	exon	GL30236-G,	+	ST-E00494:101:HF72TALXX:1:1116:29224:20542,ST-E00494:101:HF72TALXX:1:1116:29274:20594,ST-E00494:101:HF72TALXX:1:1203:22455:3893,ST-E00494:101:HF72TALXX:1:1204:14600:67674,ST-E00494:101:HF72TALXX:1:1205:25895:64245,ST-E00494:101:HF72TALXX:1:1209:27275:18537,ST-E00494:101:HF72TALXX:1:1209:23551:39159,ST-E00494:101:HF72TALXX:1:1213:16173:11013,ST-E00494:101:HF72TALXX:1:1214:19441:49584,ST-E00494:101…
C1_R2	GaLu96scf_1:223482|224453	GaLu96scf_1	223482	224453	4	0_2_1	34	0.19	exon	GL29930-G,	+	ST-E00494:101:HF72TALXX:1:2106:21613:3454,ST-E00494:101:HF72TALXX:1:2116:12571:5933,ST-E00494:101:HF72TALXX:1:2211:32004:24374,ST-E00494:101:HF72TALXX:1:2123:32167:9150,
C1_R2	GaLu96scf_1:224263|224453	GaLu96scf_1	224263	224453	5	2_2_0	46	0.179	exon	GL29930-G,	+	ST-E00494:101:HF72TALXX:1:1124:9891:49320,ST-E00494:101:HF72TALXX:1:2102:17777:65335,ST-E00494:101:HF72TALXX:1:2112:10795:34008,ST-E00494:101:HF72TALXX:1:2123:28077:16586,ST-E00494:101:HF72TALXX:1:2217:10927:53434,
C1_R2	GaLu96scf_1:254233|254767	GaLu96scf_1	254233	254767	5	3_3_0	5	0.667	intergenic_region	n/a	+	ST-E00494:101:HF72TALXX:1:1111:7019:71348,ST-E00494:101:HF72TALXX:1:2110:32228:43993,ST-E00494:101:HF72TALXX:1:2111:10297:21157,ST-E00494:101:HF72TALXX:1:2115:4411:37120,ST-E00494:101:HF72TALXX:1:2117:10744:6812,
C1_R2	GaLu96scf_1:301784|302228	GaLu96scf_1	301784	302228	10	2_1_0	8	0.714	intergenic_region	n/a	+	ST-E00494:101:HF72TALXX:1:1101:11688:2962,ST-E00494:101:HF72TALXX:1:1114:21024:37278,ST-E00494:101:HF72TALXX:1:1121:1621:56510,ST-E00494:101:HF72TALXX:1:1214:4279:7181,ST-E00494:101:HF72TALXX:1:1218:32289:33621,ST-E00494:101:HF72TALXX:1:2102:26240:5774,ST-E00494:101:HF72TALXX:1:2201:27833:18696,ST-E00494:101:HF72TALXX:1:2221:15625:38368,ST-E00494:101:HF72TALXX:1:2224:30259:16463,ST-E00494:101:HF7…
C1_R2	GaLu96scf_1:336403|336711	GaLu96scf_1	336403	336711	6	1_2_0	222	0.051	exon	GL30301-G,	-	ST-E00494:101:HF72TALXX:1:1109:6756:57354,ST-E00494:101:HF72TALXX:1:2102:16193:24866,ST-E00494:101:HF72TALXX:1:2212:32238:62505,ST-E00494:101:HF72TALXX:1:1114:7253:45101,ST-E00494:101:HF72TALXX:1:2201:11941:28962,ST-E00494:101:HF72TALXX:1:2208:15087:1959,
C1_R2	GaLu96scf_1:338390|338687	GaLu96scf_1	338390	338687	8	3_1_0	16	0.5	intergenic_region	n/a	+	ST-E00494:101:HF72TALXX:1:1114:32207:16533,ST-E00494:101:HF72TALXX:1:1213:15585:58690,ST-E00494:101:HF72TALXX:1:1213:15503:58725,ST-E00494:101:HF72TALXX:1:1215:20760:68219,ST-E00494:101:HF72TALXX:1:1222:13575:51658,ST-E00494:101:HF72TALXX:1:2203:22252:60888,ST-E00494:101:HF72TALXX:1:2203:21968:61239,ST-E00494:101:HF72TALXX:1:2216:23094:18959,
C1_R2	GaLu96scf_1:397004|397281	GaLu96scf_1	397004	397281	26	11_9_0	2	0.963	intergenic_region	n/a	-	ST-E00494:101:HF72TALXX:1:1107:7436:6354,ST-E00494:101:HF72TALXX:1:1107:9364:48582,ST-E00494:101:HF72TALXX:1:1109:13849:59306,ST-E00494:101:HF72TALXX:1:1112:3194:63841,ST-E00494:101:HF72TALXX:1:1120:29234:26607,ST-E00494:101:HF72TALXX:1:1121:3691:65828,ST-E00494:101:HF72TALXX:1:1124:26829:16252,ST-E00494:101:HF72TALXX:1:1202:16264:40389,ST-E00494:101:HF72TALXX:1:1211:2646:27169,ST-E00494:101:HF72…
C1_R2	GaLu96scf_1:407027|407234	GaLu96scf_1	407027	407234	12	4_4_0	177	0.119	exon	GL30095-G,	-	ST-E00494:101:HF72TALXX:1:1109:27336:17834,ST-E00494:101:HF72TALXX:1:1201:10754:72016,ST-E00494:101:HF72TALXX:1:1205:14367:44239,ST-E00494:101:HF72TALXX:1:1205:14397:44503,ST-E00494:101:HF72TALXX:1:1205:9871:68834,ST-E00494:101:HF72TALXX:1:1209:5964:32566,ST-E00494:101:HF72TALXX:1:1210:3244:39282,ST-E00494:101:HF72TALXX:1:1222:28564:57477,ST-E00494:101:HF72TALXX:1:1224:11566:68570,ST-E00494:101:H…
C1_R2	GaLu96scf_1:407027|407504	GaLu96scf_1	407027	407504	11	5_5_0	183	0.107	exon	GL30095-G,	-	ST-E00494:101:HF72TALXX:1:1205:11140:33727,ST-E00494:101:HF72TALXX:1:1207:10105:26027,ST-E00494:101:HF72TALXX:1:1210:1316:27503,ST-E00494:101:HF72TALXX:1:2105:20598:56018,ST-E00494:101:HF72TALXX:1:2121:4026:57337,ST-E00494:101:HF72TALXX:1:2204:16275:6337,ST-E00494:101:HF72TALXX:1:2204:16407:6354,ST-E00494:101:HF72TALXX:1:2205:15189:32935,ST-E00494:101:HF72TALXX:1:2207:3051:44538,ST-E00494:101:HF7…
C1_R2	GaLu96scf_1:407027|407697	GaLu96scf_1	407027	407697	7	2_2_0	177	0.073	exon	GL30095-G,	-	ST-E00494:101:HF72TALXX:1:1112:4655:57337,ST-E00494:101:HF72TALXX:1:1112:25875:70117,ST-E00494:101:HF72TALXX:1:1124:11099:60729,ST-E00494:101:HF72TALXX:1:1124:11028:62681,ST-E00494:101:HF72TALXX:1:1219:17726:37295,ST-E00494:101:HF72TALXX:1:2204:22323:62241,ST-E00494:101:HF72TALXX:1:2211:2950:51781,
C1_R2	GaLu96scf_1:407027|407787	GaLu96scf_1	407027	407787	7	5_0_4	160	0.08	exon	GL30095-G,	-	ST-E00494:101:HF72TALXX:1:1221:7638:37963,ST-E00494:101:HF72TALXX:1:1221:14915:44943,ST-E00494:101:HF72TALXX:1:2121:29447:20225,ST-E00494:101:HF72TALXX:1:2124:26433:41304,ST-E00494:101:HF72TALXX:1:2218:6370:2399,ST-E00494:101:HF72TALXX:1:2207:10125:35449,ST-E00494:101:HF72TALXX:1:2218:8542:62030,
C1_R2	GaLu96scf_1:440859|441430	GaLu96scf_1	440859	441430	15	2_3_1	107	0.219	exon	GL30097-G,	-	ST-E00494:101:HF72TALXX:1:1109:18548:61046,ST-E00494:101:HF72TALXX:1:1115:14925:16867,ST-E00494:101:HF72TALXX:1:1201:5812:6812,ST-E00494:101:HF72TALXX:1:1219:5883:46982,ST-E00494:101:HF72TALXX:1:2105:15706:56475,ST-E00494:101:HF72TALXX:1:2114:14966:54735,ST-E00494:101:HF72TALXX:1:2118:31984:58796,ST-E00494:101:HF72TALXX:1:2123:6177:70838,ST-E00494:101:HF72TALXX:1:2215:31507:3296,ST-E00494:101:HF7…
C1_R2	GaLu96scf_1:441535|441919	GaLu96scf_1	441535	441919	50	16_15_2	124	0.446	exon	GL30097-G,	-	ST-E00494:101:HF72TALXX:1:1103:30259:63648,ST-E00494:101:HF72TALXX:1:1105:30695:49461,ST-E00494:101:HF72TALXX:1:1106:10795:12209,ST-E00494:101:HF72TALXX:1:1113:4888:59147,ST-E00494:101:HF72TALXX:1:1118:29376:39721,ST-E00494:101:HF72TALXX:1:1120:5720:67551,ST-E00494:101:HF72TALXX:1:1123:22455:27486,ST-E00494:101:HF72TALXX:1:1124:28858:5704,ST-E00494:101:HF72TALXX:1:1208:28554:27749,ST-E00494:101:H…
C1_R2	GaLu96scf_1:441535|442359	GaLu96scf_1	441535	442359	3	1_0_2	168	0.034	exon	GL30097-G,	-	ST-E00494:101:HF72TALXX:1:2112:23652:24497,ST-E00494:101:HF72TALXX:1:2201:32035:52801,ST-E00494:101:HF72TALXX:1:2207:10206:10521,
C1_R2	GaLu96scf_1:441755|442564	GaLu96scf_1	441755	442564	4	2_2_0	255	0.03	exon	GL30097-G,	-	ST-E00494:101:HF72TALXX:1:1121:20730:14090,ST-E00494:101:HF72TALXX:1:2103:10541:70557,ST-E00494:101:HF72TALXX:1:2224:25378:57266,ST-E00494:101:HF72TALXX:1:2224:25712:57495,
C1_R2	GaLu96scf_1:447871|448211	GaLu96scf_1	447871	448211	4	1_2_0	10	0.444	exon	GL30761-G,	+	ST-E00494:101:HF72TALXX:1:1212:24495:50744,ST-E00494:101:HF72TALXX:1:2204:25012:22809,ST-E00494:101:HF72TALXX:1:2105:27174:25499,ST-E00494:101:HF72TALXX:1:2204:20232:31652,
C1_R2	GaLu96scf_1:462364|462809	GaLu96scf_1	462364	462809	4	1_0_2	3	0.727	intron	GL30764-G,	+	ST-E00494:101:HF72TALXX:1:2116:10835:61890,ST-E00494:101:HF72TALXX:1:2116:10977:62417,ST-E00494:101:HF72TALXX:1:2217:18264:71875,ST-E00494:101:HF72TALXX:1:1224:3731:12173,
C1_R2	GaLu96scf_1:531772|532430	GaLu96scf_1	531772	532430	18	6_5_0	33	0.522	intergenic_region	n/a	+	ST-E00494:101:HF72TALXX:1:1101:28371:67656,ST-E00494:101:HF72TALXX:1:1110:28716:64949,ST-E00494:101:HF72TALXX:1:1115:21268:52045,ST-E00494:101:HF72TALXX:1:1201:19451:42288,ST-E00494:101:HF72TALXX:1:1206:31517:46595,ST-E00494:101:HF72TALXX:1:1207:10987:49074,ST-E00494:101:HF72TALXX:1:1208:29853:42060,ST-E00494:101:HF72TALXX:1:1216:8684:41602,ST-E00494:101:HF72TALXX:1:2111:25794:21491,ST-E00494:101…
C1_R2	GaLu96scf_1:605855|606103	GaLu96scf_1	605855	606103	107	30_33_1	28	0.884	intergenic_region	n/a	-	ST-E00494:101:HF72TALXX:1:1102:20649:13105,ST-E00494:101:HF72TALXX:1:1102:13261:60466,ST-E00494:101:HF72TALXX:1:1103:6756:40759,ST-E00494:101:HF72TALXX:1:1104:12297:48423,ST-E00494:101:HF72TALXX:1:1104:17330:54366,ST-E00494:101:HF72TALXX:1:1105:5507:34623,ST-E00494:101:HF72TALXX:1:1107:29295:46999,ST-E00494:101:HF72TALXX:1:1108:6563:4561,ST-E00494:101:HF72TALXX:1:1110:20060:40214,ST-E00494:101:HF…
C1_R2	GaLu96scf_1:605855|606511	GaLu96scf_1	605855	606511	8	4_4_0	19	0.457	intergenic_region	n/a	-	ST-E00494:101:HF72TALXX:1:1101:31395:52572,ST-E00494:101:HF72TALXX:1:1104:26849:68324,ST-E00494:101:HF72TALXX:1:1202:13474:7638,ST-E00494:101:HF72TALXX:1:2119:27093:30422,ST-E00494:101:HF72TALXX:1:2205:28990:53610,ST-E00494:101:HF72TALXX:1:2217:26900:17782,ST-E00494:101:HF72TALXX:1:2217:28260:18836,ST-E00494:101:HF72TALXX:1:2223:23754:34904,
C1_R2	GaLu96scf_1:607015|607511	GaLu96scf_1	607015	607511	12	4_5_4	1	0.96	intergenic_region	n/a	+	ST-E00494:101:HF72TALXX:1:1115:19086:72280,ST-E00494:101:HF72TALXX:1:1117:17330:37102,ST-E00494:101:HF72TALXX:1:1121:20090:2926,ST-E00494:101:HF72TALXX:1:1205:29427:21983,ST-E00494:101:HF72TALXX:1:1216:26666:5388,ST-E00494:101:HF72TALXX:1:2110:31284:59270,ST-E00494:101:HF72TALXX:1:2124:26545:67797,ST-E00494:101:HF72TALXX:1:1104:29975:16428,ST-E00494:101:HF72TALXX:1:1210:22891:67515,ST-E00494:101:…
C1_R2	GaLu96scf_1:613209|613932	GaLu96scf_1	613209	613932	4	2_2_0	9	0.471	exon	GL29617-G,	+	ST-E00494:101:HF72TALXX:1:1108:29447:31652,ST-E00494:101:HF72TALXX:1:1121:25337:31916,ST-E00494:101:HF72TALXX:1:2207:3447:47158,ST-E00494:101:HF72TALXX:1:2207:3752:47369,
C1_R2	GaLu96scf_1:613527|613932	GaLu96scf_1	613527	613932	12	6_5_0	3	0.889	exon	GL29617-G,	+	ST-E00494:101:HF72TALXX:1:1101:31406:12578,ST-E00494:101:HF72TALXX:1:1119:23886:59921,ST-E00494:101:HF72TALXX:1:1122:12368:69994,ST-E00494:101:HF72TALXX:1:1219:29762:21755,ST-E00494:101:HF72TALXX:1:2102:7080:28277,ST-E00494:101:HF72TALXX:1:2106:7293:28716,ST-E00494:101:HF72TALXX:1:2114:20608:9589,ST-E00494:101:HF72TALXX:1:2115:14955:33480,ST-E00494:101:HF72TALXX:1:2205:9323:3893,ST-E00494:101:HF7…
C1_R2	GaLu96scf_1:623873|626967	GaLu96scf_1	623873	626967	9	3_0_1	0	1	intergenic_region	n/a	+	ST-E00494:101:HF72TALXX:1:2104:8745:69203,ST-E00494:101:HF72TALXX:1:1101:15980:51043,ST-E00494:101:HF72TALXX:1:1102:27965:43571,ST-E00494:101:HF72TALXX:1:1210:25225:57671,ST-E00494:101:HF72TALXX:1:1221:9962:29296,ST-E00494:101:HF72TALXX:1:1221:9942:29964,ST-E00494:101:HF72TALXX:1:1224:4279:21315,ST-E00494:101:HF72TALXX:1:2116:27225:39616,ST-E00494:101:HF72TALXX:1:2116:27265:41761,
C1_R2	GaLu96scf_1:669621|669848	GaLu96scf_1	669621	669848	4	2_2_0	2	0.8	intergenic_region	n/a	-	ST-E00494:101:HF72TALXX:1:2103:21075:6214,ST-E00494:101:HF72TALXX:1:2110:18680:60606,ST-E00494:101:HF72TALXX:1:2119:24647:67041,ST-E00494:101:HF72TALXX:1:2205:19796:10011,
C1_R2	GaLu96scf_1:752313|752656	GaLu96scf_1	752313	752656	16	0_5_2	1749	0.018	intergenic_region	n/a	+	ST-E00494:101:HF72TALXX:1:1106:20811:5089,ST-E00494:101:HF72TALXX:1:1109:11972:62734,ST-E00494:101:HF72TALXX:1:1111:23003:8570,ST-E00494:101:HF72TALXX:1:1111:23267:8921,ST-E00494:101:HF72TALXX:1:1118:7872:55983,ST-E00494:101:HF72TALXX:1:2109:12094:62347,ST-E00494:101:HF72TALXX:1:2216:15514:40530,ST-E00494:101:HF72TALXX:1:1104:1793:2909,ST-E00494:101:HF72TALXX:1:1107:23348:16410,ST-E00494:101:HF72…
C1_R2	GaLu96scf_1:752790|753226	GaLu96scf_1	752790	753226	144	1_9_36	1392	0.171	intergenic_region	n/a	+	ST-E00494:101:HF72TALXX:1:2208:17624:35537,ST-E00494:101:HF72TALXX:1:1102:17208:57530,ST-E00494:101:HF72TALXX:1:1103:28331:18995,ST-E00494:101:HF72TALXX:1:1103:25398:44960,ST-E00494:101:HF72TALXX:1:1104:21024:6478,ST-E00494:101:HF72TALXX:1:1104:21095:6530,ST-E00494:101:HF72TALXX:1:1106:6877:9361,ST-E00494:101:HF72TALXX:1:1106:2473:38297,ST-E00494:101:HF72TALXX:1:1110:21856:47931,ST-E00494:101:HF7…
C1_R2	GaLu96scf_1:752790|779213	GaLu96scf_1	752790	779213	124	0_28_12	875	0.221	intergenic_region	n/a	+	ST-E00494:101:HF72TALXX:1:1102:22232:22036,ST-E00494:101:HF72TALXX:1:1110:16681:72297,ST-E00494:101:HF72TALXX:1:1119:2676:7849,ST-E00494:101:HF72TALXX:1:1119:19248:71893,ST-E00494:101:HF72TALXX:1:1123:32664:47316,ST-E00494:101:HF72TALXX:1:1203:3721:43765,ST-E00494:101:HF72TALXX:1:1203:3802:45452,ST-E00494:101:HF72TALXX:1:2110:12682:70223,ST-E00494:101:HF72TALXX:1:2110:19004:73088,ST-E00494:101:HF…
C1_R2	GaLu96scf_1:752881|753226	GaLu96scf_1	752881	753226	13	2_2_0	1182	0.022	intergenic_region	n/a	+	ST-E00494:101:HF72TALXX:1:1118:6309:10486,ST-E00494:101:HF72TALXX:1:1203:7131:8605,ST-E00494:101:HF72TALXX:1:1203:11048:18028,ST-E00494:101:HF72TALXX:1:1203:10774:18116,ST-E00494:101:HF72TALXX:1:1204:31893:48687,ST-E00494:101:HF72TALXX:1:1209:10551:57284,ST-E00494:101:HF72TALXX:1:2108:14235:47527,ST-E00494:101:HF72TALXX:1:2118:2361:49883,ST-E00494:101:HF72TALXX:1:2201:12337:31758,ST-E00494:101:HF…
C1_R2	GaLu96scf_1:752961|753226	GaLu96scf_1	752961	753226	34	1_13_0	2890	0.023	intergenic_region	n/a	+	ST-E00494:101:HF72TALXX:1:1114:20202:19856,ST-E00494:101:HF72TALXX:1:1106:23713:49636,ST-E00494:101:HF72TALXX:1:1107:27976:53469,ST-E00494:101:HF72TALXX:1:1110:32674:20190,ST-E00494:101:HF72TALXX:1:1114:24241:67638,ST-E00494:101:HF72TALXX:1:1115:15737:34412,ST-E00494:101:HF72TALXX:1:1115:12195:34500,ST-E00494:101:HF72TALXX:1:1118:22394:41831,ST-E00494:101:HF72TALXX:1:1202:10876:1590,ST-E00494:101…
C1_R2	GaLu96scf_1:810724|811037	GaLu96scf_1	810724	811037	16	2_3_0	158	0.168	exon	GL30406-G,	+	ST-E00494:101:HF72TALXX:1:1109:4990:30175,ST-E00494:101:HF72TALXX:1:1115:27529:23372,ST-E00494:101:HF72TALXX:1:1201:6888:52203,ST-E00494:101:HF72TALXX:1:1204:13555:52608,ST-E00494:101:HF72TALXX:1:1209:27336:35485,ST-E00494:101:HF72TALXX:1:1211:18345:1625,ST-E00494:101:HF72TALXX:1:1212:4178:51166,ST-E00494:101:HF72TALXX:1:1216:7781:35819,ST-E00494:101:HF72TALXX:1:1219:10429:40372,ST-E00494:101:HF7…
C1_R2	GaLu96scf_1:810738|811037	GaLu96scf_1	810738	811037	41	14_13_0	177	0.317	exon	GL30406-G,	+	ST-E00494:101:HF72TALXX:1:1104:31193:38544,ST-E00494:101:HF72TALXX:1:1105:8298:47052,ST-E00494:101:HF72TALXX:1:1108:21724:7866,ST-E00494:101:HF72TALXX:1:1108:19116:66425,ST-E00494:101:HF72TALXX:1:1111:4279:65300,ST-E00494:101:HF72TALXX:1:1113:1397:3243,ST-E00494:101:HF72TALXX:1:1113:1479:5634,ST-E00494:101:HF72TALXX:1:1113:4746:35625,ST-E00494:101:HF72TALXX:1:1114:18913:62487,ST-E00494:101:HF72TA…
C1_R2	GaLu96scf_1:810738|811219	GaLu96scf_1	810738	811219	7	4_3_0	216	0.061	exon	GL30406-G,	+	ST-E00494:101:HF72TALXX:1:1113:14275:44960,ST-E00494:101:HF72TALXX:1:1206:21217:17641,ST-E00494:101:HF72TALXX:1:2108:16082:16445,ST-E00494:101:HF72TALXX:1:2108:16062:16516,ST-E00494:101:HF72TALXX:1:2207:23094:55350,ST-E00494:101:HF72TALXX:1:2207:23033:57073,ST-E00494:101:HF72TALXX:1:1111:26179:18995,
C1_R2	GaLu96scf_1:812796|813198	GaLu96scf_1	812796	813198	3	1_1_1	273	0.022	exon	GL30164-G,	+	ST-E00494:101:HF72TALXX:1:1223:18599:69256,ST-E00494:101:HF72TALXX:1:1105:20019:15109,ST-E00494:101:HF72TALXX:1:1205:19492:5335,
C1_R2	GaLu96scf_1:822817|823309	GaLu96scf_1	822817	823309	7	3_4_0	11	0.56	exon	GL29633-G,	-	ST-E00494:101:HF72TALXX:1:1206:23876:64404,ST-E00494:101:HF72TALXX:1:2101:4706:40126,ST-E00494:101:HF72TALXX:1:2101:4959:40425,ST-E00494:101:HF72TALXX:1:2115:16031:15197,ST-E00494:101:HF72TALXX:1:2210:30919:25376,ST-E00494:101:HF72TALXX:1:1105:16681:9607,ST-E00494:101:HF72TALXX:1:1208:17898:41954,
C1_R2	GaLu96scf_1:822817|823531	GaLu96scf_1	822817	823531	3	2_2_0	5	0.545	exon	GL29633-G,	-	ST-E00494:101:HF72TALXX:1:1114:31111:53873,ST-E00494:101:HF72TALXX:1:1124:27996:70029,ST-E00494:101:HF72TALXX:1:2123:26524:67902,
C1_R2	GaLu96scf_1:823158|823531	GaLu96scf_1	823158	823531	2	2_2_0	8	0.333	exon	GL29633-G,	-	ST-E00494:101:HF72TALXX:1:1120:8603:29613,ST-E00494:101:HF72TALXX:1:1201:9973:59552,
C1_R2	GaLu96scf_1:833681|834119	GaLu96scf_1	833681	834119	24	3_4_8	79	0.378	exon	GL30851-G,	+	ST-E00494:101:HF72TALXX:1:1104:5396:10626,ST-E00494:101:HF72TALXX:1:1104:5375:10662,ST-E00494:101:HF72TALXX:1:1105:8247:4210,ST-E00494:101:HF72TALXX:1:1106:15889:16252,ST-E00494:101:HF72TALXX:1:1108:13758:22053,ST-E00494:101:HF72TALXX:1:1108:13727:22141,ST-E00494:101:HF72TALXX:1:1109:28250:48283,ST-E00494:101:HF72TALXX:1:1202:9049:53592,ST-E00494:101:HF72TALXX:1:1209:29620:26782,ST-E00494:101:HF7…
C1_R2	GaLu96scf_1:834615|834860	GaLu96scf_1	834615	834860	3	2_2_0	54	0.1	exon	GL30851-G,	+	ST-E00494:101:HF72TALXX:1:2102:13535:73036,ST-E00494:101:HF72TALXX:1:2103:13768:9308,ST-E00494:101:HF72TALXX:1:2109:11799:28892,
C1_R2	GaLu96scf_1:878750|879405	GaLu96scf_1	878750	879405	9	2_1_0	10	0.643	intergenic_region	n/a	+	ST-E00494:101:HF72TALXX:1:1103:13809:36135,ST-E00494:101:HF72TALXX:1:1103:13788:36241,ST-E00494:101:HF72TALXX:1:1113:9922:37524,ST-E00494:101:HF72TALXX:1:1118:29975:41638,ST-E00494:101:HF72TALXX:1:1217:6959:12209,ST-E00494:101:HF72TALXX:1:2204:7760:49250,ST-E00494:101:HF72TALXX:1:2209:29346:37067,ST-E00494:101:HF72TALXX:1:2105:2169:61362,ST-E00494:101:HF72TALXX:1:2203:10348:31863,
C1_R2	GaLu96scf_1:879034|879405	GaLu96scf_1	879034	879405	24	6_9_0	19	0.716	intergenic_region	n/a	+	ST-E00494:101:HF72TALXX:1:1106:4239:12701,ST-E00494:101:HF72TALXX:1:1115:26037:54647,ST-E00494:101:HF72TALXX:1:1123:8958:43132,ST-E00494:101:HF72TALXX:1:1201:12571:47210,ST-E00494:101:HF72TALXX:1:1216:32390:57284,ST-E00494:101:HF72TALXX:1:1223:18761:51746,ST-E00494:101:HF72TALXX:1:2102:25824:7726,ST-E00494:101:HF72TALXX:1:2106:30005:29630,ST-E00494:101:HF72TALXX:1:2115:13606:49883,ST-E00494:101:H…
C1_R2	GaLu96scf_1:879583|881282	GaLu96scf_1	879583	881282	9	2_5_3	16	0.529	intergenic_region	n/a	+	ST-E00494:101:HF72TALXX:1:1101:25743:15180,ST-E00494:101:HF72TALXX:1:1115:29203:20014,ST-E00494:101:HF72TALXX:1:1115:29193:20032,ST-E00494:101:HF72TALXX:1:1207:2087:52115,ST-E00494:101:HF72TALXX:1:1223:20638:36399,ST-E00494:101:HF72TALXX:1:1223:20506:36522,ST-E00494:101:HF72TALXX:1:2116:5375:2083,ST-E00494:101:HF72TALXX:1:2201:27823:18502,ST-E00494:101:HF72TALXX:1:2209:29660:47632,
C1_R2	GaLu96scf_1:1022403|1023054	GaLu96scf_1	1022403	1023054	13	1_1_4	57	0.313	intron	GL30888-G,	+	ST-E00494:101:HF72TALXX:1:1105:20131:21526,ST-E00494:101:HF72TALXX:1:1223:28290:65406,ST-E00494:101:HF72TALXX:1:2111:20537:8341,ST-E00494:101:HF72TALXX:1:2202:13423:10398,ST-E00494:101:HF72TALXX:1:2214:18873:55772,ST-E00494:101:HF72TALXX:1:1121:30360:34395,ST-E00494:101:HF72TALXX:1:1214:21288:46455,ST-E00494:101:HF72TALXX:1:1214:21227:46595,ST-E00494:101:HF72TALXX:1:1220:8481:22264,ST-E00494:101:…
C1_R2	GaLu96scf_1:1028005|1028360	GaLu96scf_1	1028005	1028360	4	3_2_0	49	0.14	exon	GL29325-G,	-	ST-E00494:101:HF72TALXX:1:1218:16569:61521,ST-E00494:101:HF72TALXX:1:2117:6948:48371,ST-E00494:101:HF72TALXX:1:2119:7040:71735,ST-E00494:101:HF72TALXX:1:2105:11982:68025,
C1_R2	GaLu96scf_1:1049001|1049565	GaLu96scf_1	1049001	1049565	7	3_3_0	11	0.56	intergenic_region	n/a	+	ST-E00494:101:HF72TALXX:1:1109:12297:3419,ST-E00494:101:HF72TALXX:1:1121:25915:52924,ST-E00494:101:HF72TALXX:1:1123:12043:49601,ST-E00494:101:HF72TALXX:1:1224:16873:21684,ST-E00494:101:HF72TALXX:1:1224:7131:47843,ST-E00494:101:HF72TALXX:1:2103:16315:11752,ST-E00494:101:HF72TALXX:1:2203:15980:17711,
C1_R2	GaLu96scf_1:1168738|1168994	GaLu96scf_1	1168738	1168994	11	2_1_1	22	0.5	intron	GL30444-G,	-	ST-E00494:101:HF72TALXX:1:1112:11444:7040,ST-E00494:101:HF72TALXX:1:1204:19268:32162,ST-E00494:101:HF72TALXX:1:1215:3173:56106,ST-E00494:101:HF72TALXX:1:1217:13200:2628,ST-E00494:101:HF72TALXX:1:1219:18132:22704,ST-E00494:101:HF72TALXX:1:1219:18152:22739,ST-E00494:101:HF72TALXX:1:1220:16396:8939,ST-E00494:101:HF72TALXX:1:2101:5457:31265,ST-E00494:101:HF72TALXX:1:2102:12814:5862,ST-E00494:101:HF72…
C1_R2	GaLu96scf_1:1168738|1169123	GaLu96scf_1	1168738	1169123	3	0_1_2	15	0.286	intron	GL30444-G,	-	ST-E00494:101:HF72TALXX:1:1116:16731:41761,ST-E00494:101:HF72TALXX:1:2118:16133:36821,ST-E00494:101:HF72TALXX:1:1109:23135:51096,
C1_R2	GaLu96scf_1:1243919|1244242	GaLu96scf_1	1243919	1244242	3	1_1_1	8	0.429	intron	GL30448-G,	+	ST-E00494:101:HF72TALXX:1:1204:13890:10117,ST-E00494:101:HF72TALXX:1:2208:30127:47949,ST-E00494:101:HF72TALXX:1:1121:18781:28576,
C1_R2	GaLu96scf_1:1278951|1279125	GaLu96scf_1	1278951	1279125	2	2_2_0	2	0.667	intergenic_region	n/a	-	ST-E00494:101:HF72TALXX:1:1224:19421:68219,ST-E00494:101:HF72TALXX:1:2108:5883:19381,
C1_R2	GaLu96scf_1:1286069|1286364	GaLu96scf_1	1286069	1286364	16	6_5_1	72	0.308	exon	GL29654-G,	-	ST-E00494:101:HF72TALXX:1:1106:25743:47421,ST-E00494:101:HF72TALXX:1:1110:24840:72016,ST-E00494:101:HF72TALXX:1:1224:17878:66918,ST-E00494:101:HF72TALXX:1:2101:15128:65142,ST-E00494:101:HF72TALXX:1:2116:15463:67551,ST-E00494:101:HF72TALXX:1:2117:27214:60870,ST-E00494:101:HF72TALXX:1:2117:27042:60923,ST-E00494:101:HF72TALXX:1:2212:10013:49004,ST-E00494:101:HF72TALXX:1:2212:9820:49021,ST-E00494:101…
C1_R2	GaLu96scf_1:1292833|1293336	GaLu96scf_1	1292833	1293336	32	1_8_12	230	0.218	exon	GL29863-G,	-	ST-E00494:101:HF72TALXX:1:1104:16041:22845,ST-E00494:101:HF72TALXX:1:1107:15696:42851,ST-E00494:101:HF72TALXX:1:1109:1357:64281,ST-E00494:101:HF72TALXX:1:1110:8055:65195,ST-E00494:101:HF72TALXX:1:1113:28128:51236,ST-E00494:101:HF72TALXX:1:1113:28199:51254,ST-E00494:101:HF72TALXX:1:1206:22404:6829,ST-E00494:101:HF72TALXX:1:1207:9678:72297,ST-E00494:101:HF72TALXX:1:1215:21937:13017,ST-E00494:101:HF…
C1_R2	GaLu96scf_1:1292919|1293336	GaLu96scf_1	1292919	1293336	17	4_4_0	301	0.101	exon	GL29863-G,	-	ST-E00494:101:HF72TALXX:1:1104:8115:66144,ST-E00494:101:HF72TALXX:1:1117:25134:6354,ST-E00494:101:HF72TALXX:1:1118:8988:1872,ST-E00494:101:HF72TALXX:1:1205:20598:27081,ST-E00494:101:HF72TALXX:1:1212:19796:20032,ST-E00494:101:HF72TALXX:1:1217:3955:52502,ST-E00494:101:HF72TALXX:1:1217:2372:53381,ST-E00494:101:HF72TALXX:1:1222:17797:38016,ST-E00494:101:HF72TALXX:1:2108:16741:61151,ST-E00494:101:HF72…
C1_R2	GaLu96scf_1:1296394|1296908	GaLu96scf_1	1296394	1296908	4	2_2_0	65	0.11	intergenic_region	n/a	-	ST-E00494:101:HF72TALXX:1:1211:14692:62452,ST-E00494:101:HF72TALXX:1:1212:8562:6231,ST-E00494:101:HF72TALXX:1:2110:3133:30404,ST-E00494:101:HF72TALXX:1:2222:23287:9835,
C1_R2	GaLu96scf_1:1313861|1314315	GaLu96scf_1	1313861	1314315	79	26_17_8	128	0.552	intron	GL30897-G,	-	ST-E00494:101:HF72TALXX:1:1101:21075:55403,ST-E00494:101:HF72TALXX:1:1102:9922:31476,ST-E00494:101:HF72TALXX:1:1102:32004:64632,ST-E00494:101:HF72TALXX:1:1111:22181:61855,ST-E00494:101:HF72TALXX:1:1113:25307:60202,ST-E00494:101:HF72TALXX:1:1113:25834:60448,ST-E00494:101:HF72TALXX:1:1115:23581:67867,ST-E00494:101:HF72TALXX:1:1118:21805:26220,ST-E00494:101:HF72TALXX:1:1121:15067:36205,ST-E00494:101…
C1_R2	GaLu96scf_1:1324365|1324555	GaLu96scf_1	1324365	1324555	2	2_2_0	0	1	intergenic_region	n/a	-	ST-E00494:101:HF72TALXX:1:1123:2798:19487,ST-E00494:101:HF72TALXX:1:2223:17066:5388,
C1_R2	GaLu96scf_1:1350357|1350654	GaLu96scf_1	1350357	1350654	5	2_3_0	5	0.667	exon	GL29865-G,	+	ST-E00494:101:HF72TALXX:1:1205:17736:21174,ST-E00494:101:HF72TALXX:1:2112:7405:8271,ST-E00494:101:HF72TALXX:1:2206:25002:27327,ST-E00494:101:HF72TALXX:1:2102:18274:28822,ST-E00494:101:HF72TALXX:1:2102:18264:28874,
C1_R2	GaLu96scf_1:1380952|1381665	GaLu96scf_1	1380952	1381665	14	7_4_2	31	0.475	exon	GL30460-G,	+	ST-E00494:101:HF72TALXX:1:1102:27955:23161,ST-E00494:101:HF72TALXX:1:1107:27275:72578,ST-E00494:101:HF72TALXX:1:1109:27539:33656,ST-E00494:101:HF72TALXX:1:1120:3183:12103,ST-E00494:101:HF72TALXX:1:1207:27854:26607,ST-E00494:101:HF72TALXX:1:1207:8785:35449,ST-E00494:101:HF72TALXX:1:1215:21582:25341,ST-E00494:101:HF72TALXX:1:2103:29782:53223,ST-E00494:101:HF72TALXX:1:2104:25570:45118,ST-E00494:101:…
C1_R2	GaLu96scf_1:1408496|1408813	GaLu96scf_1	1408496	1408813	27	7_8_1	678	0.074	exon	GL30901-G,	+	ST-E00494:101:HF72TALXX:1:1101:23328:61415,ST-E00494:101:HF72TALXX:1:1103:28300:49074,ST-E00494:101:HF72TALXX:1:1105:16112:69519,ST-E00494:101:HF72TALXX:1:1108:12428:52520,ST-E00494:101:HF72TALXX:1:1119:25905:16832,ST-E00494:101:HF72TALXX:1:1119:27448:17676,ST-E00494:101:HF72TALXX:1:1206:14032:4807,ST-E00494:101:HF72TALXX:1:1206:22952:51342,ST-E00494:101:HF72TALXX:1:1209:26068:12472,ST-E00494:101…
C1_R2	GaLu96scf_1:1426406|1426792	GaLu96scf_1	1426406	1426792	3	3_1_0	37	0.14	intergenic_region	n/a	-	ST-E00494:101:HF72TALXX:1:1122:23226:71014,ST-E00494:101:HF72TALXX:1:1118:12753:14934,ST-E00494:101:HF72TALXX:1:1123:28432:45294,
C1_R2	GaLu96scf_1:1429958|1430110	GaLu96scf_1	1429958	1430110	3	2_2_0	52	0.103	intron	GL30469-G,	-	ST-E00494:101:HF72TALXX:1:1124:5944:9115,ST-E00494:101:HF72TALXX:1:2219:12134:53170,ST-E00494:101:HF72TALXX:1:2220:15402:71207,
C1_R2	GaLu96scf_1:1429958|1430474	GaLu96scf_1	1429958	1430474	34	15_15_1	60	0.531	intron	GL30469-G,	-	ST-E00494:101:HF72TALXX:1:1103:4767:55034,ST-E00494:101:HF72TALXX:1:1105:15402:15971,ST-E00494:101:HF72TALXX:1:1105:4178:52924,ST-E00494:101:HF72TALXX:1:1108:2422:51008,ST-E00494:101:HF72TALXX:1:1112:18030:50480,ST-E00494:101:HF72TALXX:1:1113:22841:57864,ST-E00494:101:HF72TALXX:1:1115:9841:20190,ST-E00494:101:HF72TALXX:1:1118:17624:37788,ST-E00494:101:HF72TALXX:1:1124:12276:72367,ST-E00494:101:HF…
C1_R2	GaLu96scf_1:1430263|1430474	GaLu96scf_1	1430263	1430474	14	4_4_0	40	0.412	exon	GL30469-G,	-	ST-E00494:101:HF72TALXX:1:1123:28605:40495,ST-E00494:101:HF72TALXX:1:1208:28168:25851,ST-E00494:101:HF72TALXX:1:1216:1783:62030,ST-E00494:101:HF72TALXX:1:1216:1986:62171,ST-E00494:101:HF72TALXX:1:1216:1935:62259,ST-E00494:101:HF72TALXX:1:1224:21876:64527,ST-E00494:101:HF72TALXX:1:1224:22394:65212,ST-E00494:101:HF72TALXX:1:2101:2108:31687,ST-E00494:101:HF72TALXX:1:2101:1448:32056,ST-E00494:101:HF7…
C1_R2	GaLu96scf_1:1453748|1454808	GaLu96scf_1	1453748	1454808	10	4_2_2	13	0.606	intergenic_region	n/a	-	ST-E00494:101:HF72TALXX:1:1116:14661:14406,ST-E00494:101:HF72TALXX:1:1117:1357:67340,ST-E00494:101:HF72TALXX:1:1121:14732:50428,ST-E00494:101:HF72TALXX:1:1215:17736:9396,ST-E00494:101:HF72TALXX:1:1223:11850:70223,ST-E00494:101:HF72TALXX:1:2110:20446:44784,ST-E00494:101:HF72TALXX:1:2111:4594:47386,ST-E00494:101:HF72TALXX:1:2111:4614:47386,ST-E00494:101:HF72TALXX:1:2123:19481:63261,ST-E00494:101:HF…
C1_R2	GaLu96scf_1:1453935|1454761	GaLu96scf_1	1453935	1454761	7	1_2_1	24	0.368	intergenic_region	n/a	-	ST-E00494:101:HF72TALXX:1:1207:23328:9132,ST-E00494:101:HF72TALXX:1:2214:20273:71559,ST-E00494:101:HF72TALXX:1:2217:21471:2610,ST-E00494:101:HF72TALXX:1:2217:18771:40864,ST-E00494:101:HF72TALXX:1:2217:25652:45997,ST-E00494:101:HF72TALXX:1:2217:26169:46015,ST-E00494:101:HF72TALXX:1:2217:26047:46050,
C1_R2	GaLu96scf_1:1454175|1454808	GaLu96scf_1	1454175	1454808	3	1_0_2	41	0.128	intergenic_region	n/a	-	ST-E00494:101:HF72TALXX:1:2108:31852:66197,ST-E00494:101:HF72TALXX:1:1121:17259:26993,ST-E00494:101:HF72TALXX:1:1211:12581:4755,
C1_R2	GaLu96scf_1:1454586|1454761	GaLu96scf_1	1454586	1454761	7	2_1_1	19	0.424	intergenic_region	n/a	-	ST-E00494:101:HF72TALXX:1:1106:16396:63050,ST-E00494:101:HF72TALXX:1:1115:31801:73106,ST-E00494:101:HF72TALXX:1:1123:17929:33709,ST-E00494:101:HF72TALXX:1:1206:5041:62927,ST-E00494:101:HF72TALXX:1:1222:19400:35449,ST-E00494:101:HF72TALXX:1:2113:30959:70311,ST-E00494:101:HF72TALXX:1:1217:15189:72244,
C1_R2	GaLu96scf_1:1454586|1454808	GaLu96scf_1	1454586	1454808	5	2_2_0	22	0.312	intergenic_region	n/a	-	ST-E00494:101:HF72TALXX:1:1213:29315:18977,ST-E00494:101:HF72TALXX:1:2101:22506:31371,ST-E00494:101:HF72TALXX:1:2110:25824:31353,ST-E00494:101:HF72TALXX:1:2121:16701:11963,ST-E00494:101:HF72TALXX:1:2121:16336:13052,
C1_R2	GaLu96scf_1:1498004|1498341	GaLu96scf_1	1498004	1498341	35	8_8_1	10	0.875	intergenic_region	n/a	-	ST-E00494:101:HF72TALXX:1:1103:19177:19557,ST-E00494:101:HF72TALXX:1:1105:9699:56792,ST-E00494:101:HF72TALXX:1:1106:11769:52150,ST-E00494:101:HF72TALXX:1:1106:13261:53926,ST-E00494:101:HF72TALXX:1:1112:27570:63138,ST-E00494:101:HF72TALXX:1:1114:30421:22616,ST-E00494:101:HF72TALXX:1:1118:18913:12490,ST-E00494:101:HF72TALXX:1:1203:26687:34500,ST-E00494:101:HF72TALXX:1:1203:26900:34729,ST-E00494:101…
C1_R2	GaLu96scf_1:1560804|1561066	GaLu96scf_1	1560804	1561066	10	2_3_1	19	0.513	exon	GL29355-G,	+	ST-E00494:101:HF72TALXX:1:1119:31852:2100,ST-E00494:101:HF72TALXX:1:1121:15727:37840,ST-E00494:101:HF72TALXX:1:1207:23713:21790,ST-E00494:101:HF72TALXX:1:1207:24241:22493,ST-E00494:101:HF72TALXX:1:1212:27245:62505,ST-E00494:101:HF72TALXX:1:1212:27154:63261,ST-E00494:101:HF72TALXX:1:1212:24819:70469,ST-E00494:101:HF72TALXX:1:1216:10490:8763,ST-E00494:101:HF72TALXX:1:2204:7446:66109,ST-E00494:101:H…
[truncated: 4,298 more rows]
