# Supplementary material for: Identification and characterization of circular RNAs in Ganoderma lucidum
Source: Sci Rep. 2019 Nov 11;9:16522. doi: 10.1038/s41598-019-52932-w (PMC6848116; doi:10.1038/s41598-019-52932-w)
Supplement: Supplementary file 5 — Dataset 3 [file 41598_2019_52932_MOESM5_ESM.xlsx]

## Sheet: Sheet1
Identification and characterization of circular RNAs in Ganoderma lucidum
Junjie Shao#1, Liqiang Wang#1, Xinyue Liu2, Meng Yang1, Haimei Chen1,Bin Wu$1, Chang Liu$1
1Institute of Medicinal Plant Development, Chinese Academy of Medical Sciences & Peking Union Medical College, No. 151 Malianwa North Road, Haidian District, Beijing 100193, P. R. China.
2School of Chinese Materia Medica, Beijing University of Chinese Medicine, Beijing 100029, P. R. China
#Those authors contributed equally to this work.
$Corresponding author: Chang Liu, cliu6688@yahoo.com, Phone:+86-10-57833111 and Bin Wu, E-mail: bwu@implad.ac.cn, Phone:+86-10-57833201
JJS: shaojie415@126.com
LQW: lys832000@163.com
XYL: lxy_medicine@163.com
MY: 347988352@qq.com
HMC: hmchen@implad.ac.cn
BW: bwu@implad.ac.cn
CL: cliu6688@yahoo.com
C1_R1	GaLu96scf_35	328571	328844	1s	752	+
C1_R1	GaLu96scf_8	863122	863358	2s	452	-
C1_R1	GaLu96scf_27	128048	128539	3s	440	+
C1_R1	GaLu96scf_24	643346	643626	4s	319	-
C1_R1	GaLu96scf_3	711836	712165	5s	167	-
C1_R1	GaLu96scf_45	47325	47584	7s	119	-
C1_R1	GaLu96scf_2	663567	664349	9s	113	-
C1_R1	GaLu96scf_7	847373	847794	12s	101	+
C1_R1	GaLu96scf_12	421287	421566	13s	97	+
C1_R1	GaLu96scf_4	1279082	1279396	14s	97	-
C1_R1	GaLu96scf_47	89640	90331	16s	93	+
C1_R1	GaLu96scf_32	235576	236082	17s	87	-
C1_R1	GaLu96scf_11	567777	568108	18s	81	+
C1_R1	GaLu96scf_34	39532	40034	19s	78	+
C1_R1	GaLu96scf_5	516816	517239	22s	77	-
C1_R1	GaLu96scf_1	2922218	2922676	24s	72	+
C1_R1	GaLu96scf_31	39627	39859	25s	72	-
C1_R1	GaLu96scf_13	438876	439167	26s	70	+
C1_R1	GaLu96scf_1	2046624	2046987	31s	63	-
C1_R1	GaLu96scf_14	366908	367270	32s	63	+
C1_R1	GaLu96scf_17	398196	398573	33s	62	+
C1_R1	GaLu96scf_2	778974	780464	34s	61	+
C1_R1	GaLu96scf_1	810737	811037	38s	56	+
C1_R1	GaLu96scf_7	847373	848067	40s	56	+
C1_R1	GaLu96scf_13	440626	440949	41s	55	-
C1_R1	GaLu96scf_6	1344916	1345219	42s	55	-
C1_R1	GaLu96scf_8	1165099	1165345	44s	53	-
C1_R1	GaLu96scf_1	89916	90485	45s	52	-
C1_R1	GaLu96scf_24	21819	22242	47s	50	-
C1_R1	GaLu96scf_1	3699847	3700144	48s	49	+
C1_R1	GaLu96scf_50	63597	64028	50s	47	+
C1_R1	GaLu96scf_10	314284	314756	52s	45	-
C1_R1	GaLu96scf_14	124391	124645	55s	43	-
C1_R1	GaLu96scf_1	3294956	3295348	62s	40	+
C1_R1	GaLu96scf_18	124169	124537	63s	40	-
C1_R1	GaLu96scf_18	226622	227010	64s	40	+
C1_R1	GaLu96scf_19	664017	664332	65s	40	+
C1_R1	GaLu96scf_3	1675827	1676107	66s	40	+
C1_R1	GaLu96scf_11	1283922	1284272	67s	39	+
C1_R1	GaLu96scf_7	847373	847936	69s	38	+
C1_R1	GaLu96scf_11	343167	343490	70s	37	-
C1_R1	GaLu96scf_18	621762	622038	72s	37	-
C1_R1	GaLu96scf_8	1287155	1287421	74s	37	+
C1_R1	GaLu96scf_7	574903	575228	75s	36	+
C1_R1	GaLu96scf_2	1224538	1224876	77s	35	+
C1_R1	GaLu96scf_1	4091166	4091514	79s	34	+
C1_R1	GaLu96scf_2	724504	724771	81s	34	-
C1_R1	GaLu96scf_11	1241695	1242300	82s	33	+
C1_R1	GaLu96scf_5	36393	36732	84s	33	-
C1_R1	GaLu96scf_49	99014	99171	86s	32	-
C1_R1	GaLu96scf_11	1153012	1153342	87s	31	-
C1_R1	GaLu96scf_11	310653	310910	89s	30	-
C1_R1	GaLu96scf_13	436487	436788	90s	30	+
C1_R1	GaLu96scf_2	821743	822137	91s	30	+
C1_R1	GaLu96scf_22	118127	118753	93s	28	+
C1_R1	GaLu96scf_8	730594	731388	95s	28	-
C1_R1	GaLu96scf_14	731709	732043	96s	27	-
C1_R1	GaLu96scf_2	1057061	1057450	98s	27	-
C1_R1	GaLu96scf_21	181527	182048	99s	27	+
C1_R1	GaLu96scf_2	226774	226987	101s	27	+
C1_R1	GaLu96scf_29	290743	291084	109s	25	-
C1_R1	GaLu96scf_41	156524	157254	114s	24	-
C1_R1	GaLu96scf_19	649330	649603	116s	23	-
C1_R1	GaLu96scf_2	226795	227104	117s	23	+
C1_R1	GaLu96scf_22	741179	741603	119s	23	-
C1_R1	GaLu96scf_29	427459	427700	120s	23	-
C1_R1	GaLu96scf_47	89640	91183	121s	23	+
C1_R1	GaLu96scf_21	34186	34722	123s	22	+
C1_R1	GaLu96scf_28	434983	435391	127s	22	+
C1_R1	GaLu96scf_5	1621619	1622303	128s	22	+
C1_R1	GaLu96scf_1	1292918	1293336	130s	21	-
C1_R1	GaLu96scf_15	573883	574138	131s	21	-
C1_R1	GaLu96scf_17	309529	309938	132s	21	-
C1_R1	GaLu96scf_19	339229	339932	133s	21	+
C1_R1	GaLu96scf_22	136384	136742	134s	21	-
C1_R1	GaLu96scf_2	226774	227149	135s	21	+
C1_R1	GaLu96scf_29	295038	295356	137s	21	-
C1_R1	GaLu96scf_7	848191	848404	140s	21	+
C1_R1	GaLu96scf_8	412004	412369	141s	21	+
C1_R1	GaLu96scf_11	966711	967233	142s	20	+
C1_R1	GaLu96scf_13	1098693	1099122	143s	20	+
C1_R1	GaLu96scf_1	441534	441919	145s	20	-
C1_R1	GaLu96scf_21	286677	287013	148s	20	-
C1_R1	GaLu96scf_9	820471	820877	158s	20	+
C1_R1	GaLu96scf_11	730171	730635	159s	19	-
C1_R1	GaLu96scf_12	922030	922271	160s	19	+
C1_R1	GaLu96scf_1	3497734	3498902	161s	19	+
C1_R1	GaLu96scf_1	397003	397281	162s	19	-
C1_R1	GaLu96scf_21	35045	35886	165s	19	+
C1_R1	GaLu96scf_21	527177	527499	166s	19	-
C1_R1	GaLu96scf_2	226759	226987	167s	19	+
C1_R1	GaLu96scf_29	314660	315008	171s	19	+
C1_R1	GaLu96scf_8	1419318	1419614	176s	19	-
C1_R1	GaLu96scf_11	728611	728928	177s	18	-
C1_R1	GaLu96scf_1	3332784	3333104	178s	18	+
C1_R1	GaLu96scf_16	513634	513987	181s	18	+
C1_R1	GaLu96scf_16	607479	608085	182s	18	-
C1_R1	GaLu96scf_2	2213490	2213852	184s	18	-
C1_R1	GaLu96scf_6	217665	218029	196s	18	+
C1_R1	GaLu96scf_9	981635	982113	197s	18	-
C1_R1	GaLu96scf_10	316093	316338	198s	17	+
C1_R1	GaLu96scf_1	1429957	1430474	199s	17	-
C1_R1	GaLu96scf_12	450878	451254	200s	17	-
C1_R1	GaLu96scf_15	577800	578307	201s	17	+
C1_R1	GaLu96scf_16	622307	622693	202s	17	-
C1_R1	GaLu96scf_18	621638	622038	204s	17	-
C1_R1	GaLu96scf_28	541060	541321	207s	17	-
C1_R1	GaLu96scf_30	160729	161018	208s	17	-
C1_R1	GaLu96scf_35	259014	259521	210s	17	+
C1_R1	GaLu96scf_4	291147	291409	211s	17	+
C1_R1	GaLu96scf_4	858934	859286	213s	17	-
C1_R1	GaLu96scf_10	633036	633434	216s	16	+
C1_R1	GaLu96scf_10	633173	633434	217s	16	+
C1_R1	GaLu96scf_11	1104267	1104631	218s	16	+
C1_R1	GaLu96scf_11	627413	627989	219s	16	+
C1_R1	GaLu96scf_1	2004521	2004822	220s	16	-
C1_R1	GaLu96scf_4	291086	291409	235s	16	+
C1_R1	GaLu96scf_5	681470	681784	240s	16	-
C1_R1	GaLu96scf_7	847536	847794	242s	16	+
C1_R1	GaLu96scf_1	368362	368858	250s	15	-
C1_R1	GaLu96scf_1	4149948	4150466	252s	15	-
C1_R1	GaLu96scf_1	4323938	4324354	253s	15	-
C1_R1	GaLu96scf_1	4460049	4460445	255s	15	-
C1_R1	GaLu96scf_15	573883	574306	256s	15	-
C1_R1	GaLu96scf_16	604576	605067	258s	15	-
C1_R1	GaLu96scf_17	301396	301681	259s	15	-
C1_R1	GaLu96scf_17	917166	917642	261s	15	+
C1_R1	GaLu96scf_18	856257	856981	262s	15	+
C1_R1	GaLu96scf_3	586110	586630	272s	15	+
C1_R1	GaLu96scf_6	670719	670947	277s	15	+
C1_R1	GaLu96scf_8	730804	731388	279s	15	-
C1_R1	GaLu96scf_10	1363675	1363940	282s	14	-
C1_R1	GaLu96scf_11	1292166	1292514	283s	14	+
C1_R1	GaLu96scf_12	226090	226735	284s	14	+
C1_R1	GaLu96scf_12	449898	450282	285s	14	-
C1_R1	GaLu96scf_18	794542	794820	297s	14	+
C1_R1	GaLu96scf_2	226798	227104	305s	14	+
C1_R1	GaLu96scf_2	363075	363514	312s	14	+
C1_R1	GaLu96scf_27	205979	206262	314s	14	+
C1_R1	GaLu96scf_2	777117	777398	315s	14	+
C1_R1	GaLu96scf_2	889910	890290	316s	14	-
C1_R1	GaLu96scf_5	517029	517239	325s	14	-
C1_R1	GaLu96scf_6	267709	268410	328s	14	-
C1_R1	GaLu96scf_9	477952	478315	330s	14	+
C1_R1	GaLu96scf_1	1313860	1314315	331s	13	-
C1_R1	GaLu96scf_1	1380951	1381665	332s	13	+
C1_R1	GaLu96scf_1	1408495	1408813	333s	13	+
C1_R1	GaLu96scf_1	2842359	2842905	336s	13	-
C1_R1	GaLu96scf_1	3002925	3003256	337s	13	+
C1_R1	GaLu96scf_13	1142876	1143488	338s	13	-
C1_R1	GaLu96scf_14	977560	978372	342s	13	+
C1_R1	GaLu96scf_16	962229	962566	344s	13	-
C1_R1	GaLu96scf_1	834614	834860	346s	13	+
C1_R1	GaLu96scf_18	884414	884741	347s	13	-
C1_R1	GaLu96scf_21	286677	287017	350s	13	-
C1_R1	GaLu96scf_2	202079	202358	353s	13	+
C1_R1	GaLu96scf_2	226816	227044	358s	13	+
C1_R1	GaLu96scf_2	226828	227149	359s	13	+
C1_R1	GaLu96scf_2	226927	227221	362s	13	+
C1_R1	GaLu96scf_2	386978	387719	373s	13	+
C1_R1	GaLu96scf_3	39833	40280	379s	13	-
C1_R1	GaLu96scf_4	988435	988869	386s	13	-
C1_R1	GaLu96scf_6	1344590	1344848	390s	13	-
C1_R1	GaLu96scf_9	497816	498492	393s	13	+
C1_R1	GaLu96scf_10	1300038	1300461	396s	12	+
C1_R1	GaLu96scf_10	826650	826934	398s	12	+
C1_R1	GaLu96scf_11	566446	566790	400s	12	-
C1_R1	GaLu96scf_1	213969	214288	402s	12	+
C1_R1	GaLu96scf_16	544240	544486	417s	12	+
C1_R1	GaLu96scf_18	614242	614798	422s	12	-
C1_R1	GaLu96scf_19	339675	339932	424s	12	+
C1_R1	GaLu96scf_20	276159	276390	425s	12	+
C1_R1	GaLu96scf_22	181588	181808	431s	12	+
C1_R1	GaLu96scf_2	226795	227149	434s	12	+
C1_R1	GaLu96scf_2	645379	645895	450s	12	-
C1_R1	GaLu96scf_27	527448	527725	452s	12	+
C1_R1	GaLu96scf_28	526348	526653	453s	12	+
C1_R1	GaLu96scf_29	246147	246434	454s	12	-
C1_R1	GaLu96scf_30	189498	189896	456s	12	-
C1_R1	GaLu96scf_30	21397	21776	457s	12	+
C1_R1	GaLu96scf_30	22533	22927	458s	12	-
C1_R1	GaLu96scf_3	1491773	1492322	460s	12	-
C1_R1	GaLu96scf_34	336501	336980	465s	12	-
C1_R1	GaLu96scf_37	231727	232145	466s	12	-
C1_R1	GaLu96scf_5	10565	10871	477s	12	+
C1_R1	GaLu96scf_6	961991	962335	481s	12	+
C1_R1	GaLu96scf_7	520538	520793	485s	12	+
C1_R1	GaLu96scf_7	697423	697803	486s	12	-
C1_R1	GaLu96scf_7	861929	862162	487s	12	-
C1_R1	GaLu96scf_8	1287184	1287732	488s	12	+
C1_R1	GaLu96scf_8	247649	247970	490s	12	-
C1_R1	GaLu96scf_8	89554	89854	493s	12	-
C1_R1	GaLu96scf_12	716899	717289	503s	11	-
C1_R1	GaLu96scf_1	3475444	3475899	506s	11	+
C1_R1	GaLu96scf_19	626083	626336	530s	11	-
C1_R1	GaLu96scf_20	869159	869376	531s	11	-
C1_R1	GaLu96scf_2	226798	227044	538s	11	+
C1_R1	GaLu96scf_31	120722	121354	563s	11	+
C1_R1	GaLu96scf_3	1247680	1247994	565s	11	-
C1_R1	GaLu96scf_31	39414	39859	566s	11	-
C1_R1	GaLu96scf_3	1666229	1666693	569s	11	-
C1_R1	GaLu96scf_32	235576	236209	571s	11	-
C1_R1	GaLu96scf_38	112642	112902	575s	11	-
C1_R1	GaLu96scf_4	138240	138550	577s	11	-
C1_R1	GaLu96scf_4	549343	549920	580s	11	-
C1_R1	GaLu96scf_4	549556	549920	581s	11	-
C1_R1	GaLu96scf_48	55523	55965	582s	11	-
C1_R1	GaLu96scf_6	1344590	1345219	594s	11	-
C1_R1	GaLu96scf_7	736065	736737	598s	11	-
C1_R1	GaLu96scf_10	233181	233634	604s	10	-
C1_R1	GaLu96scf_10	315951	316338	605s	10	+
C1_R1	GaLu96scf_10	956005	956405	608s	10	+
C1_R1	GaLu96scf_1	1046885	1047209	609s	10	-
C1_R1	GaLu96scf_11	1333617	1333975	610s	10	+
C1_R1	GaLu96scf_1	1502524	1503065	613s	10	-
C1_R1	GaLu96scf_1	2078711	2079021	616s	10	-
C1_R1	GaLu96scf_12	1231552	1231800	617s	10	+
C1_R1	GaLu96scf_1	3294820	3295348	626s	10	+
C1_R1	GaLu96scf_17	474886	475109	645s	10	-
C1_R1	GaLu96scf_19	666420	666776	660s	10	+
C1_R1	GaLu96scf_20	474304	475276	663s	10	+
C1_R1	GaLu96scf_2	1463452	1463671	670s	10	-
C1_R1	GaLu96scf_21	562743	563142	671s	10	-
C1_R1	GaLu96scf_2	226774	227056	677s	10	+
C1_R1	GaLu96scf_2	226798	227149	681s	10	+
C1_R1	GaLu96scf_2	341340	341669	696s	10	+
C1_R1	GaLu96scf_24	631964	632245	701s	10	+
C1_R1	GaLu96scf_26	265541	265926	704s	10	+
C1_R1	GaLu96scf_27	339069	339598	708s	10	+
C1_R1	GaLu96scf_30	22533	22825	712s	10	-
C1_R1	GaLu96scf_31	376798	377183	714s	10	+
C1_R1	GaLu96scf_3	1666381	1666606	716s	10	-
C1_R1	GaLu96scf_3	1806434	1806707	718s	10	-
C1_R1	GaLu96scf_3	1809829	1810306	719s	10	+
C1_R1	GaLu96scf_33	18524	19026	721s	10	+
C1_R1	GaLu96scf_35	54087	54364	727s	10	+
C1_R1	GaLu96scf_4	1306972	1307375	732s	10	-
C1_R1	GaLu96scf_4	1573921	1574195	734s	10	-
C1_R1	GaLu96scf_4	1781676	1782011	736s	10	+
C1_R1	GaLu96scf_44	91115	91472	739s	10	-
C1_R1	GaLu96scf_5	553492	553734	755s	10	-
C1_R1	GaLu96scf_5	811662	812027	757s	10	+
C1_R1	GaLu96scf_6	1110184	1110497	758s	10	-
C1_R1	GaLu96scf_7	799269	800114	765s	10	-
C1_R1	GaLu96scf_7	851851	852556	766s	10	-
C1_R1	GaLu96scf_8	719970	720236	769s	10	+
C1_R1	GaLu96scf_9	1410785	1411034	771s	10	+
C1_R1	GaLu96scf_9	1415086	1415545	772s	10	-
C1_R1	GaLu96scf_9	583208	583481	774s	10	-
C1_R1	GaLu96scf_9	772133	772781	775s	10	+
C1_R1	GaLu96scf_10	232544	233634	781s	9	-
C1_R1	GaLu96scf_10	316093	316725	782s	9	+
C1_R1	GaLu96scf_10	556931	557216	783s	9	+
C1_R1	GaLu96scf_1	1454585	1454808	794s	9	-
C1_R1	GaLu96scf_1	1566039	1566616	795s	9	+
C1_R1	GaLu96scf_1	1744520	1744982	797s	9	+
C1_R1	GaLu96scf_12	408913	409174	802s	9	-
C1_R1	GaLu96scf_12	716899	717846	804s	9	-
C1_R1	GaLu96scf_12	837790	838122	805s	9	+
C1_R1	GaLu96scf_1	3294448	3294739	808s	9	+
C1_R1	GaLu96scf_13	878472	878728	818s	9	+
C1_R1	GaLu96scf_1	4259450	4260043	826s	9	-
C1_R1	GaLu96scf_14	916896	917269	830s	9	-
C1_R1	GaLu96scf_1	559682	559969	832s	9	+
C1_R1	GaLu96scf_1	605854	606103	835s	9	-
C1_R1	GaLu96scf_17	470660	470904	841s	9	-
C1_R1	GaLu96scf_18	452159	452459	851s	9	-
C1_R1	GaLu96scf_18	573566	573887	852s	9	-
C1_R1	GaLu96scf_18	621638	622400	853s	9	-
C1_R1	GaLu96scf_19	175500	176092	854s	9	+
C1_R1	GaLu96scf_19	390915	391439	856s	9	+
C1_R1	GaLu96scf_19	649330	649838	859s	9	-
C1_R1	GaLu96scf_21	34416	34722	868s	9	+
C1_R1	GaLu96scf_21	463222	463674	869s	9	-
C1_R1	GaLu96scf_2	226774	227131	875s	9	+
C1_R1	GaLu96scf_2	226801	227104	880s	9	+
C1_R1	GaLu96scf_2	226828	227044	884s	9	+
C1_R1	GaLu96scf_2	227034	227337	890s	9	+
C1_R1	GaLu96scf_22	291045	291351	895s	9	+
C1_R1	GaLu96scf_22	34492	34737	896s	9	+
C1_R1	GaLu96scf_22	586470	586829	897s	9	+
C1_R1	GaLu96scf_26	136975	137250	907s	9	+
C1_R1	GaLu96scf_26	138497	138821	908s	9	+
C1_R1	GaLu96scf_28	502114	502375	912s	9	+
C1_R1	GaLu96scf_2	89329	89633	913s	9	+
C1_R1	GaLu96scf_2	899152	899578	915s	9	+
C1_R1	GaLu96scf_29	261029	261362	917s	9	+
C1_R1	GaLu96scf_29	50957	51214	918s	9	-
C1_R1	GaLu96scf_2	95141	95588	919s	9	+
C1_R1	GaLu96scf_3	1160750	1161389	923s	9	+
C1_R1	GaLu96scf_31	85252	85540	927s	9	-
C1_R1	GaLu96scf_31	98237	98568	929s	9	-
C1_R1	GaLu96scf_3	407981	408629	931s	9	+
C1_R1	GaLu96scf_35	72157	73011	934s	9	+
C1_R1	GaLu96scf_38	203996	204210	937s	9	+
C1_R1	GaLu96scf_39	218216	218874	938s	9	-
C1_R1	GaLu96scf_39	52108	52558	939s	9	+
C1_R1	GaLu96scf_6	1203935	1204340	971s	9	+
C1_R1	GaLu96scf_7	1121284	1121658	974s	9	+
C1_R1	GaLu96scf_8	141205	141511	981s	9	+
C1_R1	GaLu96scf_10	1035085	1035648	988s	8	-
C1_R1	GaLu96scf_10	1044629	1045020	989s	8	-
C1_R1	GaLu96scf_10	233444	234144	990s	8	-
C1_R1	GaLu96scf_10	738185	738462	995s	8	-
C1_R1	GaLu96scf_11	1209116	1209615	999s	8	+
C1_R1	GaLu96scf_11	1292186	1292514	1001s	8	+
C1_R1	GaLu96scf_1	1350211	1350654	1004s	8	+
C1_R1	GaLu96scf_11	567535	568108	1006s	8	+
C1_R1	GaLu96scf_11	612651	612944	1007s	8	-
C1_R1	GaLu96scf_1	2046413	2046987	1009s	8	-
C1_R1	GaLu96scf_1	2047683	2048096	1012s	8	+
C1_R1	GaLu96scf_1	2457103	2457612	1019s	8	-
C1_R1	GaLu96scf_1	2649662	2650023	1021s	8	+
C1_R1	GaLu96scf_1	3497734	3498024	1027s	8	+
C1_R1	GaLu96scf_1	3585501	3585800	1028s	8	+
C1_R1	GaLu96scf_1	3677560	3677831	1029s	8	+
C1_R1	GaLu96scf_13	877651	877875	1030s	8	+
C1_R1	GaLu96scf_14	280063	280430	1038s	8	+
C1_R1	GaLu96scf_1	4533060	4533570	1039s	8	-
C1_R1	GaLu96scf_15	680846	681255	1048s	8	+
C1_R1	GaLu96scf_15	966920	967395	1054s	8	-
C1_R1	GaLu96scf_16	673151	673582	1058s	8	+
C1_R1	GaLu96scf_17	302614	303070	1063s	8	-
C1_R1	GaLu96scf_1	83631	83927	1074s	8	-
C1_R1	GaLu96scf_18	567176	567763	1077s	8	-
C1_R1	GaLu96scf_1	89101	89611	1081s	8	-
C1_R1	GaLu96scf_19	149980	150511	1083s	8	+
C1_R1	GaLu96scf_19	689464	689822	1088s	8	-
C1_R1	GaLu96scf_2	1072752	1073324	1093s	8	+
C1_R1	GaLu96scf_21	263222	263471	1095s	8	-
C1_R1	GaLu96scf_21	463576	464075	1103s	8	-
C1_R1	GaLu96scf_2	1703698	1704017	1104s	8	+
C1_R1	GaLu96scf_2	176740	177035	1105s	8	+
C1_R1	GaLu96scf_23	434441	434775	1139s	8	+
C1_R1	GaLu96scf_23	97701	97994	1144s	8	-
C1_R1	GaLu96scf_24	113553	113758	1145s	8	-
C1_R1	GaLu96scf_24	18576	18877	1146s	8	-
C1_R1	GaLu96scf_26	140017	140246	1153s	8	+
C1_R1	GaLu96scf_28	279749	280049	1156s	8	+
C1_R1	GaLu96scf_30	281597	281897	1162s	8	-
C1_R1	GaLu96scf_3	1113081	1113421	1163s	8	-
C1_R1	GaLu96scf_3	1116388	1116850	1164s	8	+
C1_R1	GaLu96scf_31	36002	36247	1166s	8	-
C1_R1	GaLu96scf_31	83945	84343	1176s	8	-
C1_R1	GaLu96scf_32	167826	168203	1180s	8	+
C1_R1	GaLu96scf_32	177552	177873	1181s	8	+
C1_R1	GaLu96scf_33	49414	49711	1183s	8	+
C1_R1	GaLu96scf_35	314043	314229	1185s	8	-
C1_R1	GaLu96scf_36	95796	96152	1188s	8	+
C1_R1	GaLu96scf_38	176312	176825	1191s	8	+
C1_R1	GaLu96scf_3	953266	953832	1193s	8	-
C1_R1	GaLu96scf_42	145252	145500	1202s	8	-
C1_R1	GaLu96scf_50	89604	89853	1222s	8	-
C1_R1	GaLu96scf_5	264083	264447	1226s	8	-
C1_R1	GaLu96scf_5	356471	356897	1227s	8	-
C1_R1	GaLu96scf_5	417223	417808	1228s	8	+
C1_R1	GaLu96scf_5	683753	684096	1230s	8	-
C1_R1	GaLu96scf_5	985045	985501	1234s	8	+
C1_R1	GaLu96scf_6	612149	612401	1241s	8	+
C1_R1	GaLu96scf_6	903911	904182	1243s	8	-
C1_R1	GaLu96scf_7	1284770	1291185	1246s	8	+
C1_R1	GaLu96scf_8	1159399	1159900	1249s	8	-
C1_R1	GaLu96scf_9	177582	177952	1258s	8	-
C1_R1	GaLu96scf_10	1382761	1383214	1265s	7	-
C1_R1	GaLu96scf_10	628098	628359	1271s	7	-
C1_R1	GaLu96scf_10	633431	633753	1272s	7	+
C1_R1	GaLu96scf_10	678427	678733	1273s	7	-
C1_R1	GaLu96scf_11	1160952	1161458	1276s	7	+
C1_R1	GaLu96scf_11	596697	596898	1287s	7	-
C1_R1	GaLu96scf_1	2158293	2158658	1298s	7	+
C1_R1	GaLu96scf_12	493955	494273	1310s	7	-
C1_R1	GaLu96scf_12	810175	810526	1315s	7	-
C1_R1	GaLu96scf_1	3296878	3297136	1319s	7	+
C1_R1	GaLu96scf_13	528670	529172	1320s	7	+
C1_R1	GaLu96scf_1	3583432	3583705	1321s	7	-
C1_R1	GaLu96scf_1	4029699	4029994	1331s	7	+
C1_R1	GaLu96scf_14	126728	127533	1334s	7	-
C1_R1	GaLu96scf_14	295185	295479	1338s	7	+
C1_R1	GaLu96scf_14	511654	512021	1339s	7	+
C1_R1	GaLu96scf_1	4548752	4549297	1341s	7	-
C1_R1	GaLu96scf_14	5491	5789	1342s	7	+
C1_R1	GaLu96scf_1	477549	478048	1346s	7	+
C1_R1	GaLu96scf_15	510981	511392	1352s	7	+
C1_R1	GaLu96scf_16	261085	261322	1365s	7	-
C1_R1	GaLu96scf_1	833680	834119	1381s	7	+
C1_R1	GaLu96scf_18	509337	509757	1383s	7	+
C1_R1	GaLu96scf_18	621638	622528	1384s	7	-
C1_R1	GaLu96scf_1	89916	90340	1388s	7	-
C1_R1	GaLu96scf_19	66755	67117	1396s	7	+
C1_R1	GaLu96scf_20	241871	242688	1397s	7	-
C1_R1	GaLu96scf_20	364036	364465	1400s	7	+
C1_R1	GaLu96scf_20	420941	421293	1401s	7	+
C1_R1	GaLu96scf_20	455534	456040	1402s	7	+
C1_R1	GaLu96scf_20	523057	523394	1404s	7	-
C1_R1	GaLu96scf_20	691398	691809	1405s	7	+
C1_R1	GaLu96scf_20	756760	757154	1406s	7	+
C1_R1	GaLu96scf_21	263290	263491	1416s	7	-
C1_R1	GaLu96scf_21	298566	298876	1420s	7	-
C1_R1	GaLu96scf_2	313829	314102	1473s	7	+
C1_R1	GaLu96scf_23	301404	301751	1475s	7	-
C1_R1	GaLu96scf_24	374067	374477	1485s	7	+
C1_R1	GaLu96scf_25	426165	426869	1487s	7	+
C1_R1	GaLu96scf_2	547208	547454	1489s	7	+
C1_R1	GaLu96scf_26	117579	117907	1493s	7	+
C1_R1	GaLu96scf_27	54215	54758	1502s	7	-
C1_R1	GaLu96scf_28	525829	526191	1505s	7	+
C1_R1	GaLu96scf_2	923644	924029	1508s	7	+
C1_R1	GaLu96scf_32	269704	269946	1534s	7	-
C1_R1	GaLu96scf_3	416483	417261	1537s	7	-
C1_R1	GaLu96scf_34	337457	337659	1540s	7	-
C1_R1	GaLu96scf_34	337457	337943	1541s	7	-
C1_R1	GaLu96scf_35	328439	328844	1544s	7	+
C1_R1	GaLu96scf_36	406	852	1547s	7	-
C1_R1	GaLu96scf_4	1123465	1123722	1551s	7	-
C1_R1	GaLu96scf_4	1310741	1311084	1553s	7	+
C1_R1	GaLu96scf_4	1782074	1782367	1557s	7	+
C1_R1	GaLu96scf_42	123082	123313	1558s	7	-
C1_R1	GaLu96scf_46	59490	59831	1567s	7	+
C1_R1	GaLu96scf_4	6819	7159	1569s	7	+
C1_R1	GaLu96scf_47	93481	93977	1575s	7	+
C1_R1	GaLu96scf_4	984554	985260	1583s	7	+
C1_R1	GaLu96scf_5	621587	621966	1610s	7	+
C1_R1	GaLu96scf_5	686345	686732	1613s	7	+
C1_R1	GaLu96scf_6	1167428	1167812	1617s	7	+
C1_R1	GaLu96scf_6	52796	53183	1624s	7	+
C1_R1	GaLu96scf_6	814639	814981	1627s	7	-
C1_R1	GaLu96scf_7	1416763	1417203	1632s	7	+
C1_R1	GaLu96scf_8	1164203	1164592	1637s	7	-
C1_R1	GaLu96scf_8	833618	834056	1645s	7	+
C1_R1	GaLu96scf_8	87385	87584	1646s	7	-
C1_R1	GaLu96scf_10	899288	899522	1668s	6	-
C1_R1	GaLu96scf_11	336636	336974	1678s	6	+
C1_R1	GaLu96scf_1	1430262	1430474	1680s	6	-
C1_R1	GaLu96scf_11	48557	48892	1683s	6	-
C1_R1	GaLu96scf_11	48557	48921	1684s	6	-
C1_R1	GaLu96scf_11	524379	524667	1685s	6	-
C1_R1	GaLu96scf_1	1587853	1588456	1689s	6	-
C1_R1	GaLu96scf_11	612424	612944	1690s	6	-
C1_R1	GaLu96scf_11	86033	86404	1694s	6	+
C1_R1	GaLu96scf_12	408913	409133	1704s	6	-
C1_R1	GaLu96scf_12	716899	717730	1709s	6	-
C1_R1	GaLu96scf_12	768923	769271	1711s	6	+
C1_R1	GaLu96scf_12	795368	795786	1712s	6	-
C1_R1	GaLu96scf_1	2993927	2994370	1717s	6	-
C1_R1	GaLu96scf_13	27336	27685	1719s	6	-
C1_R1	GaLu96scf_1	3294448	3295348	1720s	6	+
C1_R1	GaLu96scf_1	3294809	3295348	1721s	6	+
C1_R1	GaLu96scf_1	3498386	3498902	1727s	6	+
C1_R1	GaLu96scf_1	3514746	3515159	1728s	6	-
C1_R1	GaLu96scf_1	4533060	4533408	1755s	6	-
C1_R1	GaLu96scf_14	806443	806932	1768s	6	+
C1_R1	GaLu96scf_14	824759	825219	1769s	6	-
C1_R1	GaLu96scf_14	879883	880366	1770s	6	+
C1_R1	GaLu96scf_14	897031	897777	1772s	6	-
C1_R1	GaLu96scf_15	263705	264117	1777s	6	+
C1_R1	GaLu96scf_15	978456	978888	1794s	6	+
C1_R1	GaLu96scf_16	545140	545423	1796s	6	+
C1_R1	GaLu96scf_16	604798	605067	1798s	6	-
C1_R1	GaLu96scf_16	722976	723243	1801s	6	-
C1_R1	GaLu96scf_16	883387	883692	1807s	6	-
C1_R1	GaLu96scf_17	23201	23633	1809s	6	-
C1_R1	GaLu96scf_17	924788	925636	1826s	6	-
C1_R1	GaLu96scf_18	265114	265799	1827s	6	-
C1_R1	GaLu96scf_18	420144	420433	1831s	6	+
C1_R1	GaLu96scf_1	879582	881282	1833s	6	+
C1_R1	GaLu96scf_18	818266	819410	1834s	6	-
C1_R1	GaLu96scf_18	869291	870302	1836s	6	-
C1_R1	GaLu96scf_18	870401	870742	1837s	6	-
C1_R1	GaLu96scf_1	89916	90349	1838s	6	-
C1_R1	GaLu96scf_19	74949	75161	1843s	6	+
C1_R1	GaLu96scf_19	870608	870940	1844s	6	+
C1_R1	GaLu96scf_2	1262267	1262858	1851s	6	+
C1_R1	GaLu96scf_2	144977	145283	1864s	6	+
C1_R1	GaLu96scf_21	814520	814865	1874s	6	-
C1_R1	GaLu96scf_22	124704	125002	1881s	6	-
C1_R1	GaLu96scf_2	226795	227131	1894s	6	+
C1_R1	GaLu96scf_2	226818	227041	1905s	6	+
C1_R1	GaLu96scf_2	226828	227041	1906s	6	+
C1_R1	GaLu96scf_23	667750	668235	1946s	6	+
C1_R1	GaLu96scf_24	43838	44506	1950s	6	-
C1_R1	GaLu96scf_25	291656	292013	1951s	6	-
C1_R1	GaLu96scf_27	180953	181344	1966s	6	+
C1_R1	GaLu96scf_27	284010	284295	1969s	6	+
C1_R1	GaLu96scf_28	279749	280373	1975s	6	+
C1_R1	GaLu96scf_2	890070	890622	1978s	6	-
C1_R1	GaLu96scf_29	212355	213147	1979s	6	+
C1_R1	GaLu96scf_29	23692	24198	1980s	6	+
C1_R1	GaLu96scf_31	140867	141632	1984s	6	-
C1_R1	GaLu96scf_3	1148359	1148648	1985s	6	-
C1_R1	GaLu96scf_31	155697	155994	1986s	6	-
C1_R1	GaLu96scf_31	249500	249822	1990s	6	-
C1_R1	GaLu96scf_3	1343984	1344282	1995s	6	+
C1_R1	GaLu96scf_31	412975	413473	1999s	6	-
C1_R1	GaLu96scf_3	1674340	1675076	2008s	6	+
C1_R1	GaLu96scf_3	18025	18492	2011s	6	+
C1_R1	GaLu96scf_32	127487	127856	2013s	6	+
C1_R1	GaLu96scf_32	279069	279324	2015s	6	-
C1_R1	GaLu96scf_33	211875	212232	2020s	6	-
C1_R1	GaLu96scf_33	91707	91961	2022s	6	-
C1_R1	GaLu96scf_34	337548	337943	2025s	6	-
C1_R1	GaLu96scf_36	213931	214433	2034s	6	-
C1_R1	GaLu96scf_37	118613	119521	2035s	6	-
C1_R1	GaLu96scf_3	735765	736121	2037s	6	+
C1_R1	GaLu96scf_38	113945	114468	2041s	6	+
C1_R1	GaLu96scf_3	822490	822732	2042s	6	+
C1_R1	GaLu96scf_41	80979	81337	2050s	6	-
C1_R1	GaLu96scf_45	107155	107404	2062s	6	+
C1_R1	GaLu96scf_4	692800	693247	2068s	6	-
C1_R1	GaLu96scf_4	853252	853589	2071s	6	+
C1_R1	GaLu96scf_49	101049	101277	2074s	6	-
C1_R1	GaLu96scf_4	941240	941524	2081s	6	+
C1_R1	GaLu96scf_5	1055983	1056508	2093s	6	-
C1_R1	GaLu96scf_5	107815	108309	2094s	6	+
C1_R1	GaLu96scf_6	813635	813907	2114s	6	-
C1_R1	GaLu96scf_7	499827	500109	2125s	6	+
C1_R1	GaLu96scf_7	526563	527993	2126s	6	-
C1_R1	GaLu96scf_7	661668	661948	2128s	6	+
C1_R1	GaLu96scf_8	1080012	1080573	2133s	6	-
C1_R1	GaLu96scf_8	1287155	1287732	2136s	6	+
C1_R1	GaLu96scf_8	730594	731101	2145s	6	-
C1_R1	GaLu96scf_8	834205	834447	2146s	6	+
C1_R1	GaLu96scf_9	166348	166923	2153s	6	-
C1_R1	GaLu96scf_9	316434	316999	2155s	6	+
C1_R1	GaLu96scf_9	729466	729718	2160s	6	+
C1_R1	GaLu96scf_10	1414076	1414637	2166s	5	+
C1_R1	GaLu96scf_10	21948	22290	2168s	5	+
C1_R1	GaLu96scf_10	233444	233782	2169s	5	-
C1_R1	GaLu96scf_10	281791	282054	2170s	5	-
C1_R1	GaLu96scf_10	316429	316725	2171s	5	+
C1_R1	GaLu96scf_10	318129	318480	2173s	5	+
C1_R1	GaLu96scf_11	1110999	1111405	2181s	5	-
C1_R1	GaLu96scf_11	185670	186176	2185s	5	+
C1_R1	GaLu96scf_1	1296393	1296908	2187s	5	-
C1_R1	GaLu96scf_11	403745	404303	2191s	5	+
C1_R1	GaLu96scf_1	1589331	1589718	2196s	5	+
C1_R1	GaLu96scf_1	1891179	1891452	2203s	5	+
C1_R1	GaLu96scf_11	965780	966632	2205s	5	+
C1_R1	GaLu96scf_1	2061880	2062166	2208s	5	-
C1_R1	GaLu96scf_12	1230086	1230493	2216s	5	+
C1_R1	GaLu96scf_12	358451	359047	2221s	5	+
C1_R1	GaLu96scf_1	2839189	2839483	2228s	5	-
C1_R1	GaLu96scf_13	1104741	1105070	2232s	5	+
C1_R1	GaLu96scf_13	460779	461107	2238s	5	+
C1_R1	GaLu96scf_13	62206	62569	2242s	5	+
C1_R1	GaLu96scf_14	294414	294692	2268s	5	+
C1_R1	GaLu96scf_14	430112	430420	2269s	5	+
C1_R1	GaLu96scf_14	474829	475175	2272s	5	+
C1_R1	GaLu96scf_1	4498117	4498534	2273s	5	-
C1_R1	GaLu96scf_1	4739032	4740897	2282s	5	-
C1_R1	GaLu96scf_1	4761471	4761677	2283s	5	-
C1_R1	GaLu96scf_14	922397	922779	2286s	5	+
C1_R1	GaLu96scf_14	950702	951004	2287s	5	+
C1_R1	GaLu96scf_15	275300	275651	2293s	5	+
C1_R1	GaLu96scf_15	527991	528366	2295s	5	+
C1_R1	GaLu96scf_15	528104	528366	2296s	5	+
C1_R1	GaLu96scf_15	573385	574138	2297s	5	-
C1_R1	GaLu96scf_15	607638	607874	2299s	5	+
C1_R1	GaLu96scf_15	746970	747211	2308s	5	+
C1_R1	GaLu96scf_15	817686	817952	2310s	5	+
C1_R1	GaLu96scf_16	802453	802849	2323s	5	+
C1_R1	GaLu96scf_16	824620	824981	2324s	5	-
C1_R1	GaLu96scf_16	912773	913101	2325s	5	-
C1_R1	GaLu96scf_17	309529	310109	2332s	5	-
C1_R1	GaLu96scf_18	621320	622038	2363s	5	-
C1_R1	GaLu96scf_19	123354	123740	2367s	5	+
C1_R1	GaLu96scf_19	192034	192665	2371s	5	-
C1_R1	GaLu96scf_19	23508	23878	2372s	5	-
C1_R1	GaLu96scf_19	250245	250455	2373s	5	-
C1_R1	GaLu96scf_19	436708	437006	2376s	5	+
C1_R1	GaLu96scf_19	48561	48872	2378s	5	+
C1_R1	GaLu96scf_20	598825	599243	2386s	5	-
C1_R1	GaLu96scf_2	1004100	1004760	2387s	5	+
C1_R1	GaLu96scf_21	150111	150397	2391s	5	+
C1_R1	GaLu96scf_21	263237	263410	2395s	5	-
C1_R1	GaLu96scf_2	1578599	1578842	2407s	5	-
C1_R1	GaLu96scf_2	1599808	1600507	2408s	5	+
C1_R1	GaLu96scf_2	1737266	1737632	2411s	5	-
C1_R1	GaLu96scf_21	763544	763792	2412s	5	+
C1_R1	GaLu96scf_2	179449	179714	2413s	5	+
C1_R1	GaLu96scf_2	2066125	2066342	2417s	5	+
C1_R1	GaLu96scf_2	2074614	2075636	2419s	5	-
C1_R1	GaLu96scf_2	2195437	2195733	2420s	5	+
C1_R1	GaLu96scf_2	226798	227131	2432s	5	+
C1_R1	GaLu96scf_2	226818	227044	2436s	5	+
C1_R1	GaLu96scf_2	226828	227131	2438s	5	+
C1_R1	GaLu96scf_2	226924	227149	2450s	5	+
C1_R1	GaLu96scf_2	231508	231869	2474s	5	+
C1_R1	GaLu96scf_22	34441	34737	2475s	5	+
C1_R1	GaLu96scf_2	250992	251302	2485s	5	-
C1_R1	GaLu96scf_22	630154	630604	2487s	5	+
C1_R1	GaLu96scf_2	313829	314427	2492s	5	+
C1_R1	GaLu96scf_23	230787	231504	2493s	5	+
C1_R1	GaLu96scf_23	606592	606967	2507s	5	+
C1_R1	GaLu96scf_23	615904	616279	2508s	5	+
C1_R1	GaLu96scf_24	34110	34346	2510s	5	+
C1_R1	GaLu96scf_24	432217	432729	2512s	5	-
C1_R1	GaLu96scf_24	43838	44290	2513s	5	-
C1_R1	GaLu96scf_24	43838	44803	2514s	5	-
C1_R1	GaLu96scf_24	632068	632487	2516s	5	+
C1_R1	GaLu96scf_2	469958	470540	2517s	5	+
C1_R1	GaLu96scf_25	142867	143104	2520s	5	-
C1_R1	GaLu96scf_25	536980	537503	2533s	5	-
C1_R1	GaLu96scf_26	148280	149130	2535s	5	+
C1_R1	GaLu96scf_2	651085	652001	2538s	5	+
C1_R1	GaLu96scf_2	677430	678411	2539s	5	+
C1_R1	GaLu96scf_27	128171	128539	2540s	5	+
C1_R1	GaLu96scf_27	128508	128850	2541s	5	+
C1_R1	GaLu96scf_27	225254	225551	2542s	5	+
C1_R1	GaLu96scf_2	731063	731745	2545s	5	-
C1_R1	GaLu96scf_28	526348	526658	2557s	5	+
C1_R1	GaLu96scf_2	90239	90543	2560s	5	+
C1_R1	GaLu96scf_2	909573	910254	2561s	5	-
C1_R1	GaLu96scf_2	993116	993709	2565s	5	-
C1_R1	GaLu96scf_30	183359	183598	2566s	5	-
C1_R1	GaLu96scf_30	58013	58408	2569s	5	-
C1_R1	GaLu96scf_30	63604	63957	2570s	5	+
C1_R1	GaLu96scf_3	1165470	1165882	2571s	5	-
C1_R1	GaLu96scf_3	1175143	1175414	2572s	5	+
C1_R1	GaLu96scf_31	202028	202379	2574s	5	-
C1_R1	GaLu96scf_31	234356	234749	2575s	5	+
C1_R1	GaLu96scf_31	413161	413428	2580s	5	-
C1_R1	GaLu96scf_3	1654565	1654824	2582s	5	+
C1_R1	GaLu96scf_3	1666675	1666849	2590s	5	-
C1_R1	GaLu96scf_3	1674713	1675076	2591s	5	+
C1_R1	GaLu96scf_3	1674984	1675679	2592s	5	+
C1_R1	GaLu96scf_3	1675629	1676107	2593s	5	+
C1_R1	GaLu96scf_3	1874398	1874641	2599s	5	-
C1_R1	GaLu96scf_32	340989	341590	2611s	5	+
C1_R1	GaLu96scf_33	107955	108150	2615s	5	-
C1_R1	GaLu96scf_33	33791	34138	2616s	5	-
C1_R1	GaLu96scf_33	48975	49337	2617s	5	-
C1_R1	GaLu96scf_3	416483	417565	2618s	5	-
C1_R1	GaLu96scf_34	268162	268712	2620s	5	+
C1_R1	GaLu96scf_35	329744	330170	2628s	5	+
C1_R1	GaLu96scf_3	663837	664524	2633s	5	-
C1_R1	GaLu96scf_3	792679	793196	2638s	5	-
C1_R1	GaLu96scf_38	112638	112902	2640s	5	-
C1_R1	GaLu96scf_38	37960	38256	2643s	5	+
C1_R1	GaLu96scf_39	135220	135490	2644s	5	+
C1_R1	GaLu96scf_40	144962	145321	2648s	5	-
C1_R1	GaLu96scf_40	56148	56504	2650s	5	-
C1_R1	GaLu96scf_41	138529	138837	2654s	5	-
C1_R1	GaLu96scf_4	119002	119433	2656s	5	-
C1_R1	GaLu96scf_4	168642	169400	2662s	5	+
C1_R1	GaLu96scf_4	1775253	1775676	2664s	5	-
C1_R1	GaLu96scf_4	493270	493697	2675s	5	+
C1_R1	GaLu96scf_4	546990	547303	2678s	5	-
C1_R1	GaLu96scf_46	79582	80089	2683s	5	+
C1_R1	GaLu96scf_49	99191	99464	2700s	5	-
C1_R1	GaLu96scf_49	99334	99690	2702s	5	-
C1_R1	GaLu96scf_5	1196220	1196578	2714s	5	+
C1_R1	GaLu96scf_5	417693	418112	2723s	5	+
C1_R1	GaLu96scf_55	70475	70766	2724s	5	+
C1_R1	GaLu96scf_5	980948	981283	2727s	5	-
C1_R1	GaLu96scf_6	1041038	1041462	2731s	5	+
C1_R1	GaLu96scf_6	1278057	1278485	2740s	5	-
C1_R1	GaLu96scf_6	559513	559777	2749s	5	-
C1_R1	GaLu96scf_6	670371	670631	2750s	5	+
C1_R1	GaLu96scf_7	1167778	1168011	2758s	5	+
C1_R1	GaLu96scf_7	148441	148680	2762s	5	-
C1_R1	GaLu96scf_7	660541	660779	2765s	5	+
C1_R1	GaLu96scf_8	1384261	1384494	2772s	5	+
C1_R1	GaLu96scf_8	151887	152175	2776s	5	+
C1_R1	GaLu96scf_8	409306	409567	2781s	5	+
C1_R1	GaLu96scf_8	574315	574603	2795s	5	+
C1_R1	GaLu96scf_9	1006778	1007111	2805s	5	+
C1_R1	GaLu96scf_10	1051576	1051881	2824s	4	+
C1_R1	GaLu96scf_10	76728	77152	2837s	4	+
C1_R1	GaLu96scf_10	925800	926152	2842s	4	+
C1_R1	GaLu96scf_11	1240882	1242300	2851s	4	+
C1_R1	GaLu96scf_11	1315655	1316199	2852s	4	+
C1_R1	GaLu96scf_11	133723	134215	2853s	4	+
C1_R1	GaLu96scf_1	1167633	1167921	2854s	4	-
C1_R1	GaLu96scf_1	1351823	1352120	2859s	4	+
C1_R1	GaLu96scf_11	610573	610832	2864s	4	-
C1_R1	GaLu96scf_11	714664	715040	2868s	4	-
C1_R1	GaLu96scf_1	2114443	2114867	2884s	4	-
C1_R1	GaLu96scf_1	213095	213579	2886s	4	+
C1_R1	GaLu96scf_1	2175889	2176296	2889s	4	-
C1_R1	GaLu96scf_1	224262	224453	2890s	4	+
C1_R1	GaLu96scf_12	387721	388104	2895s	4	-
C1_R1	GaLu96scf_1	2390663	2391048	2896s	4	-
C1_R1	GaLu96scf_12	449898	451254	2901s	4	-
C1_R1	GaLu96scf_12	649243	649791	2906s	4	-
C1_R1	GaLu96scf_1	3063259	3063541	2914s	4	+
C1_R1	GaLu96scf_13	1057971	1058260	2915s	4	+
C1_R1	GaLu96scf_13	188669	189151	2919s	4	+
C1_R1	GaLu96scf_1	32071	32318	2920s	4	+
C1_R1	GaLu96scf_1	3217665	3218130	2921s	4	+
C1_R1	GaLu96scf_13	436188	436788	2930s	4	+
C1_R1	GaLu96scf_1	344308	344528	2932s	4	-
C1_R1	GaLu96scf_1	3695515	3695963	2936s	4	-
C1_R1	GaLu96scf_1	3742882	3743263	2937s	4	-
C1_R1	GaLu96scf_1	3749973	3750509	2939s	4	+
C1_R1	GaLu96scf_1	3968929	3969173	2953s	4	-
C1_R1	GaLu96scf_14	39590	39970	2967s	4	+
C1_R1	GaLu96scf_14	39615	39970	2968s	4	+
C1_R1	GaLu96scf_14	601822	602320	2988s	4	-
C1_R1	GaLu96scf_14	819657	820068	2993s	4	-
C1_R1	GaLu96scf_14	950508	951004	2996s	4	+
C1_R1	GaLu96scf_15	577955	578307	3006s	4	+
C1_R1	GaLu96scf_15	703094	703418	3014s	4	-
C1_R1	GaLu96scf_15	791486	791712	3029s	4	+
C1_R1	GaLu96scf_16	26866	27197	3039s	4	+
C1_R1	GaLu96scf_16	369107	369503	3042s	4	-
C1_R1	GaLu96scf_16	855760	856605	3052s	4	-
C1_R1	GaLu96scf_17	53535	54345	3069s	4	-
C1_R1	GaLu96scf_17	676008	676458	3071s	4	-
C1_R1	GaLu96scf_17	917386	917642	3076s	4	+
C1_R1	GaLu96scf_18	170171	170626	3077s	4	-
C1_R1	GaLu96scf_18	227282	227751	3079s	4	+
C1_R1	GaLu96scf_18	382504	382751	3085s	4	-
C1_R1	GaLu96scf_18	509121	509757	3086s	4	+
C1_R1	GaLu96scf_19	175500	175732	3088s	4	+
C1_R1	GaLu96scf_19	330494	331097	3091s	4	-
C1_R1	GaLu96scf_19	649165	649603	3103s	4	-
C1_R1	GaLu96scf_19	683313	683892	3105s	4	-
C1_R1	GaLu96scf_19	712646	713162	3106s	4	-
C1_R1	GaLu96scf_19	725452	725742	3108s	4	-
C1_R1	GaLu96scf_19	88820	89337	3110s	4	+
C1_R1	GaLu96scf_20	106696	107084	3111s	4	-
C1_R1	GaLu96scf_2	1239359	1239652	3123s	4	+
C1_R1	GaLu96scf_21	263226	263471	3126s	4	-
C1_R1	GaLu96scf_21	263237	263471	3129s	4	-
C1_R1	GaLu96scf_2	1326773	1327342	3140s	4	-
C1_R1	GaLu96scf_2	1463452	1463757	3145s	4	-
C1_R1	GaLu96scf_2	1579790	1580086	3149s	4	+
C1_R1	GaLu96scf_2	1682148	1682409	3153s	4	-
C1_R1	GaLu96scf_2	1700392	1700778	3154s	4	+
C1_R1	GaLu96scf_22	171118	171475	3165s	4	-
C1_R1	GaLu96scf_2	226774	226957	3174s	4	+
C1_R1	GaLu96scf_2	226795	227014	3178s	4	+
C1_R1	GaLu96scf_2	226798	226987	3179s	4	+
C1_R1	GaLu96scf_2	226801	227149	3181s	4	+
C1_R1	GaLu96scf_2	226813	227041	3190s	4	+
C1_R1	GaLu96scf_2	226816	227056	3193s	4	-
C1_R1	GaLu96scf_2	226885	227104	3205s	4	+
C1_R1	GaLu96scf_22	7705	7955	3228s	4	+
C1_R1	GaLu96scf_23	217377	217745	3232s	4	-
C1_R1	GaLu96scf_23	535599	536009	3255s	4	-
C1_R1	GaLu96scf_25	126976	127335	3263s	4	-
C1_R1	GaLu96scf_25	280494	280790	3265s	4	-
C1_R1	GaLu96scf_2	602057	602784	3279s	4	-
C1_R1	GaLu96scf_26	149417	149920	3282s	4	+
C1_R1	GaLu96scf_2	687184	687623	3285s	4	-
C1_R1	GaLu96scf_27	264824	265478	3288s	4	-
C1_R1	GaLu96scf_2	778974	779249	3300s	4	+
C1_R1	GaLu96scf_29	314408	315008	3308s	4	+
C1_R1	GaLu96scf_29	342484	342963	3309s	4	+
C1_R1	GaLu96scf_2	989373	989702	3314s	4	-
C1_R1	GaLu96scf_31	371585	372209	3331s	4	-
C1_R1	GaLu96scf_3	1674497	1674803	3341s	4	+
C1_R1	GaLu96scf_3	1675305	1676107	3342s	4	+
C1_R1	GaLu96scf_31	70509	70945	3345s	4	-
C1_R1	GaLu96scf_3	1881875	1882215	3350s	4	-
C1_R1	GaLu96scf_3	1881875	1882350	3351s	4	-
C1_R1	GaLu96scf_32	30470	30805	3360s	4	-
C1_R1	GaLu96scf_3	416483	417783	3368s	4	-
C1_R1	GaLu96scf_34	339594	341234	3370s	4	+
C1_R1	GaLu96scf_36	11891	12276	3380s	4	-
C1_R1	GaLu96scf_3	716846	717535	3387s	4	+
C1_R1	GaLu96scf_37	206819	207125	3389s	4	+
C1_R1	GaLu96scf_39	173816	174176	3392s	4	-
C1_R1	GaLu96scf_4	1040438	1040815	3398s	4	-
C1_R1	GaLu96scf_4	1414390	1414772	3408s	4	+
C1_R1	GaLu96scf_4	148577	149052	3411s	4	+
C1_R1	GaLu96scf_4	182978	183547	3418s	4	-
C1_R1	GaLu96scf_45	117144	117563	3432s	4	+
C1_R1	GaLu96scf_45	24180	24572	3435s	4	+
C1_R1	GaLu96scf_4	672329	672700	3442s	4	-
C1_R1	GaLu96scf_47	71790	72075	3449s	4	-
C1_R1	GaLu96scf_47	90451	90941	3450s	4	+
C1_R1	GaLu96scf_4	815140	815481	3451s	4	+
C1_R1	GaLu96scf_4	82007	82257	3452s	4	-
C1_R1	GaLu96scf_4	830287	830731	3455s	4	-
C1_R1	GaLu96scf_49	100988	101265	3458s	4	-
C1_R1	GaLu96scf_49	99484	99728	3476s	4	-
C1_R1	GaLu96scf_50	11969	12349	3484s	4	+
C1_R1	GaLu96scf_5	263673	263987	3499s	4	-
C1_R1	GaLu96scf_5	264063	264357	3501s	4	-
C1_R1	GaLu96scf_5	517364	518001	3507s	4	-
C1_R1	GaLu96scf_6	1024166	1024439	3515s	4	+
C1_R1	GaLu96scf_6	1032574	1033279	3516s	4	-
C1_R1	GaLu96scf_6	1098190	1098534	3517s	4	-
C1_R1	GaLu96scf_6	1110179	1110497	3518s	4	-
C1_R1	GaLu96scf_6	1203680	1204340	3522s	4	+
C1_R1	GaLu96scf_6	1235411	1235741	3523s	4	+
C1_R1	GaLu96scf_6	1236190	1236402	3524s	4	+
C1_R1	GaLu96scf_6	1508089	1508768	3527s	4	-
C1_R1	GaLu96scf_6	1617245	1617692	3529s	4	+
C1_R1	GaLu96scf_6	17928	18298	3531s	4	-
C1_R1	GaLu96scf_6	202075	202406	3533s	4	-
C1_R1	GaLu96scf_6	796087	796530	3553s	4	+
C1_R1	GaLu96scf_6	871714	872157	3554s	4	+
C1_R1	GaLu96scf_6	962132	962815	3555s	4	+
C1_R1	GaLu96scf_7	664781	665104	3564s	4	+
C1_R1	GaLu96scf_7	704250	704568	3565s	4	+
C1_R1	GaLu96scf_7	755770	755996	3566s	4	-
C1_R1	GaLu96scf_7	847373	848404	3567s	4	+
C1_R1	GaLu96scf_7	847536	847936	3568s	4	+
C1_R1	GaLu96scf_8	1392625	1393006	3575s	4	+
C1_R1	GaLu96scf_8	541961	542452	3580s	4	-
C1_R1	GaLu96scf_8	590514	590796	3581s	4	-
C1_R1	GaLu96scf_8	779487	779954	3584s	4	+
C1_R1	GaLu96scf_8	780301	780960	3585s	4	+
C1_R1	GaLu96scf_9	1178089	1178389	3593s	4	-
C1_R1	GaLu96scf_9	1451300	1451806	3596s	4	-
C1_R1	GaLu96scf_9	150313	150641	3597s	4	-
C1_R1	GaLu96scf_10	233200	233634	3616s	3	-
C1_R1	GaLu96scf_10	233398	233634	3617s	3	-
C1_R1	GaLu96scf_10	317314	317649	3618s	3	+
C1_R1	GaLu96scf_10	57548	58573	3622s	3	-
C1_R1	GaLu96scf_10	941606	941818	3625s	3	-
C1_R1	GaLu96scf_11	1241876	1242300	3631s	3	+
C1_R1	GaLu96scf_11	1357132	1357625	3634s	3	-
C1_R1	GaLu96scf_11	183503	183779	3636s	3	+
C1_R1	GaLu96scf_11	336572	336974	3637s	3	+
C1_R1	GaLu96scf_11	463515	463804	3642s	3	-
C1_R1	GaLu96scf_1	1822874	1823210	3656s	3	+
C1_R1	GaLu96scf_1	2046202	2046485	3661s	3	-
C1_R1	GaLu96scf_12	1143681	1144140	3672s	3	+
C1_R1	GaLu96scf_1	217579	217960	3674s	3	-
C1_R1	GaLu96scf_1	2412710	2413033	3683s	3	-
C1_R1	GaLu96scf_12	475877	476184	3686s	3	-
C1_R1	GaLu96scf_1	2789441	2789758	3695s	3	-
C1_R1	GaLu96scf_1	2789441	2790043	3696s	3	-
C1_R1	GaLu96scf_12	982987	983486	3700s	3	-
C1_R1	GaLu96scf_13	162431	162710	3706s	3	+
C1_R1	GaLu96scf_13	164508	165007	3707s	3	+
C1_R1	GaLu96scf_13	188780	189151	3708s	3	+
C1_R1	GaLu96scf_13	282319	282603	3712s	3	+
C1_R1	GaLu96scf_1	3331747	3332330	3714s	3	+
C1_R1	GaLu96scf_1	3367428	3367816	3721s	3	+
C1_R1	GaLu96scf_1	3375106	3375593	3722s	3	-
C1_R1	GaLu96scf_13	562681	563010	3730s	3	-
C1_R1	GaLu96scf_13	570031	570400	3731s	3	-
C1_R1	GaLu96scf_13	878771	879078	3763s	3	+
C1_R1	GaLu96scf_1	407026	407697	3780s	3	-
C1_R1	GaLu96scf_1	4365253	4365744	3796s	3	-
C1_R1	GaLu96scf_14	46924	47425	3800s	3	-
C1_R1	GaLu96scf_14	848249	848616	3821s	3	-
C1_R1	GaLu96scf_14	922064	922340	3824s	3	+
C1_R1	GaLu96scf_14	950480	951004	3826s	3	+
C1_R1	GaLu96scf_14	979941	980677	3827s	3	+
C1_R1	GaLu96scf_15	200967	201286	3830s	3	-
C1_R1	GaLu96scf_15	389869	390089	3836s	3	+
C1_R1	GaLu96scf_15	433546	433885	3837s	3	+
C1_R1	GaLu96scf_15	465418	465932	3838s	3	+
C1_R1	GaLu96scf_15	578462	578927	3847s	3	+
C1_R1	GaLu96scf_15	704771	705038	3855s	3	+
C1_R1	GaLu96scf_15	825549	825922	3864s	3	-
C1_R1	GaLu96scf_16	237543	237842	3874s	3	-
C1_R1	GaLu96scf_16	579638	579947	3879s	3	+
C1_R1	GaLu96scf_16	624064	624508	3881s	3	-
C1_R1	GaLu96scf_16	662612	663103	3882s	3	-
C1_R1	GaLu96scf_16	722920	723235	3885s	3	-
C1_R1	GaLu96scf_16	961237	961550	3897s	3	-
C1_R1	GaLu96scf_1	730679	730872	3900s	3	+
C1_R1	GaLu96scf_17	919784	920317	3920s	3	-
C1_R1	GaLu96scf_17	982709	983009	3922s	3	-
C1_R1	GaLu96scf_18	226488	227010	3924s	3	+
C1_R1	GaLu96scf_18	447013	448372	3933s	3	-
C1_R1	GaLu96scf_18	781002	781533	3939s	3	+
C1_R1	GaLu96scf_1	879033	879405	3940s	3	+
C1_R1	GaLu96scf_18	885295	885550	3941s	3	-
C1_R1	GaLu96scf_19	131160	131722	3943s	3	-
C1_R1	GaLu96scf_19	248389	248676	3949s	3	+
C1_R1	GaLu96scf_19	305014	305474	3950s	3	+
C1_R1	GaLu96scf_19	390565	390856	3952s	3	+
C1_R1	GaLu96scf_19	564957	565339	3956s	3	-
C1_R1	GaLu96scf_19	829792	830129	3961s	3	+
C1_R1	GaLu96scf_19	836871	837213	3962s	3	+
C1_R1	GaLu96scf_19	88755	89115	3964s	3	+
C1_R1	GaLu96scf_20	425358	425772	3972s	3	+
C1_R1	GaLu96scf_21	12421	12838	3978s	3	+
C1_R1	GaLu96scf_2	1253841	1254169	3982s	3	+
C1_R1	GaLu96scf_21	293077	293264	4000s	3	-
C1_R1	GaLu96scf_2	1462950	1463671	4006s	3	-
C1_R1	GaLu96scf_2	1596275	1596872	4011s	3	+
C1_R1	GaLu96scf_2	1745885	1746257	4015s	3	-
C1_R1	GaLu96scf_22	119250	119804	4022s	3	+
C1_R1	GaLu96scf_2	226655	226933	4030s	3	+
C1_R1	GaLu96scf_2	226801	227131	4046s	3	+
C1_R1	GaLu96scf_2	226828	227056	4056s	3	+
C1_R1	GaLu96scf_22	744830	745187	4104s	3	+
C1_R1	GaLu96scf_23	121538	122028	4108s	3	+
C1_R1	GaLu96scf_23	371108	371384	4116s	3	-
C1_R1	GaLu96scf_23	392998	393242	4124s	3	+
C1_R1	GaLu96scf_23	452650	452947	4129s	3	-
C1_R1	GaLu96scf_23	463927	464218	4132s	3	-
C1_R1	GaLu96scf_23	535599	536772	4138s	3	-
C1_R1	GaLu96scf_24	18964	19388	4141s	3	-
C1_R1	GaLu96scf_24	287757	288366	4142s	3	+
C1_R1	GaLu96scf_25	304086	304541	4145s	3	+
C1_R1	GaLu96scf_2	548994	550080	4173s	3	-
C1_R1	GaLu96scf_25	562675	562981	4175s	3	-
C1_R1	GaLu96scf_26	376816	377144	4182s	3	-
C1_R1	GaLu96scf_27	22610	23282	4187s	3	+
C1_R1	GaLu96scf_27	266874	267059	4194s	3	-
C1_R1	GaLu96scf_27	428519	428861	4196s	3	+
C1_R1	GaLu96scf_27	504642	504969	4198s	3	-
C1_R1	GaLu96scf_2	778923	780464	4201s	3	+
C1_R1	GaLu96scf_2	820827	821670	4204s	3	+
C1_R1	GaLu96scf_2	825469	826149	4207s	3	+
C1_R1	GaLu96scf_28	501725	502010	4212s	3	+
C1_R1	GaLu96scf_29	401253	401565	4222s	3	+
C1_R1	GaLu96scf_29	58160	58515	4224s	3	-
C1_R1	GaLu96scf_29	68124	68482	4225s	3	+
C1_R1	GaLu96scf_30	188340	188872	4227s	3	-
C1_R1	GaLu96scf_30	96599	96902	4229s	3	-
C1_R1	GaLu96scf_3	1035453	1035907	4230s	3	+
C1_R1	GaLu96scf_3	1121840	1122206	4232s	3	+
C1_R1	GaLu96scf_3	1134384	1134932	4234s	3	+
C1_R1	GaLu96scf_3	1134384	1135563	4235s	3	+
C1_R1	GaLu96scf_31	369868	370090	4248s	3	-
C1_R1	GaLu96scf_31	372507	372987	4253s	3	-
C1_R1	GaLu96scf_31	447385	447915	4256s	3	-
C1_R1	GaLu96scf_3	1800281	1800549	4265s	3	+
C1_R1	GaLu96scf_32	199917	200290	4268s	3	+
C1_R1	GaLu96scf_3	238004	238480	4271s	3	-
C1_R1	GaLu96scf_33	107500	108150	4272s	3	-
C1_R1	GaLu96scf_34	265678	266291	4286s	3	+
C1_R1	GaLu96scf_34	275468	275921	4287s	3	-
C1_R1	GaLu96scf_35	329301	329553	4299s	3	+
C1_R1	GaLu96scf_36	11891	12392	4304s	3	-
C1_R1	GaLu96scf_36	78560	78837	4309s	3	+
C1_R1	GaLu96scf_37	24381	24823	4312s	3	-
C1_R1	GaLu96scf_3	953266	953586	4319s	3	-
C1_R1	GaLu96scf_40	88343	88619	4324s	3	-
C1_R1	GaLu96scf_4	1325416	1325655	4329s	3	-
C1_R1	GaLu96scf_4	1396642	1397474	4332s	3	-
C1_R1	GaLu96scf_4	1547610	1549031	4336s	3	+
C1_R1	GaLu96scf_41	68518	68780	4339s	3	-
C1_R1	GaLu96scf_4	169285	170276	4340s	3	+
C1_R1	GaLu96scf_4	1747883	1748329	4343s	3	-
C1_R1	GaLu96scf_41	76138	76713	4345s	3	-
C1_R1	GaLu96scf_4	263448	263773	4355s	3	+
C1_R1	GaLu96scf_43	25907	26321	4359s	3	+
C1_R1	GaLu96scf_4	353909	354241	4361s	3	-
C1_R1	GaLu96scf_4	354477	354797	4364s	3	-
C1_R1	GaLu96scf_44	108844	109678	4365s	3	+
C1_R1	GaLu96scf_4	570963	571397	4369s	3	-
C1_R1	GaLu96scf_4	618989	619652	4372s	3	+
C1_R1	GaLu96scf_4	638508	638817	4373s	3	+
C1_R1	GaLu96scf_46	59490	60083	4374s	3	+
C1_R1	GaLu96scf_48	91608	91945	4391s	3	-
C1_R1	GaLu96scf_49	101622	101798	4402s	3	-
C1_R1	GaLu96scf_49	51185	51575	4407s	3	-
C1_R1	GaLu96scf_5	1045707	1051821	4431s	3	-
C1_R1	GaLu96scf_5	1382118	1382794	4436s	3	-
C1_R1	GaLu96scf_5	1437346	1437752	4437s	3	+
C1_R1	GaLu96scf_52	10117	10339	4440s	3	-
C1_R1	GaLu96scf_5	683753	684258	4456s	3	-
C1_R1	GaLu96scf_6	1223931	1224241	4465s	3	-
C1_R1	GaLu96scf_6	21909	22154	4475s	3	-
C1_R1	GaLu96scf_6	392594	392953	4480s	3	-
C1_R1	GaLu96scf_6	607549	608035	4488s	3	-
C1_R1	GaLu96scf_6	725319	725626	4491s	3	-
C1_R1	GaLu96scf_6	892415	892699	4493s	3	-
C1_R1	GaLu96scf_7	1425350	1426168	4496s	3	-
C1_R1	GaLu96scf_7	455907	456236	4497s	3	+
C1_R1	GaLu96scf_7	463902	464135	4498s	3	+
C1_R1	GaLu96scf_7	585566	586413	4502s	3	+
C1_R1	GaLu96scf_8	1158047	1158641	4508s	3	-
C1_R1	GaLu96scf_8	1506711	1507209	4517s	3	+
C1_R1	GaLu96scf_8	460253	460763	4524s	3	+
C1_R1	GaLu96scf_8	718762	719550	4527s	3	+
C1_R1	GaLu96scf_8	830683	831311	4530s	3	-
C1_R1	GaLu96scf_8	885685	886027	4533s	3	-
C1_R1	GaLu96scf_9	1049221	1049550	4534s	3	+
C1_R1	GaLu96scf_10	1414419	1414907	4576s	2	+
C1_R1	GaLu96scf_10	232717	233062	4578s	2	-
C1_R1	GaLu96scf_10	234972	235254	4579s	2	-
C1_R1	GaLu96scf_10	318129	318405	4585s	2	+
C1_R1	GaLu96scf_10	393155	393851	4591s	2	-
C1_R1	GaLu96scf_10	57748	58352	4593s	2	-
C1_R1	GaLu96scf_10	821328	821762	4597s	2	-
C1_R1	GaLu96scf_10	988973	989517	4600s	2	-
C1_R1	GaLu96scf_1	1222896	1223218	4609s	2	-
C1_R1	GaLu96scf_1	1396445	1396728	4616s	2	+
C1_R1	GaLu96scf_1	1435576	1435826	4617s	2	-
C1_R1	GaLu96scf_1	1494244	1494620	4620s	2	+
C1_R1	GaLu96scf_11	504680	505141	4621s	2	-
C1_R1	GaLu96scf_11	550698	551236	4622s	2	+
C1_R1	GaLu96scf_11	626566	627060	4625s	2	+
C1_R1	GaLu96scf_11	72948	73468	4630s	2	-
C1_R1	GaLu96scf_11	824324	824708	4633s	2	+
C1_R1	GaLu96scf_12	1226149	1226471	4652s	2	-
C1_R1	GaLu96scf_1	2139120	2139475	4653s	2	-
C1_R1	GaLu96scf_1	223809	224453	4657s	2	+
C1_R1	GaLu96scf_1	2351483	2352364	4658s	2	-
C1_R1	GaLu96scf_12	451474	452244	4666s	2	-
C1_R1	GaLu96scf_13	1074640	1075149	4685s	2	+
C1_R1	GaLu96scf_13	154361	154828	4691s	2	-
C1_R1	GaLu96scf_1	3176368	3176836	4692s	2	-
C1_R1	GaLu96scf_1	336402	336711	4700s	2	-
C1_R1	GaLu96scf_1	3742476	3743012	4722s	2	-
C1_R1	GaLu96scf_13	878417	878568	4743s	2	+
C1_R1	GaLu96scf_1	396052	397861	4755s	2	-
C1_R1	GaLu96scf_1	3970714	3971017	4757s	2	-
C1_R1	GaLu96scf_1	407026	407504	4764s	2	-
C1_R1	GaLu96scf_14	116616	117033	4767s	2	-
C1_R1	GaLu96scf_14	124391	124810	4768s	2	-
C1_R1	GaLu96scf_1	441144	442958	4778s	2	-
C1_R1	GaLu96scf_1	4494341	4494657	4785s	2	+
C1_R1	GaLu96scf_1	4582367	4582586	4794s	2	-
C1_R1	GaLu96scf_1	4602129	4602499	4799s	2	+
C1_R1	GaLu96scf_14	86765	88236	4807s	2	-
C1_R1	GaLu96scf_14	922067	922265	4809s	2	+
C1_R1	GaLu96scf_15	749348	749695	4841s	2	+
C1_R1	GaLu96scf_15	786637	786968	4846s	2	-
C1_R1	GaLu96scf_15	838752	839010	4848s	2	-
C1_R1	GaLu96scf_15	979387	979988	4855s	2	+
C1_R1	GaLu96scf_16	560290	560668	4865s	2	+
C1_R1	GaLu96scf_16	722920	723282	4871s	2	-
C1_R1	GaLu96scf_16	744184	744677	4879s	2	-
C1_R1	GaLu96scf_16	851051	851415	4880s	2	-
C1_R1	GaLu96scf_16	916777	917333	4881s	2	+
C1_R1	GaLu96scf_17	398196	399310	4893s	2	+
C1_R1	GaLu96scf_17	479986	480280	4897s	2	-
C1_R1	GaLu96scf_1	752920	779213	4909s	2	+
C1_R1	GaLu96scf_17	692008	692283	4915s	2	+
C1_R1	GaLu96scf_18	124169	125305	4920s	2	-
C1_R1	GaLu96scf_18	136965	137232	4921s	2	-
C1_R1	GaLu96scf_1	822816	823309	4924s	2	-
C1_R1	GaLu96scf_1	823157	823531	4925s	2	-
C1_R1	GaLu96scf_18	764085	764603	4938s	2	+
C1_R1	GaLu96scf_18	822635	823041	4939s	2	-
C1_R1	GaLu96scf_1	884063	884303	4940s	2	-
C1_R1	GaLu96scf_18	884544	885550	4942s	2	-
C1_R1	GaLu96scf_19	106770	107081	4944s	2	-
C1_R1	GaLu96scf_19	130994	131342	4945s	2	+
C1_R1	GaLu96scf_19	289401	290042	4952s	2	-
C1_R1	GaLu96scf_19	506883	507372	4957s	2	-
C1_R1	GaLu96scf_19	99310	99744	4968s	2	-
C1_R1	GaLu96scf_20	734287	734594	4975s	2	+
C1_R1	GaLu96scf_2	1056816	1057245	4979s	2	-
C1_R1	GaLu96scf_2	1057061	1057245	4980s	2	-
C1_R1	GaLu96scf_21	149339	149885	4981s	2	+
C1_R1	GaLu96scf_21	285993	286907	5002s	2	-
C1_R1	GaLu96scf_21	35403	35886	5008s	2	+
C1_R1	GaLu96scf_2	138609	139083	5010s	2	-
C1_R1	GaLu96scf_2	143896	144335	5013s	2	-
C1_R1	GaLu96scf_2	175926	176500	5021s	2	+
C1_R1	GaLu96scf_2	176283	177035	5022s	2	+
C1_R1	GaLu96scf_2	1961845	1962187	5030s	2	+
C1_R1	GaLu96scf_2	2097473	2097756	5037s	2	-
C1_R1	GaLu96scf_22	16112	16628	5040s	2	+
C1_R1	GaLu96scf_22	187637	187860	5041s	2	-
C1_R1	GaLu96scf_22	291642	291936	5128s	2	+
C1_R1	GaLu96scf_2	251640	252024	5133s	2	-
C1_R1	GaLu96scf_23	371099	371384	5141s	2	-
C1_R1	GaLu96scf_23	431140	431335	5146s	2	-
C1_R1	GaLu96scf_23	585544	585832	5164s	2	-
C1_R1	GaLu96scf_23	606415	606772	5165s	2	+
C1_R1	GaLu96scf_23	693761	694118	5169s	2	+
C1_R1	GaLu96scf_25	135198	135487	5176s	2	+
C1_R1	GaLu96scf_25	193235	193482	5178s	2	+
C1_R1	GaLu96scf_2	543092	543603	5182s	2	+
C1_R1	GaLu96scf_25	551231	551607	5200s	2	+
C1_R1	GaLu96scf_26	148280	148789	5201s	2	+
C1_R1	GaLu96scf_26	148280	149920	5202s	2	+
C1_R1	GaLu96scf_26	248195	248959	5205s	2	-
C1_R1	GaLu96scf_26	266036	266961	5206s	2	+
C1_R1	GaLu96scf_26	278041	278380	5207s	2	+
C1_R1	GaLu96scf_26	421795	422512	5209s	2	+
C1_R1	GaLu96scf_2	646316	647173	5211s	2	-
C1_R1	GaLu96scf_27	128079	128516	5218s	2	+
C1_R1	GaLu96scf_27	128806	129874	5219s	2	+
C1_R1	GaLu96scf_27	132664	135747	5220s	2	-
C1_R1	GaLu96scf_2	718009	718422	5222s	2	-
C1_R1	GaLu96scf_27	265012	265478	5228s	2	-
C1_R1	GaLu96scf_27	566201	566561	5234s	2	+
C1_R1	GaLu96scf_2	763740	764305	5235s	2	-
C1_R1	GaLu96scf_27	79003	79314	5237s	2	+
C1_R1	GaLu96scf_28	186469	186838	5242s	2	+
C1_R1	GaLu96scf_28	187545	187909	5243s	2	+
C1_R1	GaLu96scf_28	264906	278993	5245s	2	+
C1_R1	GaLu96scf_2	873081	873396	5258s	2	-
C1_R1	GaLu96scf_2	892552	892795	5260s	2	-
C1_R1	GaLu96scf_2	979223	980972	5276s	2	-
C1_R1	GaLu96scf_30	189498	189914	5280s	2	-
C1_R1	GaLu96scf_30	22124	23371	5281s	2	-
C1_R1	GaLu96scf_30	242500	242906	5282s	2	+
C1_R1	GaLu96scf_30	58013	58623	5285s	2	-
C1_R1	GaLu96scf_30	66906	67235	5286s	2	-
C1_R1	GaLu96scf_3	1113081	1113834	5288s	2	-
C1_R1	GaLu96scf_3	1176030	1176724	5294s	2	+
C1_R1	GaLu96scf_3	1176468	1176724	5295s	2	+
C1_R1	GaLu96scf_3	1237267	1237545	5298s	2	-
C1_R1	GaLu96scf_31	344374	344599	5312s	2	-
C1_R1	GaLu96scf_3	1373711	1374060	5317s	2	-
C1_R1	GaLu96scf_31	413161	413491	5320s	2	-
C1_R1	GaLu96scf_3	1665072	1665373	5324s	2	-
C1_R1	GaLu96scf_3	1806447	1806753	5329s	2	-
C1_R1	GaLu96scf_3	1920240	1920466	5337s	2	-
C1_R1	GaLu96scf_34	264803	265273	5354s	2	+
C1_R1	GaLu96scf_34	95773	96416	5359s	2	+
C1_R1	GaLu96scf_34	96056	96416	5360s	2	+
C1_R1	GaLu96scf_35	314043	314388	5373s	2	-
C1_R1	GaLu96scf_36	74533	75537	5383s	2	-
C1_R1	GaLu96scf_36	8759	9160	5385s	2	-
C1_R1	GaLu96scf_36	94864	95203	5386s	2	-
C1_R1	GaLu96scf_37	118613	118998	5388s	2	-
C1_R1	GaLu96scf_37	148567	149088	5389s	2	+
C1_R1	GaLu96scf_3	789575	790034	5391s	2	-
C1_R1	GaLu96scf_39	20978	21293	5397s	2	-
C1_R1	GaLu96scf_4	1023010	1023333	5401s	2	+
C1_R1	GaLu96scf_4	1158491	1158957	5407s	2	+
C1_R1	GaLu96scf_4	1283551	1283837	5411s	2	+
C1_R1	GaLu96scf_4	168492	169400	5416s	2	+
C1_R1	GaLu96scf_4	1748431	1748788	5419s	2	-
C1_R1	GaLu96scf_4	1748431	1748800	5420s	2	-
C1_R1	GaLu96scf_42	172516	172716	5427s	2	-
C1_R1	GaLu96scf_4	493290	493697	5445s	2	+
C1_R1	GaLu96scf_45	156483	156993	5449s	2	+
C1_R1	GaLu96scf_4	570963	571313	5450s	2	-
C1_R1	GaLu96scf_4	588746	589149	5451s	2	-
C1_R1	GaLu96scf_46	125126	125501	5453s	2	-
C1_R1	GaLu96scf_46	59101	59831	5454s	2	+
C1_R1	GaLu96scf_47	66309	66882	5461s	2	-
C1_R1	GaLu96scf_47	89674	90331	5464s	2	+
C1_R1	GaLu96scf_4	998349	998784	5486s	2	-
C1_R1	GaLu96scf_50	88687	89008	5505s	2	-
C1_R1	GaLu96scf_5	1042559	1042864	5509s	2	-
C1_R1	GaLu96scf_5	1380065	1380576	5513s	2	-
C1_R1	GaLu96scf_5	327008	327330	5530s	2	+
C1_R1	GaLu96scf_5	389870	390140	5531s	2	-
C1_R1	GaLu96scf_5	490295	490656	5533s	2	+
C1_R1	GaLu96scf_5	759501	759927	5539s	2	+
C1_R1	GaLu96scf_5	811357	811588	5542s	2	+
C1_R1	GaLu96scf_5	919190	919691	5546s	2	+
C1_R1	GaLu96scf_6	1033391	1034086	5551s	2	-
C1_R1	GaLu96scf_6	1184211	1184883	5554s	2	+
C1_R1	GaLu96scf_6	1188199	1188552	5556s	2	-
C1_R1	GaLu96scf_6	1354691	1354946	5559s	2	-
C1_R1	GaLu96scf_6	1422016	1422232	5562s	2	+
C1_R1	GaLu96scf_6	196215	196660	5570s	2	+
C1_R1	GaLu96scf_6	621826	622371	5581s	2	+
C1_R1	GaLu96scf_7	1319225	1319675	5588s	2	-
C1_R1	GaLu96scf_7	1409952	1410353	5591s	2	+
C1_R1	GaLu96scf_7	210293	210946	5593s	2	+
C1_R1	GaLu96scf_7	526563	526793	5600s	2	-
C1_R1	GaLu96scf_7	647515	647836	5605s	2	-
C1_R1	GaLu96scf_7	727396	727764	5609s	2	+
C1_R1	GaLu96scf_7	847536	848067	5610s	2	+
C1_R1	GaLu96scf_7	848001	848404	5611s	2	+
C1_R1	GaLu96scf_8	1080704	1081093	5612s	2	-
C1_R1	GaLu96scf_8	1155208	1155609	5614s	2	+
C1_R1	GaLu96scf_8	210000	210900	5625s	2	+
C1_R1	GaLu96scf_8	495966	496325	5631s	2	+
C1_R1	GaLu96scf_8	573986	574311	5633s	2	+
C1_R1	GaLu96scf_8	599384	599871	5638s	2	-
C1_R1	GaLu96scf_8	627169	627551	5639s	2	-
C1_R1	GaLu96scf_8	730804	731101	5640s	2	-
C1_R1	GaLu96scf_8	842652	843284	5641s	2	-
C1_R1	GaLu96scf_9	1249263	1249686	5654s	2	-
C1_R1	GaLu96scf_9	1521817	1522123	5655s	2	-
C1_R1	GaLu96scf_9	158700	159029	5656s	2	-
C1_R1	GaLu96scf_9	24589	25677	5660s	2	+
C1_R1	GaLu96scf_9	485847	486172	5663s	2	-
C1_R1	GaLu96scf_10	1286160	1286564	5687s	1	+
C1_R1	GaLu96scf_10	1309380	1309814	5688s	1	+
C1_R1	GaLu96scf_10	317826	318177	5692s	1	+
C1_R1	GaLu96scf_10	345824	346199	5702s	1	+
C1_R1	GaLu96scf_10	550749	551105	5707s	1	+
C1_R1	GaLu96scf_10	632259	633434	5710s	1	+
C1_R1	GaLu96scf_10	935596	935959	5719s	1	+
C1_R1	GaLu96scf_10	955144	955411	5720s	1	+
C1_R1	GaLu96scf_11	101360	101610	5732s	1	+
C1_R1	GaLu96scf_11	1234719	1235461	5740s	1	-
C1_R1	GaLu96scf_11	132103	132409	5742s	1	-
C1_R1	GaLu96scf_11	1373071	1373667	5745s	1	+
C1_R1	GaLu96scf_1	1143289	1143591	5746s	1	+
C1_R1	GaLu96scf_1	1310922	1311220	5755s	1	-
C1_R1	GaLu96scf_1	145660	146036	5759s	1	+
C1_R1	GaLu96scf_1	1525668	1525994	5760s	1	+
C1_R1	GaLu96scf_11	567742	568108	5763s	1	+
C1_R1	GaLu96scf_1	1589974	1590383	5764s	1	+
C1_R1	GaLu96scf_1	1618338	1619627	5766s	1	+
C1_R1	GaLu96scf_11	833634	833981	5773s	1	-
C1_R1	GaLu96scf_1	1848163	1848654	5774s	1	-
C1_R1	GaLu96scf_1	1867908	1868428	5778s	1	+
C1_R1	GaLu96scf_11	952014	952364	5780s	1	-
C1_R1	GaLu96scf_12	1136573	1137307	5801s	1	-
C1_R1	GaLu96scf_1	223624	224453	5811s	1	+
C1_R1	GaLu96scf_1	227788	228591	5817s	1	+
C1_R1	GaLu96scf_12	847114	847522	5842s	1	+
C1_R1	GaLu96scf_13	1104139	1104490	5849s	1	+
C1_R1	GaLu96scf_13	167478	167762	5854s	1	+
C1_R1	GaLu96scf_13	370984	371140	5867s	1	+
C1_R1	GaLu96scf_1	338389	338687	5868s	1	+
C1_R1	GaLu96scf_1	3414709	3415024	5873s	1	-
C1_R1	GaLu96scf_13	436495	436788	5875s	1	+
C1_R1	GaLu96scf_13	438564	439167	5876s	1	+
C1_R1	GaLu96scf_13	66924	67663	5889s	1	+
C1_R1	GaLu96scf_1	3695515	3696125	5890s	1	-
C1_R1	GaLu96scf_13	879160	879564	5931s	1	+
C1_R1	GaLu96scf_1	3921439	3921733	5935s	1	+
C1_R1	GaLu96scf_1	3923133	3923420	5936s	1	+
C1_R1	GaLu96scf_1	4020862	4021597	5943s	1	+
C1_R1	GaLu96scf_1	4103529	4103839	5945s	1	-
C1_R1	GaLu96scf_1	4115967	4116481	5949s	1	+
C1_R1	GaLu96scf_1	4116252	4116481	5950s	1	+
C1_R1	GaLu96scf_1	4116640	4117290	5951s	1	+
C1_R1	GaLu96scf_1	4250163	4250921	5959s	1	+
C1_R1	GaLu96scf_14	316770	317001	5962s	1	-
C1_R1	GaLu96scf_1	440858	441430	5967s	1	-
C1_R1	GaLu96scf_14	611885	612141	5994s	1	+
C1_R1	GaLu96scf_1	4739032	4740853	5999s	1	-
C1_R1	GaLu96scf_1	4775922	4776176	6002s	1	-
C1_R1	GaLu96scf_1	481248	481622	6004s	1	+
C1_R1	GaLu96scf_14	859063	859373	6006s	1	-
C1_R1	GaLu96scf_14	921543	921876	6009s	1	+
C1_R1	GaLu96scf_15	138447	138936	6014s	1	+
C1_R1	GaLu96scf_15	164699	165283	6015s	1	-
C1_R1	GaLu96scf_15	274646	275389	6022s	1	+
C1_R1	GaLu96scf_15	323861	324223	6027s	1	-
C1_R1	GaLu96scf_15	387105	387636	6030s	1	+
C1_R1	GaLu96scf_15	521727	522066	6031s	1	-
C1_R1	GaLu96scf_15	783311	783706	6065s	1	-
C1_R1	GaLu96scf_15	839303	839674	6066s	1	-
C1_R1	GaLu96scf_16	251463	252081	6086s	1	-
C1_R1	GaLu96scf_16	275844	276292	6088s	1	+
C1_R1	GaLu96scf_16	916727	917143	6110s	1	+
C1_R1	GaLu96scf_16	964666	965284	6112s	1	-
C1_R1	GaLu96scf_17	257434	257824	6113s	1	-
C1_R1	GaLu96scf_1	752920	753226	6135s	1	+
C1_R1	GaLu96scf_1	810741	811219	6150s	1	+
C1_R1	GaLu96scf_18	295732	296259	6154s	1	+
C1_R1	GaLu96scf_18	51509	51836	6161s	1	+
C1_R1	GaLu96scf_18	515314	515634	6162s	1	+
C1_R1	GaLu96scf_18	550451	550695	6163s	1	-
C1_R1	GaLu96scf_19	131011	131342	6179s	1	+
C1_R1	GaLu96scf_19	390565	391015	6192s	1	+
C1_R1	GaLu96scf_19	88820	89329	6207s	1	+
C1_R1	GaLu96scf_20	272630	272957	6216s	1	+
C1_R1	GaLu96scf_20	284109	284352	6217s	1	-
C1_R1	GaLu96scf_20	299053	300108	6218s	1	-
C1_R1	GaLu96scf_20	386029	386382	6222s	1	-
C1_R1	GaLu96scf_20	628678	629121	6224s	1	-
C1_R1	GaLu96scf_20	674549	674732	6225s	1	+
C1_R1	GaLu96scf_20	71483	71788	6226s	1	+
C1_R1	GaLu96scf_2	1186191	1186600	6236s	1	-
C1_R1	GaLu96scf_2	1297860	1299215	6274s	1	+
C1_R1	GaLu96scf_21	442462	442852	6282s	1	+
C1_R1	GaLu96scf_2	1597429	1597916	6291s	1	+
C1_R1	GaLu96scf_2	1697136	1697505	6294s	1	+
C1_R1	GaLu96scf_2	1737266	1737643	6295s	1	-
C1_R1	GaLu96scf_2	176283	176878	6297s	1	+
C1_R1	GaLu96scf_2	1919489	1920311	6301s	1	+
C1_R1	GaLu96scf_2	2074614	2075442	6311s	1	-
C1_R1	GaLu96scf_2	209319	209666	6313s	1	-
C1_R1	GaLu96scf_2	2256867	2257128	6317s	1	+
C1_R1	GaLu96scf_2	226360	227044	6321s	1	+
C1_R1	GaLu96scf_2	226759	227392	6338s	1	+
C1_R1	GaLu96scf_2	226774	227014	6346s	1	+
C1_R1	GaLu96scf_2	226774	227044	6347s	1	+
C1_R1	GaLu96scf_2	226801	227044	6360s	1	+
C1_R1	GaLu96scf_2	226816	226987	6370s	1	+
C1_R1	GaLu96scf_2	226816	227149	6373s	1	+
C1_R1	GaLu96scf_2	227323	227691	6433s	1	+
C1_R1	GaLu96scf_24	130241	130548	6499s	1	-
C1_R1	GaLu96scf_24	47264	47747	6509s	1	+
C1_R1	GaLu96scf_25	287341	287728	6513s	1	-
C1_R1	GaLu96scf_25	291656	292088	6514s	1	-
C1_R1	GaLu96scf_2	547217	547445	6519s	1	+
C1_R1	GaLu96scf_2	576687	577621	6547s	1	+
C1_R1	GaLu96scf_25	87970	88600	6548s	1	+
C1_R1	GaLu96scf_26	140017	140246	6552s	1	-
C1_R1	GaLu96scf_26	149025	149311	6553s	1	+
C1_R1	GaLu96scf_26	154904	155546	6554s	1	+
C1_R1	GaLu96scf_26	378558	379040	6559s	1	+
C1_R1	GaLu96scf_26	448621	449160	6560s	1	+
C1_R1	GaLu96scf_26	449240	449496	6561s	1	+
C1_R1	GaLu96scf_2	646912	647173	6563s	1	-
C1_R1	GaLu96scf_27	128508	129874	6567s	1	+
C1_R1	GaLu96scf_27	229438	229714	6570s	1	-
C1_R1	GaLu96scf_2	724504	724970	6574s	1	-
C1_R1	GaLu96scf_27	270174	270389	6577s	1	+
C1_R1	GaLu96scf_27	293833	294165	6578s	1	+
C1_R1	GaLu96scf_27	457849	458294	6583s	1	+
C1_R1	GaLu96scf_2	820827	822137	6591s	1	+
C1_R1	GaLu96scf_28	433360	433627	6594s	1	-
C1_R1	GaLu96scf_2	889910	890622	6602s	1	-
C1_R1	GaLu96scf_2	9115	9477	6607s	1	-
C1_R1	GaLu96scf_2	927455	928141	6610s	1	-
C1_R1	GaLu96scf_29	58160	58819	6615s	1	-
C1_R1	GaLu96scf_2	982190	983184	6618s	1	+
C1_R1	GaLu96scf_30	23864	24861	6623s	1	-
C1_R1	GaLu96scf_3	1140214	1140529	6626s	1	+
C1_R1	GaLu96scf_31	201444	202379	6633s	1	-
C1_R1	GaLu96scf_31	202545	202921	6634s	1	-
C1_R1	GaLu96scf_31	235519	235921	6635s	1	+
C1_R1	GaLu96scf_31	411015	411452	6652s	1	-
C1_R1	GaLu96scf_3	1654376	1654824	6655s	1	+
C1_R1	GaLu96scf_3	1674655	1675076	6675s	1	+
C1_R1	GaLu96scf_31	85597	86026	6679s	1	-
C1_R1	GaLu96scf_3	1865588	1866028	6680s	1	+
C1_R1	GaLu96scf_3	1899354	1899568	6684s	1	+
C1_R1	GaLu96scf_32	29345	29713	6696s	1	-
C1_R1	GaLu96scf_32	49768	50101	6699s	1	-
C1_R1	GaLu96scf_34	30502	30896	6713s	1	-
C1_R1	GaLu96scf_34	45294	45620	6715s	1	-
C1_R1	GaLu96scf_34	53748	54217	6716s	1	-
C1_R1	GaLu96scf_3	455597	456019	6717s	1	+
C1_R1	GaLu96scf_34	63485	63936	6718s	1	+
C1_R1	GaLu96scf_34	95011	95660	6719s	1	+
C1_R1	GaLu96scf_34	95413	95660	6720s	1	+
C1_R1	GaLu96scf_3	51339	51710	6725s	1	+
C1_R1	GaLu96scf_37	189028	189536	6744s	1	+
C1_R1	GaLu96scf_37	224634	225370	6745s	1	-
C1_R1	GaLu96scf_37	224634	225657	6746s	1	-
C1_R1	GaLu96scf_37	224634	225657	6747s	1	+
C1_R1	GaLu96scf_38	199553	199811	6753s	1	-
C1_R1	GaLu96scf_39	218296	218874	6755s	1	-
C1_R1	GaLu96scf_40	119373	119783	6759s	1	+
C1_R1	GaLu96scf_4	1284981	1285577	6770s	1	-
C1_R1	GaLu96scf_4	1317866	1318323	6771s	1	+
C1_R1	GaLu96scf_4	1470480	1471133	6774s	1	+
C1_R1	GaLu96scf_4	1548011	1549027	6775s	1	+
C1_R1	GaLu96scf_42	145252	145529	6789s	1	-
C1_R1	GaLu96scf_43	107810	108039	6796s	1	+
C1_R1	GaLu96scf_43	114734	115658	6797s	1	+
C1_R1	GaLu96scf_4	333145	333796	6798s	1	-
C1_R1	GaLu96scf_4	388303	388725	6801s	1	+
C1_R1	GaLu96scf_45	112343	112808	6809s	1	+
C1_R1	GaLu96scf_4	546944	547299	6814s	1	-
C1_R1	GaLu96scf_4	619799	620393	6822s	1	+
C1_R1	GaLu96scf_4	69730	70058	6829s	1	-
C1_R1	GaLu96scf_4	838254	838579	6840s	1	-
C1_R1	GaLu96scf_48	60458	60933	6842s	1	+
C1_R1	GaLu96scf_48	90717	91060	6847s	1	-
C1_R1	GaLu96scf_49	101420	101614	6859s	1	-
C1_R1	GaLu96scf_49	101595	101864	6860s	1	-
C1_R1	GaLu96scf_49	101622	101809	6871s	1	-
C1_R1	GaLu96scf_50	12134	12349	6905s	1	+
C1_R1	GaLu96scf_50	63748	64028	6906s	1	+
C1_R1	GaLu96scf_50	85643	85940	6908s	1	+
C1_R1	GaLu96scf_50	89604	90013	6914s	1	-
C1_R1	GaLu96scf_5	11612	12136	6921s	1	+
C1_R1	GaLu96scf_5	288195	288558	6944s	1	+
C1_R1	GaLu96scf_56	11453	11714	6953s	1	-
C1_R1	GaLu96scf_5	910713	911002	6962s	1	-
C1_R1	GaLu96scf_6	113399	113660	6970s	1	+
C1_R1	GaLu96scf_6	1422199	1422635	6978s	1	+
C1_R1	GaLu96scf_6	1578951	1579191	6988s	1	+
C1_R1	GaLu96scf_6	18389	18927	6993s	1	-
C1_R1	GaLu96scf_6	358551	358742	6999s	1	+
C1_R1	GaLu96scf_6	43717	44031	7005s	1	-
C1_R1	GaLu96scf_6	535364	536071	7014s	1	-
C1_R1	GaLu96scf_7	1290971	1291185	7025s	1	+
C1_R1	GaLu96scf_7	1354564	1354809	7026s	1	-
C1_R1	GaLu96scf_7	410623	411072	7028s	1	-
C1_R1	GaLu96scf_7	443074	443459	7029s	1	+
C1_R1	GaLu96scf_7	526563	527030	7030s	1	-
C1_R1	GaLu96scf_7	573369	573798	7031s	1	+
C1_R1	GaLu96scf_7	851851	852235	7036s	1	-
C1_R1	GaLu96scf_8	1075530	1075889	7040s	1	+
C1_R1	GaLu96scf_8	1266677	1267030	7042s	1	+
C1_R1	GaLu96scf_8	1267938	1268497	7043s	1	-
C1_R1	GaLu96scf_8	1332040	1332312	7045s	1	+
C1_R1	GaLu96scf_8	1472532	1473011	7046s	1	+
C1_R1	GaLu96scf_8	412004	413324	7057s	1	+
C1_R1	GaLu96scf_8	413101	413666	7058s	1	+
C1_R1	GaLu96scf_8	711371	711739	7077s	1	-
C1_R1	GaLu96scf_8	815910	816094	7079s	1	+
C1_R1	GaLu96scf_8	846529	847006	7082s	1	-
C1_R1	GaLu96scf_8	861058	861503	7083s	1	-
C1_R1	GaLu96scf_8	885685	886367	7084s	1	-
C1_R1	GaLu96scf_8	927368	927967	7085s	1	-
C1_R1	GaLu96scf_8	95081	95391	7086s	1	-
C1_R1	GaLu96scf_9	1431677	1432015	7098s	1	+
C1_R1	GaLu96scf_9	674318	674740	7112s	1	-
C1_R1	GaLu96scf_9	819996	820255	7115s	1	+
C1_R1	GaLu96scf_9	820471	820700	7116s	1	+
C1_R1	GaLu96scf_9	864649	865380	7119s	1	-
C1_R2	GaLu96scf_35	328571	328844	1s	1497	+
C1_R2	GaLu96scf_24	643346	643626	2s	670	-
C1_R2	GaLu96scf_27	128048	128539	3s	579	+
C1_R2	GaLu96scf_2	663567	664349	4s	459	-
C1_R2	GaLu96scf_8	863122	863358	5s	371	-
C1_R2	GaLu96scf_3	711836	712165	6s	347	-
C1_R2	GaLu96scf_7	847373	847794	7s	344	+
C1_R2	GaLu96scf_7	847373	848067	9s	201	+
C1_R2	GaLu96scf_11	567777	568108	10s	182	+
C1_R2	GaLu96scf_32	235576	236082	11s	181	-
C1_R2	GaLu96scf_1	2046624	2046987	12s	179	-
C1_R2	GaLu96scf_34	39532	40034	13s	151	+
C1_R2	GaLu96scf_7	847373	847936	14s	140	+
C1_R2	GaLu96scf_4	1279082	1279396	15s	132	-
C1_R2	GaLu96scf_8	1165099	1165345	16s	131	-
C1_R2	GaLu96scf_5	516816	517239	17s	125	-
C1_R2	GaLu96scf_31	39627	39859	18s	116	-
C1_R2	GaLu96scf_17	309529	309938	19s	102	-
C1_R2	GaLu96scf_13	438876	439167	21s	101	+
C1_R2	GaLu96scf_47	89640	90331	23s	96	+
C1_R2	GaLu96scf_2	821743	822137	25s	89	+
C1_R2	GaLu96scf_1	3699847	3700144	26s	87	+
C1_R2	GaLu96scf_2	1057061	1057450	27s	86	-
C1_R2	GaLu96scf_45	47325	47584	29s	84	-
C1_R2	GaLu96scf_11	1153012	1153342	31s	82	-
C1_R2	GaLu96scf_17	398196	398573	32s	82	+
C1_R2	GaLu96scf_2	778974	780464	33s	79	+
C1_R2	GaLu96scf_1	4091166	4091514	34s	77	+
C1_R2	GaLu96scf_11	1241695	1242300	36s	76	+
C1_R2	GaLu96scf_10	233181	233634	38s	72	-
C1_R2	GaLu96scf_1	2922218	2922676	40s	67	+
C1_R2	GaLu96scf_28	279749	280373	42s	65	+
C1_R2	GaLu96scf_18	226622	227010	43s	62	+
C1_R2	GaLu96scf_50	63597	64028	44s	62	+
C1_R2	GaLu96scf_18	124169	124537	46s	59	-
C1_R2	GaLu96scf_21	34416	34722	47s	59	+
C1_R2	GaLu96scf_16	604576	605067	51s	55	-
C1_R2	GaLu96scf_7	574903	575228	52s	55	+
C1_R2	GaLu96scf_11	1292166	1292514	53s	53	+
C1_R2	GaLu96scf_1	3294956	3295348	54s	53	+
C1_R2	GaLu96scf_2	899152	899578	57s	53	+
C1_R2	GaLu96scf_22	118127	118753	58s	52	+
C1_R2	GaLu96scf_11	728611	728928	60s	51	-
C1_R2	GaLu96scf_1	1313860	1314315	63s	50	-
C1_R2	GaLu96scf_3	1491773	1492322	64s	50	-
C1_R2	GaLu96scf_21	286677	287017	66s	48	-
C1_R2	GaLu96scf_24	21819	22242	67s	48	-
C1_R2	GaLu96scf_5	36393	36732	69s	48	-
C1_R2	GaLu96scf_21	181527	182048	70s	47	+
C1_R2	GaLu96scf_9	981635	982113	73s	47	-
C1_R2	GaLu96scf_2	777117	777398	76s	44	+
C1_R2	GaLu96scf_28	279749	280049	77s	44	+
C1_R2	GaLu96scf_34	337457	337943	79s	43	-
C1_R2	GaLu96scf_11	343167	343490	80s	42	-
C1_R2	GaLu96scf_3	39833	40280	81s	42	-
C1_R2	GaLu96scf_16	622307	622693	82s	41	-
C1_R2	GaLu96scf_39	218216	218874	85s	41	-
C1_R2	GaLu96scf_8	927368	927967	86s	41	-
C1_R2	GaLu96scf_10	314284	314756	87s	39	-
C1_R2	GaLu96scf_1	2004521	2004822	88s	39	-
C1_R2	GaLu96scf_1	3332784	3333104	89s	39	+
C1_R2	GaLu96scf_13	436487	436788	90s	39	+
C1_R2	GaLu96scf_19	88820	89337	91s	39	+
C1_R2	GaLu96scf_23	615904	616279	94s	39	+
C1_R2	GaLu96scf_3	1809829	1810306	95s	39	+
C1_R2	GaLu96scf_2	724504	724771	97s	38	-
C1_R2	GaLu96scf_19	649330	649603	99s	37	-
C1_R2	GaLu96scf_1	2789441	2789758	101s	36	-
C1_R2	GaLu96scf_14	366908	367270	102s	36	+
C1_R2	GaLu96scf_16	544240	544486	103s	36	+
C1_R2	GaLu96scf_17	573435	573721	104s	36	+
C1_R2	GaLu96scf_2	1224538	1224876	105s	36	+
C1_R2	GaLu96scf_1	89916	90485	108s	35	-
C1_R2	GaLu96scf_4	619405	619652	111s	35	+
C1_R2	GaLu96scf_9	177582	177952	112s	35	-
C1_R2	GaLu96scf_9	656868	657198	113s	35	-
C1_R2	GaLu96scf_12	451474	451765	114s	34	-
C1_R2	GaLu96scf_4	291086	291409	117s	33	+
C1_R2	GaLu96scf_10	1044629	1045020	118s	32	-
C1_R2	GaLu96scf_11	1104267	1104631	119s	32	+
C1_R2	GaLu96scf_22	136384	136742	120s	32	-
C1_R2	GaLu96scf_3	1675827	1676107	123s	32	+
C1_R2	GaLu96scf_13	440626	440949	124s	31	-
C1_R2	GaLu96scf_55	70475	70766	126s	31	+
C1_R2	GaLu96scf_6	217665	218029	127s	31	+
C1_R2	GaLu96scf_18	614242	614798	128s	30	-
C1_R2	GaLu96scf_34	95773	96416	129s	30	+
C1_R2	GaLu96scf_4	291147	291409	130s	30	+
C1_R2	GaLu96scf_3	1675629	1676107	132s	29	+
C1_R2	GaLu96scf_7	847373	848404	133s	29	+
C1_R2	GaLu96scf_11	310653	310910	134s	28	-
C1_R2	GaLu96scf_12	421287	421566	135s	28	+
C1_R2	GaLu96scf_2	1697136	1697505	136s	28	+
C1_R2	GaLu96scf_28	541060	541321	137s	28	-
C1_R2	GaLu96scf_36	94864	95203	138s	28	-
C1_R2	GaLu96scf_11	730171	730635	139s	27	-
C1_R2	GaLu96scf_14	897031	897777	140s	27	-
C1_R2	GaLu96scf_19	339229	339932	141s	27	+
C1_R2	GaLu96scf_2	226927	227221	143s	27	+
C1_R2	GaLu96scf_2	313829	314102	144s	27	+
C1_R2	GaLu96scf_2	363075	363514	145s	27	+
C1_R2	GaLu96scf_5	681470	681784	146s	27	-
C1_R2	GaLu96scf_6	1344916	1345219	147s	27	-
C1_R2	GaLu96scf_12	922030	922271	148s	26	+
C1_R2	GaLu96scf_19	149980	150511	149s	26	+
C1_R2	GaLu96scf_2	226795	227104	150s	26	+
C1_R2	GaLu96scf_8	412004	412369	151s	26	+
C1_R2	GaLu96scf_13	1098693	1099122	152s	25	+
C1_R2	GaLu96scf_14	294414	294692	153s	25	+
C1_R2	GaLu96scf_14	824759	825219	155s	25	-
C1_R2	GaLu96scf_16	607479	608085	156s	25	-
C1_R2	GaLu96scf_19	175500	176092	157s	25	+
C1_R2	GaLu96scf_2	820827	822137	165s	25	+
C1_R2	GaLu96scf_8	1159399	1159900	166s	25	-
C1_R2	GaLu96scf_21	35045	35886	168s	24	+
C1_R2	GaLu96scf_37	231727	232145	170s	24	-
C1_R2	GaLu96scf_5	553492	553734	171s	24	-
C1_R2	GaLu96scf_11	1234719	1235461	172s	23	-
C1_R2	GaLu96scf_1	1429957	1430474	173s	23	-
C1_R2	GaLu96scf_12	451474	452244	174s	23	-
C1_R2	GaLu96scf_14	124391	124645	175s	23	-
C1_R2	GaLu96scf_22	741179	741603	180s	23	-
C1_R2	GaLu96scf_26	136975	137250	181s	23	+
C1_R2	GaLu96scf_10	633036	633434	182s	22	+
C1_R2	GaLu96scf_1	1498003	1498341	183s	22	-
C1_R2	GaLu96scf_12	450878	451254	184s	22	-
C1_R2	GaLu96scf_14	977560	978372	186s	22	+
C1_R2	GaLu96scf_19	270134	270627	188s	22	+
C1_R2	GaLu96scf_2	1326773	1327342	189s	22	-
C1_R2	GaLu96scf_2	2213490	2213852	190s	22	-
C1_R2	GaLu96scf_5	1621619	1622303	194s	22	+
C1_R2	GaLu96scf_11	1283922	1284272	195s	21	+
C1_R2	GaLu96scf_11	627413	627989	196s	21	+
C1_R2	GaLu96scf_1	810737	811037	198s	21	+
C1_R2	GaLu96scf_18	621638	622038	199s	21	-
C1_R2	GaLu96scf_21	286677	287013	200s	21	-
C1_R2	GaLu96scf_3	416483	417783	205s	21	-
C1_R2	GaLu96scf_41	138529	138837	206s	21	-
C1_R2	GaLu96scf_4	620240	620683	207s	21	+
C1_R2	GaLu96scf_6	1167258	1167812	209s	21	+
C1_R2	GaLu96scf_6	202075	202406	210s	21	-
C1_R2	GaLu96scf_11	1209116	1209615	211s	20	+
C1_R2	GaLu96scf_1	397003	397281	212s	20	-
C1_R2	GaLu96scf_14	280063	280430	213s	20	+
C1_R2	GaLu96scf_22	34441	34737	220s	20	+
C1_R2	GaLu96scf_29	246147	246434	223s	20	-
C1_R2	GaLu96scf_7	847536	847794	225s	20	+
C1_R2	GaLu96scf_14	295185	295479	226s	19	+
C1_R2	GaLu96scf_14	39590	39970	227s	19	+
C1_R2	GaLu96scf_2	251640	252024	235s	19	-
C1_R2	GaLu96scf_24	190615	191115	236s	19	+
C1_R2	GaLu96scf_27	339069	339598	240s	19	+
C1_R2	GaLu96scf_31	235519	235921	241s	19	+
C1_R2	GaLu96scf_8	1419318	1419614	243s	19	-
C1_R2	GaLu96scf_17	936562	937282	246s	18	+
C1_R2	GaLu96scf_2	543092	543603	253s	18	+
C1_R2	GaLu96scf_33	19167	19452	254s	18	+
C1_R2	GaLu96scf_35	259014	259521	255s	18	+
C1_R2	GaLu96scf_6	435740	436101	256s	18	+
C1_R2	GaLu96scf_8	1287155	1287421	257s	18	+
C1_R2	GaLu96scf_10	316093	316338	258s	17	+
C1_R2	GaLu96scf_11	185670	186176	259s	17	+
C1_R2	GaLu96scf_11	86033	86404	260s	17	+
C1_R2	GaLu96scf_11	965780	967233	261s	17	+
C1_R2	GaLu96scf_12	837790	838122	262s	17	+
C1_R2	GaLu96scf_1	441534	441919	263s	17	-
C1_R2	GaLu96scf_1	879033	879405	265s	17	+
C1_R2	GaLu96scf_1	89101	89611	266s	17	-
C1_R2	GaLu96scf_1	89916	90340	267s	17	-
C1_R2	GaLu96scf_2	226828	227131	272s	17	+
C1_R2	GaLu96scf_22	744830	745187	276s	17	+
C1_R2	GaLu96scf_6	1223931	1224241	281s	17	-
C1_R2	GaLu96scf_1	1408495	1408813	282s	16	+
C1_R2	GaLu96scf_12	667804	668296	283s	16	-
C1_R2	GaLu96scf_12	716899	717289	284s	16	-
C1_R2	GaLu96scf_14	950508	951004	287s	16	+
C1_R2	GaLu96scf_16	207724	208080	288s	16	-
C1_R2	GaLu96scf_19	192034	192665	291s	16	-
C1_R2	GaLu96scf_21	527177	527499	293s	16	-
C1_R2	GaLu96scf_22	124704	125002	294s	16	-
C1_R2	GaLu96scf_2	645379	646477	298s	16	-
C1_R2	GaLu96scf_27	205979	206262	299s	16	+
C1_R2	GaLu96scf_29	314660	315008	300s	16	+
C1_R2	GaLu96scf_3	1654565	1654824	301s	16	+
C1_R2	GaLu96scf_9	477952	478315	308s	16	+
C1_R2	GaLu96scf_9	820471	820877	309s	16	+
C1_R2	GaLu96scf_10	233707	234144	310s	15	-
C1_R2	GaLu96scf_10	633173	633434	311s	15	+
C1_R2	GaLu96scf_10	956005	956405	312s	15	+
C1_R2	GaLu96scf_11	101360	101610	313s	15	+
C1_R2	GaLu96scf_1	1292918	1293336	314s	15	-
C1_R2	GaLu96scf_13	878472	878728	315s	15	+
C1_R2	GaLu96scf_14	806443	806932	316s	15	+
C1_R2	GaLu96scf_16	962229	962566	317s	15	-
C1_R2	GaLu96scf_18	226488	227010	319s	15	+
C1_R2	GaLu96scf_2	176740	177035	321s	15	+
C1_R2	GaLu96scf_21	814520	814865	322s	15	-
C1_R2	GaLu96scf_24	372917	373409	327s	15	+
C1_R2	GaLu96scf_32	269704	269946	330s	15	-
C1_R2	GaLu96scf_40	56148	56504	331s	15	-
C1_R2	GaLu96scf_4	140106	140434	332s	15	-
C1_R2	GaLu96scf_4	92802	93790	333s	15	-
C1_R2	GaLu96scf_4	988435	988869	334s	15	-
C1_R2	GaLu96scf_1	2046413	2046987	336s	14	-
C1_R2	GaLu96scf_1	2047995	2049134	337s	14	+
C1_R2	GaLu96scf_1	3968929	3969173	338s	14	-
C1_R2	GaLu96scf_22	171118	171475	342s	14	-
C1_R2	GaLu96scf_2	226774	227014	344s	14	+
C1_R2	GaLu96scf_2	226774	227149	345s	14	+
C1_R2	GaLu96scf_23	217639	217918	351s	14	-
C1_R2	GaLu96scf_27	284010	284295	353s	14	+
C1_R2	GaLu96scf_31	430223	430702	354s	14	+
C1_R2	GaLu96scf_5	1055983	1056508	364s	14	-
C1_R2	GaLu96scf_5	517029	517239	365s	14	-
C1_R2	GaLu96scf_6	1344590	1345219	366s	14	-
C1_R2	GaLu96scf_8	627169	627551	368s	14	-
C1_R2	GaLu96scf_8	730594	731388	369s	14	-
C1_R2	GaLu96scf_11	567563	568108	370s	13	+
C1_R2	GaLu96scf_12	1103413	1104048	371s	13	+
C1_R2	GaLu96scf_15	58153	58592	374s	13	-
C1_R2	GaLu96scf_17	309529	310109	376s	13	-
C1_R2	GaLu96scf_1	810723	811037	377s	13	+
C1_R2	GaLu96scf_2	138609	139083	378s	13	-
C1_R2	GaLu96scf_2	226798	227104	379s	13	+
C1_R2	GaLu96scf_23	535599	536009	389s	13	-
C1_R2	GaLu96scf_30	21397	21776	391s	13	+
C1_R2	GaLu96scf_30	22533	22825	392s	13	-
C1_R2	GaLu96scf_3	108306	108690	393s	13	-
C1_R2	GaLu96scf_35	328347	328844	394s	13	+
C1_R2	GaLu96scf_35	54042	54364	395s	13	+
C1_R2	GaLu96scf_3	704958	706056	396s	13	+
C1_R2	GaLu96scf_3	953266	953832	397s	13	-
C1_R2	GaLu96scf_5	288195	288558	403s	13	+
C1_R2	GaLu96scf_6	1235411	1235741	404s	13	+
C1_R2	GaLu96scf_8	710852	711242	405s	13	-
C1_R2	GaLu96scf_12	450878	451765	407s	12	-
C1_R2	GaLu96scf_1	3331747	3332330	409s	12	+
C1_R2	GaLu96scf_14	511654	512021	410s	12	+
C1_R2	GaLu96scf_15	577800	578307	411s	12	+
C1_R2	GaLu96scf_15	73890	74157	412s	12	-
C1_R2	GaLu96scf_15	791486	791712	413s	12	+
C1_R2	GaLu96scf_18	884414	884741	414s	12	-
C1_R2	GaLu96scf_2	176125	176637	415s	12	+
C1_R2	GaLu96scf_2	226774	226987	418s	12	+
C1_R2	GaLu96scf_2	313829	314427	425s	12	+
C1_R2	GaLu96scf_2	645379	645895	429s	12	-
C1_R2	GaLu96scf_28	526348	526653	430s	12	+
C1_R2	GaLu96scf_29	180997	181686	431s	12	-
C1_R2	GaLu96scf_2	923644	924029	432s	12	+
C1_R2	GaLu96scf_34	264803	265273	434s	12	+
C1_R2	GaLu96scf_4	618989	619652	435s	12	+
C1_R2	GaLu96scf_46	40959	41378	436s	12	+
C1_R2	GaLu96scf_5	621587	621966	439s	12	+
C1_R2	GaLu96scf_5	685042	685439	440s	12	-
C1_R2	GaLu96scf_6	356445	356910	441s	12	+
C1_R2	GaLu96scf_9	1006778	1007111	442s	12	+
C1_R2	GaLu96scf_11	1240882	1241246	443s	11	+
C1_R2	GaLu96scf_11	1292186	1292514	444s	11	+
C1_R2	GaLu96scf_12	358451	359047	448s	11	+
C1_R2	GaLu96scf_1	2691071	2691374	449s	11	+
C1_R2	GaLu96scf_1	3497734	3498902	450s	11	+
C1_R2	GaLu96scf_13	985328	985970	454s	11	+
C1_R2	GaLu96scf_1	4546514	4546918	456s	11	-
C1_R2	GaLu96scf_14	731709	732043	459s	11	-
C1_R2	GaLu96scf_1	605854	606103	462s	11	-
C1_R2	GaLu96scf_16	623035	623891	463s	11	-
C1_R2	GaLu96scf_16	964984	965284	464s	11	-
C1_R2	GaLu96scf_18	382504	382751	468s	11	-
C1_R2	GaLu96scf_1	89916	90349	469s	11	-
C1_R2	GaLu96scf_20	598825	599243	471s	11	-
C1_R2	GaLu96scf_2	176283	176637	474s	11	+
C1_R2	GaLu96scf_2	202079	202358	475s	11	+
C1_R2	GaLu96scf_2	226891	227221	483s	11	+
C1_R2	GaLu96scf_23	535599	536772	489s	11	-
C1_R2	GaLu96scf_26	140017	140246	494s	11	+
C1_R2	GaLu96scf_2	718009	718422	495s	11	-
C1_R2	GaLu96scf_27	293833	294165	496s	11	+
C1_R2	GaLu96scf_28	433360	433627	497s	11	-
C1_R2	GaLu96scf_29	295038	295356	498s	11	-
C1_R2	GaLu96scf_31	108344	108787	500s	11	+
C1_R2	GaLu96scf_4	138240	138550	505s	11	-
C1_R2	GaLu96scf_4	716626	717017	506s	11	+
C1_R2	GaLu96scf_4	944516	945813	509s	11	-
C1_R2	GaLu96scf_5	361323	361766	512s	11	-
C1_R2	GaLu96scf_5	516153	518001	513s	11	-
C1_R2	GaLu96scf_5	683753	684778	514s	11	-
C1_R2	GaLu96scf_7	455907	456236	515s	11	+
C1_R2	GaLu96scf_8	719970	720236	516s	11	+
C1_R2	GaLu96scf_10	991858	992304	519s	10	+
C1_R2	GaLu96scf_1	1560803	1561066	520s	10	+
C1_R2	GaLu96scf_11	833634	833981	521s	10	-
C1_R2	GaLu96scf_12	1110164	1110488	523s	10	-
C1_R2	GaLu96scf_1	2963330	2963606	524s	10	+
C1_R2	GaLu96scf_12	982987	983486	525s	10	-
C1_R2	GaLu96scf_13	878762	879081	530s	10	+
C1_R2	GaLu96scf_1	407026	407504	531s	10	-
C1_R2	GaLu96scf_15	966920	967395	539s	10	-
C1_R2	GaLu96scf_18	621638	622400	545s	10	-
C1_R2	GaLu96scf_19	160789	161283	546s	10	+
C1_R2	GaLu96scf_19	664017	664332	547s	10	+
C1_R2	GaLu96scf_19	743025	743644	548s	10	-
C1_R2	GaLu96scf_20	142419	143191	549s	10	+
C1_R2	GaLu96scf_2	1057061	1057245	550s	10	-
C1_R2	GaLu96scf_2	1251448	1251831	551s	10	+
C1_R2	GaLu96scf_2	1544548	1545992	556s	10	+
C1_R2	GaLu96scf_22	136406	136706	557s	10	-
C1_R2	GaLu96scf_2	2221011	2221383	558s	10	-
C1_R2	GaLu96scf_23	557279	557655	577s	10	-
C1_R2	GaLu96scf_29	427459	427700	583s	10	-
C1_R2	GaLu96scf_3	1247680	1247994	585s	10	-
C1_R2	GaLu96scf_33	91707	92921	590s	10	-
C1_R2	GaLu96scf_37	224634	225370	591s	10	-
C1_R2	GaLu96scf_4	1310741	1311084	592s	10	+
C1_R2	GaLu96scf_42	145252	145529	593s	10	-
C1_R2	GaLu96scf_47	129180	129519	595s	10	+
C1_R2	GaLu96scf_4	740674	740930	596s	10	-
C1_R2	GaLu96scf_5	10565	10871	603s	10	+
C1_R2	GaLu96scf_7	1167778	1168333	607s	10	+
C1_R2	GaLu96scf_7	851851	852556	609s	10	-
C1_R2	GaLu96scf_8	1080012	1081093	610s	10	-
C1_R2	GaLu96scf_8	1287184	1287732	611s	10	+
C1_R2	GaLu96scf_8	1423364	1423877	612s	10	-
C1_R2	GaLu96scf_8	719250	720236	613s	10	+
C1_R2	GaLu96scf_9	616714	616988	615s	10	+
C1_R2	GaLu96scf_10	1059430	1059992	616s	9	-
C1_R2	GaLu96scf_10	316093	316725	617s	9	+
C1_R2	GaLu96scf_11	146451	147004	620s	9	-
C1_R2	GaLu96scf_1	1286068	1286364	622s	9	-
C1_R2	GaLu96scf_1	1478691	1479274	623s	9	-
C1_R2	GaLu96scf_11	612424	612944	624s	9	-
C1_R2	GaLu96scf_1	1767527	1767844	626s	9	+
C1_R2	GaLu96scf_1	1822874	1823210	627s	9	+
C1_R2	GaLu96scf_1	213969	214288	633s	9	+
C1_R2	GaLu96scf_12	716899	717730	636s	9	-
C1_R2	GaLu96scf_1	3695515	3695963	638s	9	-
C1_R2	GaLu96scf_13	778754	779590	639s	9	+
C1_R2	GaLu96scf_1	3970714	3971017	644s	9	-
C1_R2	GaLu96scf_1	4091166	4091729	645s	9	+
C1_R2	GaLu96scf_1	4149948	4150466	648s	9	-
C1_R2	GaLu96scf_14	989202	990323	653s	9	-
C1_R2	GaLu96scf_15	838752	839010	657s	9	-
C1_R2	GaLu96scf_16	358893	359309	658s	9	-
C1_R2	GaLu96scf_16	855760	856605	660s	9	-
C1_R2	GaLu96scf_17	71814	72193	665s	9	-
C1_R2	GaLu96scf_18	567176	567763	668s	9	-
C1_R2	GaLu96scf_18	567176	568710	669s	9	-
C1_R2	GaLu96scf_1	89916	90345	671s	9	-
C1_R2	GaLu96scf_19	250245	250455	672s	9	-
C1_R2	GaLu96scf_19	88755	89337	675s	9	+
C1_R2	GaLu96scf_2	1736011	1736541	677s	9	-
C1_R2	GaLu96scf_22	119250	119804	678s	9	+
C1_R2	GaLu96scf_22	185347	185973	679s	9	-
C1_R2	GaLu96scf_2	226798	227044	683s	9	+
C1_R2	GaLu96scf_2	226801	227104	684s	9	+
C1_R2	GaLu96scf_22	336900	337250	695s	9	-
C1_R2	GaLu96scf_24	18576	18877	705s	9	-
C1_R2	GaLu96scf_25	346136	346526	707s	9	+
C1_R2	GaLu96scf_26	127523	127805	710s	9	+
C1_R2	GaLu96scf_27	457849	458294	711s	9	+
C1_R2	GaLu96scf_28	437148	437556	713s	9	+
C1_R2	GaLu96scf_29	290743	291084	714s	9	-
C1_R2	GaLu96scf_30	22533	22927	716s	9	-
C1_R2	GaLu96scf_3	1121840	1122081	717s	9	+
C1_R2	GaLu96scf_3	1134384	1135563	718s	9	+
C1_R2	GaLu96scf_3	1666105	1666837	721s	9	-
C1_R2	GaLu96scf_3	1666217	1666726	723s	9	-
C1_R2	GaLu96scf_34	30502	30896	730s	9	-
C1_R2	GaLu96scf_34	336501	336980	731s	9	-
C1_R2	GaLu96scf_38	113945	114299	733s	9	+
C1_R2	GaLu96scf_4	493270	493697	736s	9	+
C1_R2	GaLu96scf_47	89640	91183	739s	9	+
C1_R2	GaLu96scf_4	975407	975891	745s	9	+
C1_R2	GaLu96scf_50	63748	64028	747s	9	+
C1_R2	GaLu96scf_5	516816	518001	749s	9	-
C1_R2	GaLu96scf_5	595052	595416	751s	9	+
C1_R2	GaLu96scf_5	683753	684096	753s	9	-
C1_R2	GaLu96scf_5	685042	685322	754s	9	-
C1_R2	GaLu96scf_6	579734	580190	756s	9	+
C1_R2	GaLu96scf_7	847536	847936	757s	9	+
C1_R2	GaLu96scf_7	861929	862162	759s	9	-
C1_R2	GaLu96scf_8	89554	89854	761s	9	-
C1_R2	GaLu96scf_9	168059	168413	762s	9	-
C1_R2	GaLu96scf_9	177582	177934	763s	9	-
C1_R2	GaLu96scf_10	21948	22438	766s	8	+
C1_R2	GaLu96scf_10	233398	233634	767s	8	-
C1_R2	GaLu96scf_10	318129	318405	770s	8	+
C1_R2	GaLu96scf_10	698109	698523	771s	8	+
C1_R2	GaLu96scf_11	1240882	1242300	774s	8	+
C1_R2	GaLu96scf_11	132103	132409	775s	8	-
C1_R2	GaLu96scf_11	1346075	1346653	776s	8	+
C1_R2	GaLu96scf_11	183503	183779	777s	8	+
C1_R2	GaLu96scf_1	1292832	1293336	778s	8	-
C1_R2	GaLu96scf_1	1380951	1381665	779s	8	+
C1_R2	GaLu96scf_1	1453747	1454808	780s	8	-
C1_R2	GaLu96scf_11	572544	572836	782s	8	+
C1_R2	GaLu96scf_1	1587853	1588456	783s	8	-
C1_R2	GaLu96scf_1	2047995	2048512	785s	8	+
C1_R2	GaLu96scf_1	2248506	2248770	791s	8	-
C1_R2	GaLu96scf_12	475877	476184	795s	8	-
C1_R2	GaLu96scf_13	572959	573298	801s	8	-
C1_R2	GaLu96scf_1	3585501	3585800	802s	8	+
C1_R2	GaLu96scf_13	878771	879078	807s	8	+
C1_R2	GaLu96scf_1	4115967	4116481	810s	8	+
C1_R2	GaLu96scf_1	440858	441430	812s	8	-
C1_R2	GaLu96scf_15	577641	578307	823s	8	+
C1_R2	GaLu96scf_16	851051	851415	836s	8	-
C1_R2	GaLu96scf_17	53220	53962	844s	8	-
C1_R2	GaLu96scf_1	879582	881282	852s	8	+
C1_R2	GaLu96scf_19	819546	819912	856s	8	+
C1_R2	GaLu96scf_19	834910	835204	857s	8	+
C1_R2	GaLu96scf_20	326559	326895	858s	8	-
C1_R2	GaLu96scf_20	423823	424387	860s	8	+
C1_R2	GaLu96scf_2	1057061	1057654	861s	8	-
C1_R2	GaLu96scf_2	1202228	1202492	863s	8	-
C1_R2	GaLu96scf_21	26613	26895	870s	8	-
C1_R2	GaLu96scf_2	226798	227149	880s	8	+
C1_R2	GaLu96scf_2	226816	227149	883s	8	+
C1_R2	GaLu96scf_2	226828	227149	884s	8	+
C1_R2	GaLu96scf_22	336300	337250	900s	8	-
C1_R2	GaLu96scf_22	388300	388640	901s	8	+
C1_R2	GaLu96scf_22	682319	682655	902s	8	+
C1_R2	GaLu96scf_22	740464	741603	903s	8	-
C1_R2	GaLu96scf_23	592189	592622	911s	8	-
C1_R2	GaLu96scf_25	314155	314449	912s	8	-
C1_R2	GaLu96scf_25	426165	426869	914s	8	+
C1_R2	GaLu96scf_2	543092	544486	915s	8	+
C1_R2	GaLu96scf_26	117579	117907	919s	8	+
C1_R2	GaLu96scf_27	176192	176447	920s	8	+
C1_R2	GaLu96scf_27	464123	464435	923s	8	+
C1_R2	GaLu96scf_27	79003	79314	925s	8	+
C1_R2	GaLu96scf_3	1135050	1135563	926s	8	+
C1_R2	GaLu96scf_3	417395	417783	934s	8	-
C1_R2	GaLu96scf_3	624773	625195	938s	8	-
C1_R2	GaLu96scf_38	203996	204210	941s	8	+
C1_R2	GaLu96scf_43	107810	108315	945s	8	+
C1_R2	GaLu96scf_4	331341	331861	946s	8	-
C1_R2	GaLu96scf_46	57339	58276	948s	8	+
C1_R2	GaLu96scf_4	967215	967539	955s	8	+
C1_R2	GaLu96scf_4	988435	988862	956s	8	-
C1_R2	GaLu96scf_50	11969	12349	963s	8	+
C1_R2	GaLu96scf_5	1042559	1042864	966s	8	-
C1_R2	GaLu96scf_5	389870	390140	969s	8	-
C1_R2	GaLu96scf_5	868057	868440	973s	8	+
C1_R2	GaLu96scf_6	1422199	1422635	974s	8	+
C1_R2	GaLu96scf_6	161832	162123	975s	8	+
C1_R2	GaLu96scf_6	256794	257294	977s	8	+
C1_R2	GaLu96scf_6	284761	285099	978s	8	-
C1_R2	GaLu96scf_6	52937	53183	983s	8	+
C1_R2	GaLu96scf_6	838685	839047	986s	8	-
C1_R2	GaLu96scf_6	861779	862509	987s	8	-
C1_R2	GaLu96scf_69	6375	7074	989s	8	-
C1_R2	GaLu96scf_7	130848	131807	990s	8	-
C1_R2	GaLu96scf_7	1396036	1396317	992s	8	+
C1_R2	GaLu96scf_7	583275	583585	993s	8	+
C1_R2	GaLu96scf_7	660541	660779	994s	8	+
C1_R2	GaLu96scf_8	247649	247970	998s	8	-
C1_R2	GaLu96scf_8	419077	419894	1001s	8	-
C1_R2	GaLu96scf_8	730594	730874	1004s	8	-
C1_R2	GaLu96scf_9	1280373	1280724	1007s	8	-
C1_R2	GaLu96scf_9	765949	766410	1011s	8	-
C1_R2	GaLu96scf_9	864649	865878	1012s	8	-
C1_R2	GaLu96scf_10	1268247	1268701	1016s	7	+
C1_R2	GaLu96scf_10	303812	304397	1019s	7	-
C1_R2	GaLu96scf_11	133468	133895	1025s	7	+
C1_R2	GaLu96scf_11	567742	568108	1028s	7	+
C1_R2	GaLu96scf_11	73632	74873	1030s	7	-
C1_R2	GaLu96scf_1	1832393	1832925	1031s	7	+
C1_R2	GaLu96scf_1	1832393	1833145	1032s	7	+
C1_R2	GaLu96scf_1	1849161	1850010	1034s	7	-
C1_R2	GaLu96scf_11	966711	967233	1036s	7	+
C1_R2	GaLu96scf_1	2102349	2102746	1040s	7	+
C1_R2	GaLu96scf_1	2212248	2212450	1042s	7	-
C1_R2	GaLu96scf_1	2351483	2352364	1044s	7	-
C1_R2	GaLu96scf_12	810175	810526	1051s	7	-
C1_R2	GaLu96scf_1	3441806	3442272	1062s	7	+
C1_R2	GaLu96scf_1	3450815	3451106	1063s	7	-
C1_R2	GaLu96scf_1	3695515	3696125	1066s	7	-
C1_R2	GaLu96scf_13	877580	878065	1067s	7	+
C1_R2	GaLu96scf_13	877651	877875	1068s	7	+
C1_R2	GaLu96scf_13	878724	879115	1072s	7	+
C1_R2	GaLu96scf_1	4027463	4028015	1077s	7	-
C1_R2	GaLu96scf_14	370825	371229	1082s	7	+
C1_R2	GaLu96scf_14	430112	430420	1083s	7	+
C1_R2	GaLu96scf_1	531771	532430	1099s	7	+
C1_R2	GaLu96scf_15	786637	786968	1111s	7	-
C1_R2	GaLu96scf_15	889124	889844	1113s	7	+
C1_R2	GaLu96scf_16	355477	355766	1114s	7	-
C1_R2	GaLu96scf_17	590558	590885	1123s	7	-
C1_R2	GaLu96scf_17	72503	72682	1125s	7	-
C1_R2	GaLu96scf_17	791214	792475	1127s	7	+
C1_R2	GaLu96scf_1	833680	834119	1130s	7	+
C1_R2	GaLu96scf_1	85022	85476	1133s	7	-
C1_R2	GaLu96scf_18	621762	622038	1136s	7	-
C1_R2	GaLu96scf_1	86887	87206	1137s	7	-
C1_R2	GaLu96scf_19	390915	391439	1142s	7	+
C1_R2	GaLu96scf_19	506883	507372	1143s	7	-
C1_R2	GaLu96scf_20	336853	337127	1146s	7	-
C1_R2	GaLu96scf_21	1016	3319	1149s	7	+
C1_R2	GaLu96scf_2	1251448	1252394	1151s	7	+
C1_R2	GaLu96scf_21	263297	263491	1157s	7	-
C1_R2	GaLu96scf_2	1274734	1275327	1159s	7	+
C1_R2	GaLu96scf_21	34186	34722	1161s	7	+
C1_R2	GaLu96scf_2	1697136	1697505	1165s	7	-
C1_R2	GaLu96scf_2	179449	179714	1166s	7	+
C1_R2	GaLu96scf_2	1961845	1962187	1168s	7	+
C1_R2	GaLu96scf_2	2074614	2075153	1169s	7	-
C1_R2	GaLu96scf_2	226774	227131	1172s	7	+
C1_R2	GaLu96scf_2	226795	227044	1173s	7	+
C1_R2	GaLu96scf_23	371099	371384	1209s	7	-
C1_R2	GaLu96scf_23	84546	84768	1214s	7	+
C1_R2	GaLu96scf_24	18964	19388	1215s	7	-
C1_R2	GaLu96scf_24	43838	44803	1217s	7	-
C1_R2	GaLu96scf_25	417720	418216	1220s	7	-
C1_R2	GaLu96scf_2	576687	577621	1230s	7	+
C1_R2	GaLu96scf_25	87970	88600	1231s	7	+
C1_R2	GaLu96scf_26	138500	138821	1232s	7	+
C1_R2	GaLu96scf_26	265541	265926	1233s	7	+
C1_R2	GaLu96scf_27	128806	130304	1234s	7	+
C1_R2	GaLu96scf_2	820505	822137	1242s	7	+
C1_R2	GaLu96scf_2	820827	821670	1243s	7	+
C1_R2	GaLu96scf_2	820827	821844	1244s	7	+
C1_R2	GaLu96scf_2	844172	844728	1245s	7	-
C1_R2	GaLu96scf_2	904348	904846	1247s	7	+
C1_R2	GaLu96scf_2	980862	981125	1250s	7	-
C1_R2	GaLu96scf_30	256358	256684	1253s	7	-
C1_R2	GaLu96scf_30	359055	359373	1254s	7	+
C1_R2	GaLu96scf_30	407123	407424	1255s	7	-
C1_R2	GaLu96scf_30	96599	96902	1256s	7	-
C1_R2	GaLu96scf_31	155697	155994	1258s	7	-
C1_R2	GaLu96scf_31	85597	85845	1268s	7	-
C1_R2	GaLu96scf_32	174746	175093	1269s	7	+
C1_R2	GaLu96scf_32	29553	29915	1272s	7	-
C1_R2	GaLu96scf_3	408996	409348	1274s	7	+
C1_R2	GaLu96scf_34	95011	95660	1278s	7	+
C1_R2	GaLu96scf_3	7384	7831	1285s	7	+
C1_R2	GaLu96scf_41	156524	157254	1287s	7	-
C1_R2	GaLu96scf_4	119002	120996	1288s	7	-
C1_R2	GaLu96scf_4	148792	149052	1289s	7	+
C1_R2	GaLu96scf_4	1566435	1566914	1290s	7	+
C1_R2	GaLu96scf_42	198080	198415	1294s	7	-
C1_R2	GaLu96scf_45	69519	69787	1300s	7	+
C1_R2	GaLu96scf_48	60545	61115	1310s	7	+
C1_R2	GaLu96scf_4	863734	864566	1311s	7	-
C1_R2	GaLu96scf_49	101420	101809	1317s	7	-
C1_R2	GaLu96scf_5	789033	789509	1335s	7	+
C1_R2	GaLu96scf_6	1110288	1110692	1337s	7	-
C1_R2	GaLu96scf_7	1294553	1294851	1350s	7	-
C1_R2	GaLu96scf_7	1425181	1425884	1351s	7	-
C1_R2	GaLu96scf_7	527164	527536	1353s	7	-
C1_R2	GaLu96scf_7	847568	847936	1355s	7	+
C1_R2	GaLu96scf_8	574014	574311	1363s	7	+
C1_R2	GaLu96scf_8	638144	638354	1364s	7	-
C1_R2	GaLu96scf_9	1035105	1035555	1368s	7	-
C1_R2	GaLu96scf_9	1049221	1049550	1369s	7	+
C1_R2	GaLu96scf_9	917450	917719	1378s	7	+
C1_R2	GaLu96scf_10	331784	332263	1386s	6	-
C1_R2	GaLu96scf_10	548906	549223	1387s	6	-
C1_R2	GaLu96scf_1	1049000	1049565	1393s	6	+
C1_R2	GaLu96scf_1	1435576	1435826	1403s	6	-
C1_R2	GaLu96scf_1	1453934	1454761	1404s	6	-
C1_R2	GaLu96scf_1	1488392	1489107	1407s	6	+
C1_R2	GaLu96scf_11	518310	518605	1408s	6	-
C1_R2	GaLu96scf_11	714664	715040	1410s	6	-
C1_R2	GaLu96scf_1	1963801	1964792	1414s	6	+
C1_R2	GaLu96scf_1	2065870	2066251	1420s	6	+
C1_R2	GaLu96scf_1	210189	210452	1423s	6	-
C1_R2	GaLu96scf_12	1136573	1137307	1428s	6	-
C1_R2	GaLu96scf_1	2346905	2347327	1433s	6	+
C1_R2	GaLu96scf_1	2460056	2460446	1438s	6	-
C1_R2	GaLu96scf_12	750458	750903	1444s	6	-
C1_R2	GaLu96scf_1	2915407	2915715	1449s	6	-
C1_R2	GaLu96scf_1	2922471	2922676	1450s	6	+
C1_R2	GaLu96scf_12	974692	976008	1454s	6	-
C1_R2	GaLu96scf_1	3183139	3183352	1457s	6	-
C1_R2	GaLu96scf_1	3735987	3736766	1468s	6	-
C1_R2	GaLu96scf_1	3862209	3862769	1470s	6	+
C1_R2	GaLu96scf_13	888818	889520	1483s	6	+
C1_R2	GaLu96scf_1	3968929	3970074	1485s	6	-
C1_R2	GaLu96scf_13	980004	980204	1487s	6	-
C1_R2	GaLu96scf_1	407026	407234	1494s	6	-
C1_R2	GaLu96scf_14	125920	126881	1496s	6	-
C1_R2	GaLu96scf_1	4585881	4586751	1506s	6	-
C1_R2	GaLu96scf_14	953268	953535	1516s	6	+
C1_R2	GaLu96scf_15	263705	264117	1522s	6	+
C1_R2	GaLu96scf_15	389869	390089	1525s	6	+
C1_R2	GaLu96scf_15	527991	528366	1527s	6	+
C1_R2	GaLu96scf_15	561186	562040	1529s	6	+
C1_R2	GaLu96scf_15	577955	578706	1530s	6	+
C1_R2	GaLu96scf_15	823019	823618	1544s	6	-
C1_R2	GaLu96scf_15	958586	958993	1547s	6	-
C1_R2	GaLu96scf_16	129090	129540	1549s	6	-
C1_R2	GaLu96scf_1	668542	668780	1551s	6	-
C1_R2	GaLu96scf_16	686999	687569	1552s	6	-
C1_R2	GaLu96scf_17	26632	27032	1556s	6	-
C1_R2	GaLu96scf_17	318997	319312	1558s	6	-
C1_R2	GaLu96scf_17	476973	478013	1564s	6	-
C1_R2	GaLu96scf_17	70782	72480	1577s	6	-
C1_R2	GaLu96scf_17	917386	917642	1580s	6	+
C1_R2	GaLu96scf_18	124169	125305	1581s	6	-
C1_R2	GaLu96scf_1	84704	84952	1585s	6	-
C1_R2	GaLu96scf_18	621638	622528	1587s	6	-
C1_R2	GaLu96scf_1	872226	872739	1588s	6	+
C1_R2	GaLu96scf_18	781002	781533	1589s	6	+
C1_R2	GaLu96scf_18	856257	856981	1590s	6	+
C1_R2	GaLu96scf_19	122464	123186	1592s	6	+
C1_R2	GaLu96scf_19	189446	190038	1594s	6	-
C1_R2	GaLu96scf_19	189846	190237	1595s	6	-
C1_R2	GaLu96scf_19	712646	713162	1600s	6	-
C1_R2	GaLu96scf_19	99310	99744	1603s	6	-
C1_R2	GaLu96scf_2	1035118	1035457	1607s	6	-
[truncated: 8,961 more rows]
